# Supplementary material for: Corporate internal control, capacity utilization and total factor productivity
Source: PLoS One. 2025 Feb 11;20(2):e0318669. doi: 10.1371/journal.pone.0318669 (PMC11813102; doi:10.1371/journal.pone.0318669)
Supplement: S1 Dataset — (ZIP) [file pone.0318669.s001.zip]

Archive with 39 entries (26 files):
- S1 Dataset/
- S1 Dataset/Descriptive statistic and Correlation/
- S1 Dataset/Descriptive statistic and Correlation/Code.do
- S1 Dataset/Descriptive statistic and Correlation/Descriptive statistics and Correlations.dta
- S1 Dataset/Heterogeneity discussion/
- S1 Dataset/Heterogeneity discussion/Code.do
- S1 Dataset/Heterogeneity discussion/Heterogeneity discussion.dta
- S1 Dataset/Model 1/
- S1 Dataset/Model 1/Code.do
- S1 Dataset/Model 1/Initial_data.xlsx
- S1 Dataset/Model 1/LP method.dta
- S1 Dataset/Model 5/
- S1 Dataset/Model 5/Code.do
- S1 Dataset/Model 5/Fixed effects method.dta
- S1 Dataset/Model 5/Initial_data.xlsx
- S1 Dataset/Model 6/
- S1 Dataset/Model 6/Code.do
- S1 Dataset/Model 6/Initial_data.xlsx
- S1 Dataset/Model 6/OP method.dta
- S1 Dataset/Model 8/
- S1 Dataset/Model 8/Code.do
- S1 Dataset/Model 8/data.dta
- S1 Dataset/Model 8/Raw_data.xlsx
- S1 Dataset/Model regression analysis/
- S1 Dataset/Model regression analysis/Code.do
- S1 Dataset/Model regression analysis/Model regression analysis.dta
- S1 Dataset/Robust test/
- S1 Dataset/Robust test/Analyses based on PSM sample/
- S1 Dataset/Robust test/Analyses based on PSM sample/Analyses based on PSM sample.dta
- S1 Dataset/Robust test/Analyses based on PSM sample/Code.do
- S1 Dataset/Robust test/Grouping test for Model 2, and constructing Model 8/
- S1 Dataset/Robust test/Grouping test for Model 2, and constructing Model 8/Code.do
- S1 Dataset/Robust test/Grouping test for Model 2, and constructing Model 8/Grouping test for Model 2, and constructing Model 8.dta
- S1 Dataset/Robust test/Instrumental variable method/
- S1 Dataset/Robust test/Instrumental variable method/Code.do
- S1 Dataset/Robust test/Instrumental variable method/Instrumental variable method.dta
- S1 Dataset/Robust test/Regression for remeasuring total factor productivity/
- S1 Dataset/Robust test/Regression for remeasuring total factor productivity/Code.do
- S1 Dataset/Robust test/Regression for remeasuring total factor productivity/Regression after re-measuring total factor productivity.dta
