# Supplementary material for: Corporate internal control, capacity utilization and total factor productivity
Source: PLoS One. 2025 Feb 11;20(2):e0318669. doi: 10.1371/journal.pone.0318669 (PMC11813102; doi:10.1371/journal.pone.0318669)
Supplement: S1 Dataset — (ZIP) [file pone.0318669.s001.zip › S1 Dataset/Descriptive statistic and Correlation/Code.do]

* Descriptive statistics and correlations 

* 1. Descriptive statistics

tabstat LnTFP_LP IC CAUT LEV TAT ROA TQ RD ShrZ ManaHold LnSALARY LnASSET SOE, stat(mean median max min sd count) col(stat)

* 2. Correlations 

pwcorr LnTFP_LP IC CAUT LEV TAT ROA TQ RD ShrZ ManaHold LnSALARY LnASSET SOE, sig star(0.1) 

pwcorr LnTFP_LP IC CAUT LEV TAT ROA TQ RD ShrZ ManaHold LnSALARY LnASSET SOE, sig star(0.05) 

pwcorr LnTFP_LP IC CAUT LEV TAT ROA TQ RD ShrZ ManaHold LnSALARY LnASSET SOE, sig star(0.01) 

* 3. Variance inflation factor

qui reg LnTFP_LP IC CAUT LEV TAT ROA TQ RD ShrZ ManaHold LnSALARY LnASSET SOE 

estat vif 
