# Supplementary material for: Corporate internal control, capacity utilization and total factor productivity
Source: PLoS One. 2025 Feb 11;20(2):e0318669. doi: 10.1371/journal.pone.0318669 (PMC11813102; doi:10.1371/journal.pone.0318669)
Supplement: S1 Dataset — (ZIP) [file pone.0318669.s001.zip › S1 Dataset/Heterogeneity discussion/Code.do]

* Heterogeneity discussion

* bysort indcd year: egen MEU=median(EU)
* gen DEU =(EU> MEU)
xtset code1 year
* gen LDEU=L.DEU
xtset code1 year

* 1. With LDEU==0

* Model 2.

xtreg LnTFP_LP IC L.LEV L.TAT L.ROA L.TQ L.RD ShrZ L.ManaHold L.LnSALARY L.LnASSET STATE dum_yr* dum_ind* if LDEU==0, fe r

* Model 3.

xtreg CAUT IC L.LEV L.TAT L.ROA L.TQ L.RD ShrZ L.ManaHold L.LnSALARY L.LnASSET STATE dum_yr* dum_ind* if LDEU==0, fe r

* Model 4.

xtreg LnTFP_LP IC CAUT L.LEV L.TAT L.ROA L.TQ L.RD ShrZ L.ManaHold L.LnSALARY L.LnASSET STATE dum_yr* dum_ind* if LDEU==0, fe r

* 2. With LDEU==1

* Model 2.

xtreg LnTFP_LP IC L.LEV L.TAT L.ROA L.TQ L.RD ShrZ L.ManaHold L.LnSALARY L.LnASSET STATE dum_yr* dum_ind* if LDEU==1, fe r

* Model 3.

xtreg CAUT IC L.LEV L.TAT L.ROA L.TQ L.RD ShrZ L.ManaHold L.LnSALARY L.LnASSET STATE dum_yr* dum_ind* if LDEU==1, fe r

* Model 4.

xtreg LnTFP_LP IC CAUT L.LEV L.TAT L.ROA L.TQ L.RD ShrZ L.ManaHold L.LnSALARY L.LnASSET STATE dum_yr* dum_ind* if LDEU==1, fe r

* Sobel test.

sgmediation LnTFP_LP if LDEU==0, mv(CAUT) iv(IC) cv(LEV1 TAT1 ROA1 TQ1 RD1 ShrZ ManaHold1 LnSALARY1 LnASSET1 STATE dum_yr* dum_ind*)

sgmediation LnTFP_LP if LDEU==1, mv(CAUT) iv(IC) cv(LEV1 TAT1 ROA1 TQ1 RD1 ShrZ ManaHold1 LnSALARY1 LnASSET1 STATE dum_yr* dum_ind*)

* Fisher's Permutation test.

* Model 2.

global xx "IC LEV1 TAT1 ROA1 TQ1 RD1 ShrZ ManaHold1 LnSALARY1 LnASSET1 STATE dum_yr* dum_ind*"
bdiff, group(LDEU) model(reg LnTFP_LP $xx, r) reps(100) detail

* Model 3.

global xx "IC LEV1 TAT1 ROA1 TQ1 RD1 ShrZ ManaHold1 LnSALARY1 LnASSET1 STATE dum_yr* dum_ind*"
bdiff, group(LDEU) model(reg CAUT $xx, r) reps(100) detail

* Model 4.

global xx "IC CAUT LEV1 TAT1 ROA1 TQ1 RD1 ShrZ ManaHold1 LnSALARY1 LnASSET1 STATE dum_yr* dum_ind*"
bdiff, group(LDEU) model(reg LnTFP_LP $xx, r) reps(100) detail
