# Supplementary material for: Corporate internal control, capacity utilization and total factor productivity
Source: PLoS One. 2025 Feb 11;20(2):e0318669. doi: 10.1371/journal.pone.0318669 (PMC11813102; doi:10.1371/journal.pone.0318669)
Supplement: S1 Dataset — (ZIP) [file pone.0318669.s001.zip › S1 Dataset/Model 1/Code.do]

* 1.Initial processing
* Importing data
import excel Initial_data.xlsx, firstrow clear

* Set as panel data

xtset code year

* Eliminating processing:
drop if regexm(行业代码, "J") 

drop if 是否ST或PT==1 

drop if year<=real(substr(上市日期, 1, 4))  

drop if 退市年份!=.	 

drop if 是否交叉上市==1 

* Selecting year

keep if year>=2000 & year<=2022

* 2. Calculation process

foreach i in 销售费用 管理费用 财务费用 折旧摊销 支付给职工以及为职工支付的现金 {
   replace `i'=0 if `i'==.
}

* Unit: ten thousand yuan

* 产出（Y）=当年营业收入
gen Y=营业收入/10000
gen Y1=(应付职工薪酬+固定资产折旧额+营业利润+应交税费)/10000

* 资本投入（K）=年末固定资产净额
gen K=固定资产净额/10000

* 劳动投入（L）=员工人数
gen L=员工人数
gen L1=支付给职工以及为职工支付的现金/10000

* 中间投入（M）=营业成本+销售费用+财务费用+管理费用-折旧费用-支付给职工以及为职工支付的现金
gen M=(营业成本+销售费用+财务费用+管理费用-折旧摊销-支付给职工以及为职工支付的现金)/10000
gen M1=(营业成本+销售费用+财务费用+管理费用-折旧摊销-应付职工薪酬)/10000

* Taking the natural logarithm of each variable
gen lnY=ln(Y)
gen lnK=ln(K)
gen lnL=ln(L)
gen lnM=ln(M)

* Eliminating missing values
foreach i in lnY lnL lnK lnM {
  drop if `i'==.
}

* Continuous variables are winsorized
* ssc install winsor2  
winsor2 lnY lnL lnK lnM, cut(1 99) replace by(year)

* Installing command
net install st0060.pkg, from("http://www.stata-journal.com/software/sj4-2/")
levpet lnY, free(lnL) capital(lnK) proxy(lnM) 
predict TFP, omega

* Taking natural logarithm
gen lnTFP=ln(TFP)

* 3.Save results.
sort code year
keep code 证券代码 year TFP lnTFP
order code 证券代码 year TFP lnTFP
drop code
rename 证券代码 code
save Results.dta, replace
