# Supplementary material for: Corporate internal control, capacity utilization and total factor productivity
Source: PLoS One. 2025 Feb 11;20(2):e0318669. doi: 10.1371/journal.pone.0318669 (PMC11813102; doi:10.1371/journal.pone.0318669)
Supplement: S1 Dataset — (ZIP) [file pone.0318669.s001.zip › S1 Dataset/Model 6/Code.do]

* 1.Initial processing
* Importing data
import excel Initial_data.xlsx, firstrow clear

* A secondary classification is used for manufacturing, and a primary classification for others
gen Industry=substr(行业代码, 1, 1) 
replace Industry=substr(行业代码, 1, 2) if Industry=="C"

* Selecting year
keep if year>=2003 & year<=2022


* 2. Calculation process
* Y represents corporate total output, and measured by operating income.
gen Y=营业收入/10000
gen Y1=(应付职工薪酬+固定资产折旧额+营业利润+应交税费)/10000
gen lnY=ln(Y)

* K stands for corporate capital input, measured by net fixed assets.
gen K=固定资产净额/10000
gen lnK=ln(K)

* L stands for corporate human capital input, measured by the number of employees.
gen L=员工人数
gen L1=支付给职工以及为职工支付的现金/10000
gen lnL=ln(L)

* Age indicates corporate age.
gen Age=ln(year-real(substr(上市日期, 1, 4))+1)
gen Age1=ln(year-real(substr(成立日期, 1, 4))+1)

* State indicates property attribute. If the 1 for state-owned enterprises; otherwise, it is 0.
gen State=是否国企

* Export represents whether the enterprise is involved in exporting, measured by whether the enterprise has overseas sales revenue.
gen Export=(海外业务收入>0)

* Year, lndustry, and Pro represent year, industry, and province, respectively.
gen Pro=所属省份

* The proxy variable is  LnI, and I measured by the cash paid for the purchase and construction of fixed assets, intangible assets and other long-term assets.
gen I=购建固定资产无形资产和其他长期资产支付的现金/10000
gen lnI=ln(I)

* The exit variable is Exit, represented by whether the listed company is delisted or not. If yes, the value is 1; otherwise, it is 0.
sort code year
gen Exit=(退市年份!=. )
gen Exit1=(证券简称!=证券简称[_n-1] & 行业代码!=行业代码[_n-1])  if 证券简称!="" & 证券简称[_n-1]!="" & 行业代码!="" & 行业代码[_n-1]!=""
replace Exit1=0 if Exit1==.

* Eliminating missing values
foreach i in lnY lnL lnK lnI Age State Export Exit {
    drop if `i'==.
}

* Continuous variables are winsorized.
* ssc install winsor2  
winsor2 lnY lnK lnL lnI, cuts(1 99) replace by(year)

findit opreg
xtset code year
xi: opreg lnY, exit(Exit) state(Age lnK) proxy(lnI) free(lnL i.Industry i.year i.Pro) cvars(State Export) vce(bootstrap, seed(1357) rep(5)) 
est store OP

gen TFP_OP=lnY - _b[lnL]*lnL - _b[lnK]*lnK


* 3.Save results.
sort code year
keep code 证券代码 year 行业代码 是否ST或PT TFP_OP
order code 证券代码 year 行业代码 是否ST或PT TFP_OP
drop code
rename 证券代码 code
save Results.dta, replace
