# Supplementary material for: Corporate internal control, capacity utilization and total factor productivity
Source: PLoS One. 2025 Feb 11;20(2):e0318669. doi: 10.1371/journal.pone.0318669 (PMC11813102; doi:10.1371/journal.pone.0318669)
Supplement: S1 Dataset — (ZIP) [file pone.0318669.s001.zip › S1 Dataset/Model 6/Initial_data.xlsx]

## Sheet: Sheet1
code	证券代码	year	固定资产净额	资产总计	应付职工薪酬	应交税费	负债合计	营业总收入	营业收入	营业成本	税金及附加	销售费用	管理费用	财务费用	营业利润	净利润	行业代码	支付给职工以及为职工支付的现金	购建固定资产无形资产和其他长期资产支付的现金	员工人数	折旧摊销	证券简称	海外业务收入	是否国企	固定资产折旧额	是否ST或PT	上市日期	成立日期	退市年份	ABH股交叉码	是否交叉上市	所属省份
1	000001	1990	23740000	2919190000			56280000										J66										1991-04-03	1987-12-22			0	广东省
1	000001	1991	48100000	4354460000			77230000	334690000	334690000	188230000					150180000		J66									0	1991-04-03	1987-12-22			0	广东省
1	000001	1992	86694800	7522847400			195893200	475510800	475510800	254612800					225743000		J66									0	1991-04-03	1987-12-22			0	广东省
1	000001	1993	1.52726e+08	9.33787e+09			8.14874e+09	4.07871e+08			2.58633e+07				320461785	2.73311e+08	J66									0	1991-04-03	1987-12-22			0	广东省
1	000001	1994	2.03415e+08	1.54884e+10	3.9156e+07	9.31581e+07	1.38286e+10	6.62339e+08			5.09629e+07				4.15974e+08	3.56328e+08	J66									0	1991-04-03	1987-12-22			0	广东省
1	000001	1995	2.35393e+08	2.03125e+10	5.03885e+07	7.79445e+07	1.83519e+10	9.4499e+08			7.9213e+07				5.01088e+08	4.3506e+08	J66									0	1991-04-03	1987-12-22			0	广东省
1	000001	1996	4.76387e+08	3.0022e+10	8.15483e+07	1.36817e+08	2.74823e+10	1.26106e+09			1.08844e+08				9.16779e+08	7.87301e+08	J66									0	1991-04-03	1987-12-22			0	广东省
1	000001	1997	1.16996e+09	3.17986e+10	1.4536e+08	1.82192e+08	2.83979e+10	1.3489e+09			1.85403e+08				9.62085e+08	8.20392e+08	J66									0	1991-04-03	1987-12-22			0	广东省
1	000001	1998	1.28322e+09	3.93999e+10	1.78316e+08	1.04056e+08	3.57235e+10	1.75811e+09			1.91583e+08				8.50583e+08	7.64249e+08	J66	2.7717e+08	3.18587e+08		120058100				120058100	0	1991-04-03	1987-12-22			0	广东省
1	000001	1999	1399951810	45868972050	158142922	52841235	42968141344	1471220690			170898343		10249177	1324135	606373989	555191092	J66	196782257	385404602	3724	187211456				123943281	0	1991-04-03	1987-12-22			0	广东省
1	000001	2000	1587091454	67227499769	138274478	58298123	62488616114	1431286264			182792388				553631449	506551785	J66	361163155	576746137	4540	225080162				139598535	0	1991-04-03	1987-12-22			0	广东省
1	000001	2001	1763256906	120126983351	219515445	202395377	116499314559	2118441363			261842883				561748514	402360428	J66	495007891	700151631	5089	270813125				166779060	0	1991-04-03	1987-12-22			0	广东省
1	000001	2002	2380640202	166166379400	189212088	232117973	162398358027	3077098847			292477529				649268604	432224930	J66	759287598	594862918	5834	332392876				199107090	0	1991-04-03	1987-12-22			0	广东省
1	000001	2003	2388062129	192851003723	238408079	162216132	188885919630	3128836264			252385041				368537250	316545704	J66	807468470	485730986	6471	324670239			1	275315137	0	1991-04-03	1987-12-22			0	广东省
1	000001	2004	3243569329	204286424020	365120870	395564267	199601761732	4480810798			411348087				498516585	289774275	J66	864465740	245912492	6999	349775602			0	291087624	0	1991-04-03	1987-12-22			0	广东省
1	000001	2005	2417722573	229216415808	409928278	521756284	224173373853	4557763312			416921653				674754526	351727460	J66	1041394078	872695516	7142	381547887			0	330349604	0	1991-04-03	1987-12-22			0	广东省
1	000001	2006	1994379072	260576263238	614628342	474579671	254101799991	6788985745			553472659				1905168852	1302906538	J66	1230566326	249983343	7737	340120668			0	281505445	0	1991-04-03	1987-12-22			0	广东省
1	000001	2007	1554278000	352539361000	925411000	819756000	339533298000	10291531000			824307000				3721942000	2649903000	J66	1819547000	372198000	8573	220927000			0	206652000	0	1991-04-03	1987-12-22			0	广东省
1	000001	2008	1674924000	474440173000	1247420000	1197849000	458039383000	13563220000			1151665000				803426000	614035000	J66	2363094000	838003000	10381	310885000			0	211925000	0	1991-04-03	1987-12-22			0	广东省
1	000001	2009	1714461000	587811034000	1681728000	652289000	567341425000	14293863000	0	0	1069134000				6159127000	5030729000	J66	2913635000	985252000	11308	391898000			0	264134000	0	1991-04-03	1987-12-22			0	广东省
1	000001	2010	2392293000	727207076000	1878603000	1125121000	694009541000	17561832000			1324595000				7849555000	6283816000	J66	3747634000	837901000	12203	492452000			0	322211000	0	1991-04-03	1987-12-22			0	广东省
1	000001	2011	3524265000	1258176944000	3600345000	2535814000	1182796360000	29087326000			2506344000				13132701000	10390491000	J66	5287265000	849801000	13778	909860000			0	457021000	0	1991-04-03	1987-12-22			0	广东省
1	000001	2012	3536443000	1606536760000	4863106000	2298642000	1521737985000	38911398000			3411986000	0	0	0	17541661000	13510780000	J66	7176205000	1422012000	24251	1256366000			0	532397000	0	1991-04-03	1987-12-22			0	广东省
1	000001	2013	3694000000	1891741000000	6013000000	4205000000	1779660000000	51294000000			4065000000	0	0	0	19955000000	15231000000	J66	9660000000	1750000000	34724	1402000000			0	590000000	0	1991-04-03	1987-12-22			0	广东省
1	000001	2014	3812000000	2186459000000	7961000000	5794000000	2055510000000	70637000000			5482000000	0	0	0	26246000000	19802000000	J66	12175000000	3835000000	35069	1591000000			0	628000000	0	1991-04-03	1987-12-22			0	广东省
1	000001	2015	4788000000	2507149000000	10351000000	6571000000	2345649000000	92705000000			6671000000	0	0	0	28895000000	21865000000	J66	12871000000	3534000000	37937	1771000000			0	725000000	0	1991-04-03	1987-12-22			0	广东省
1	000001	2016	8316000000	2953434000000	9289000000	12754000000	2751263000000	104416000000			3445000000				29779000000	22599000000	J66	13762000000	2772000000	36885	1931000000			0	848000000	0	1991-04-03	1987-12-22			0	广东省
1	000001	2017	8036000000	3248474000000	10713000000	11891000000	3026420000000	104869000000			1022000000				30223000000	23189000000	J66	14345000000	2817000000	32502	2165000000			0	975000000	0	1991-04-03	1987-12-22			0	广东省
1	000001	2018	10899000000	3418592000000	12238000000	9366000000	3178550000000	106212000000			1149000000				32305000000	24818000000	J66	16194000000	4619000000	34626	2456000000			0	1134000000	0	1991-04-03	1987-12-22			0	广东省
1	000001	2019	11092000000	3939070000000	14218000000	12031000000	3626087000000	126814000000			1290000000				36289000000	28195000000	J66	18090000000	3553000000	34253	3330000000			0	1426000000	0	1991-04-03	1987-12-22			0	广东省
1	000001	2020	10893000000	4468514000000	16959000000	11444000000	4104383000000	143242000000			1525000000				36909000000	28928000000	J66	17829000000	3490000000	38097	3197000000			0	1508000000	0	1991-04-03	1987-12-22			0	广东省
1	000001	2021	11974000000	4921380000000	18095000000	11685000000	4525932000000	153503000000			1644000000				45985000000	36336000000	J66	20560000000	6614000000	40651	3436000000			0	1773000000	0	1991-04-03	1987-12-22			0	广东省
1	000001	2022	11083000000	5321514000000	18571000000	14674000000	4886834000000	160469000000			1727000000				57475000000	45516000000	J66	21741000000	3543000000	44207	3376000000			0	1933000000	0	1991-04-03	1987-12-22			0	广东省
2	000002	1991	7.19523e+07	5.68494e+08	9.24332e+06	1.02953e+07	3.77835e+08										K70									0	1991-01-29	1988-11-01			0	广东省
2	000002	1992	9.41471e+07	9.45502e+08	1.92343e+07	1.30767e+07	7.08293e+08	6.61356e+08	6.61356e+08	5.82971e+08	6.01285e+06		3.52276e+07	5.11734e+06	7.41361e+07		K70									0	1991-01-29	1988-11-01			0	广东省
2	000002	1993	1.65393e+08	2.13616e+09	1.41893e+07	3.70404e+07	1.20585e+09	1.08404e+09	1.08404e+09	9.32323e+08	1.54911e+07		8.42213e+07	2.34938e+07	1.79778e+08		K70									0	1991-01-29	1988-11-01			0	广东省
2	000002	1994	2.99539e+08	2.67519e+09	2.23414e+07	7.17064e+07	1.5273e+09	1.22754e+09	1.22754e+09	9.376e+08	3.69968e+07	1.36631e+07	1.10561e+08	1.70183e+07	2.10921e+08	1.82986e+08	K70									0	1991-01-29	1988-11-01			0	广东省
2	000002	1995	2.47093e+08	3.23438e+09	1.71267e+07	1.20226e+08	1.87212e+09	1.50376e+09	1.50376e+09	1.07927e+09	4.03441e+07	5.50758e+07	1.41389e+08	4.58188e+07	1.89872e+08	1.66896e+08	K70									0	1991-01-29	1988-11-01			0	广东省
2	000002	1996	2.45655e+08	3.46612e+09	1.9543e+07	1.09783e+08	1.961e+09	1.17771e+09	1.17771e+09	8.19761e+08	3.93943e+07	4.53037e+07	1.58492e+08	1.85232e+07	1.80509e+08	1.54175e+08	K70									0	1991-01-29	1988-11-01			0	广东省
2	000002	1997	2.41611e+08	3959626453	2.06697e+07	9.57829e+07	1.97205e+09	1.94764e+09	1.94764e+09	1.40361e+09	7.32679e+07	6.63234e+07	2.34755e+08	3.58641e+07	2.12255e+08	2.01878e+08	K70									0	1991-01-29	1988-11-01			0	广东省
2	000002	1998	2.12699e+08	4.03798e+09	2.206e+07	8.26823e+07	1.93612e+09	2.24612e+09	2.24612e+09	1.63305e+09	8.29262e+07	1.47685e+08	1.38856e+08	1.51579e+07	2.20366e+08	2.11196e+08	K70	1.15207e+08	7.28719e+07		2.52196e+07				2.52196e+07	0	1991-01-29	1988-11-01			0	广东省
2	000002	1999	3.7893e+08	4.49466e+09	2.39571e+07	6.93743e+07	2.34835e+09	2.8728e+09	2.8728e+09	2.14096e+09	1.05546e+08	1.9762e+08	1.64402e+08	9.63808e+06	2.70777e+08	2.40127e+08	K70	1.58161e+08	7.99156e+07	5263	3.12266e+07				3.09167e+07	0	1991-01-29	1988-11-01			0	广东省
2	000002	2000	3.38282e+08	5.62225e+09	2.87817e+07	8.32442e+07	2.6566e+09	3.78367e+09	3.78367e+09	2.83993e+09	1.28584e+08	2.93581e+08	1.58147e+08	1.40365e+06	3.68887e+08	3.11177e+08	K70	2.02494e+08	6.30378e+07	6616	1.69467e+07				1.69467e+07	0	1991-01-29	1988-11-01			0	广东省
2	000002	2001	2.88311e+08	6.48291e+09	1.4771e+07	9.96387e+07	3.35683e+09	4.45506e+09	4.45506e+09	3.43444e+09	1.79511e+08	2.73635e+08	2.73124e+08	-3.27858e+06	4.94875e+08	3.81969e+08	K70	2.49029e+08	3.01628e+07	5349	1.75664e+08				4.99879e+07	0	1991-01-29	1988-11-01			0	广东省
2	000002	2002	3.48658e+08	8.21582e+09	1.80805e+07	8.27204e+07	4.78936e+09	4.57436e+09	4.57436e+09	3.47289e+09	2.15535e+08	1.26595e+08	2.53026e+08	-5.52449e+06	5.22765e+08	3.98048e+08	K70	2.4899e+08	5.18072e+07	6055	6.2421e+07				4.00415e+07	0	1991-01-29	1988-11-01			0	广东省
2	000002	2003	2.68025e+08	1.0561e+10	1.73454e+07	1.47222e+08	5.80058e+09	6.38006e+09	6.38006e+09	4.63988e+09	3.4918e+08	2.10755e+08	3.6226e+08	-800126	8.16526e+08	5.65891e+08	K70	2.93181e+08	4.14982e+07	7025	1.2462e+08		0	1	5.82499e+07	0	1991-01-29	1988-11-01			0	广东省
2	000002	2004	2.31426e+08	1.55344e+10	1.87618e+07	1.65508e+08	9.22997e+09	7.66723e+09	7.66723e+09	5.29737e+09	4.3574e+08	3.28758e+08	3.64015e+08	-4.22048e+06	1.2593e+09	9.12654e+08	K70	3.51839e+08	3.40241e+07	9627	6.63509e+07		0	1	3.75309e+07	0	1991-01-29	1988-11-01			0	广东省
2	000002	2005	2.16704e+08	2.19924e+10	1.77192e+07	4.34246e+07	1.34112e+10	1.05589e+10	1.05589e+10	6.88492e+09	6.41347e+08	4.66289e+08	5.19869e+08	1.61971e+07	1.95837e+09	1.43343e+09	K70	4.52287e+08	4.74396e+07	10961	3.93752e+07		0	1	3.83518e+07	0	1991-01-29	1988-11-01			0	广东省
2	000002	2006	5.07019e+08	4.85079e+10	3.14888e+07	72249832	3.15019e+10	1.78482e+10	1.78482e+10	1.12019e+10	1.5736e+09	6.25717e+08	8.51963e+08	1.40152e+08	3.38893e+09	2.30844e+09	K70	7.49263e+08	1.36018e+08	13402	5.28579e+07		0	1	5.16783e+07	0	1991-01-29	1988-11-01			0	广东省
2	000002	2007	5.75206e+08	1.00094e+11	7.29791e+08	7.95717e+08	6.61749e+10	3.55266e+10	3.55266e+10	2.06073e+10	4.11577e+09	1194543702	1.76377e+09	3.595e+08	7.6529e+09	5.3175e+09	K70	1.10741e+09	2.57898e+08	16464	1.10639e+08		0	1	1.08228e+08	0	1991-01-29	1988-11-01			0	广东省
2	000002	2008	1.26533e+09	1.19237e+11	5.17763e+08	-8.61985e+08	8.0418e+10	4.09918e+10	4.09918e+10	2.50053e+10	4.53387e+09	1.86035e+09	1.5308e+09	6.57253e+08	6.36479e+09	4.63987e+09	K70	2.31945e+09	2.15284e+08	16515	105818093		0	1	9.4169e+07	0	1991-01-29	1988-11-01			0	广东省
2	000002	2009	1.35598e+09	1.37609e+11	8.06504e+08	1.17688e+09	9.22e+10	4.8881e+10	4.8881e+10	34514717705	3.60258e+09	1.51372e+09	1.44199e+09	5.7368e+08	8685082798	6.43001e+09	K70	1.19752e+09	8.06062e+08	17616	1.05044e+08		0	1	9.56532e+07	0	1991-01-29	1988-11-01			0	广东省
2	000002	2010	1.21958e+09	2.15638e+11	1.41576e+09	3.16548e+09	1.61051e+11	5.07139e+10	5.07139e+10	3.00735e+10	5.62411e+09	2.07909e+09	1.84637e+09	5.04228e+08	1.18949e+10	8.83961e+09	K70	1.84883e+09	2.61939e+08	22850	9.59896e+07		0	1	9.59896e+07	0	1991-01-29	1988-11-01			0	广东省
2	000002	2011	1.59586e+09	2.96208e+11	1.69035e+09	4.07862e+09	2.28376e+11	7.17827e+10	7.17827e+10	4.32282e+10	7.77879e+09	2.55678e+09	2.57821e+09	5.09813e+08	1.57632e+10	1.15996e+10	K70	2.48085e+09	261560892	27951	1.13448e+08		0	1	1.13448e+08	0	1991-01-29	1988-11-01			0	广东省
2	000002	2012	1.61226e+09	3.78802e+11	2.17775e+09	4.51559e+09	2.96663e+11	1.03116e+11	1.03116e+11	65421614348	1.09163e+10	3.05638e+09	2.78031e+09	7.64757e+08	2.1013e+10	1.56626e+10	K70	2.90888e+09	1.50668e+08	31019	1.82621e+08		0	1	1.54565e+08	0	1991-01-29	1988-11-01			0	广东省
2	000002	2013	2.12977e+09	4.79205e+11	2.45167e+09	4.57821e+09	3.73766e+11	1.35419e+11	1.35419e+11	9.27977e+10	1.1545e+10	3.86471e+09	3.00284e+09	8.91715e+08	2.42613e+10	1.82975e+10	K70	3.4727e+09	2.43939e+09	35330	1.79236e+08		0	1	1.53444e+08	0	1991-01-29	1988-11-01			0	广东省
2	000002	2014	2.30835e+09	5.08409e+11	1.83083e+09	5.12417e+09	3.92515e+11	1.46388e+11	1.46388e+11	1.02557e+11	1.31667e+10	4.52189e+09	3.90262e+09	6.4084e+08	2.49794e+10	1.92875e+10	K70	5.13263e+09	1.83075e+09	40647	5.48904e+08		0	1	3.76029e+08	0	1991-01-29	1988-11-01			0	广东省
2	000002	2015	4.91748e+09	6.11296e+11	2.64266e+09	7.37398e+09	4.74986e+11	1.95549e+11	1.95549e+11	1.38151e+11	1.79804e+10	4.13827e+09	4.74525e+09	4.77736e+08	3.31228e+10	2.59494e+10	K70	5.0463e+09	2.063e+09	42295	7.15806e+08		0	1	4.90161e+08	0	1991-01-29	1988-11-01			0	广东省
2	000002	2016	6.81079e+09	8.30674e+11	3.83993e+09	9.55308e+09	6.68998e+11	2.40477e+11	2.40477e+11	1.69742e+11	2.19788e+10	5.16072e+09	6.80056e+09	1.59207e+09	3.90238e+10	2.83503e+10	K70	6.68901e+09	2.14679e+09	58280	1.14863e+09		0	1	7.0821e+08	0	1991-01-29	1988-11-01			0	广东省
2	000002	2017	7.09881e+09	1.16535e+12	4.93041e+09	1.07749e+10	9.78673e+11	2.42897e+11	2.42897e+11	1.6008e+11	1.97222e+10	6.26198e+09	8.86571e+09	2.07526e+09	5.08129e+10	3.72084e+10	K70	9.2436e+09	2.36048e+09	77708	1.92904e+09		0	1	1.10112e+09	0	1991-01-29	1988-11-01			0	广东省
2	000002	2018	1.15338e+10	1.52858e+12	5.77085e+09	1.87309e+10	1.29296e+12	2.97679e+11	2.97679e+11	1.86104e+11	2.31761e+10	7.86808e+09	1.03408e+10	5.99857e+09	6.74986e+10	4.92723e+10	K70	1.41184e+10	5.89675e+09	104300	2921936171		0	1	1.69723e+09	0	1991-01-29	1988-11-01			0	广东省
2	000002	2019	1.23998e+10	1.72993e+12	6.89626e+09	2.51097e+10	1.45935e+12	3.67894e+11	3.67894e+11	2.3455e+11	3.29052e+10	9.0445e+09	1.10184e+10	5.73594e+09	7.66131e+10	5.51316e+10	K70	1.64144e+10	6.24419e+09	131505	4.11952e+09		0	1	2.2807e+09	0	1991-01-29	1988-11-01			0	广东省
2	000002	2020	1.25773e+10	1.86918e+12	7.85094e+09	2.90365e+10	1.51933e+12	4.19112e+11	4.19112e+11	2.96541e+11	2.72369e+10	1.06369e+10	1.02881e+10	5.1451e+09	7.99586e+10	5.92981e+10	K70	1.55615e+10	7.2083e+09	140565	4.86077e+09		0	1	2.65092e+09	0	1991-01-29	1988-11-01			0	广东省
2	000002	2021	1.28211e+10	1.93864e+12	6.37798e+09	2.51913e+10	1.54587e+12	4.52798e+11	4.52798e+11	3.53977e+11	2.10559e+10	1.28086e+10	1.02423e+10	4.38382e+09	5.2531e+10	3.80695e+10	K70	1.85943e+10	9.57791e+09	139494	5.482e+09		0	1	2.96185e+09	0	1991-01-29	1988-11-01			0	广东省
2	000002	2022	1.64203e+10	1.75712e+12	6.76341e+09	3.18354e+10	1.35213e+12	5.03838e+11	5.03838e+11	4.05319e+11	2.43942e+10	1.24124e+10	9.58414e+09	2.61517e+09	5.20069e+10	3.75509e+10	K70	2.00326e+10	1.28267e+10	131817	6.94441e+09		0	1	3.58509e+09	0	1991-01-29	1988-11-01			0	广东省
3	000003	1991	1.15014e+08	6.07817e+08	-494945	4.06536e+06	4.40671e+08	468650600	468650600	4.09779e+08	3.5751e+06	4.26242e+06	3.01673e+07	741610	4.42194e+07	3.07723e+07	S90										1991-07-03	1988-02-08	2002	200003	1	广东省
3	000003	1992	1.45142e+08	1.01833e+09	-1.97252e+06	2.46112e+07	7.64864e+08	7.87756e+08	7.87756e+08	5.874e+08	1.53955e+07	6.68224e+06	4.9937e+07	7.77771e+06	1.54148e+08		S90										1991-07-03	1988-02-08	2002	200003	1	广东省
3	000003	1993	3.7613e+08	1.92161e+09	740280	5.39325e+07	1.05049e+09	1.05412e+09	1.05412e+09	7.90178e+08	2.9135e+07	8.16444e+06	8.51452e+07	3.74684e+07	1.69999e+08		S90										1991-07-03	1988-02-08	2002	200003	1	广东省
3	000003	1994	3.71403e+08	2.48028e+09	7.24125e+06	6.24186e+07	1.43745e+09	1.07238e+09	1.07238e+09	8.06015e+08	2.88355e+07	2.22392e+07	8.10356e+07	4.346e+07	1.33182e+08	1.29511e+08	S90										1991-07-03	1988-02-08	2002	200003	1	广东省
3	000003	1995	3.82674e+08	2.85692e+09	4.39631e+06	6.96052e+07	1.83286e+09	9.01198e+08	9.01198e+08	6.82734e+08	1.95642e+07	2.6532e+07	1.10961e+08	4.67386e+07	4.12533e+07	3.21987e+07	S90										1991-07-03	1988-02-08	2002	200003	1	广东省
3	000003	1996	3.47302e+08	3.45461e+09	380161	7.43108e+07	2.31364e+09	6.7023e+08	6.7023e+08	5.60426e+08	9.75861e+06	2.65768e+07	8.92233e+07	2.20528e+07	-2.92545e+07	-3.27667e+07	S90										1991-07-03	1988-02-08	2002	200003	1	广东省
3	000003	1997	8.14378e+08	3.8453e+09	1.13246e+07	530908	2.70828e+09	5.26099e+08	5.26099e+08	3.30096e+08	1.11512e+07	3.38107e+07	9.05096e+07	5.17995e+07	3.8223e+07	3.24893e+07	S90										1991-07-03	1988-02-08	2002	200003	1	广东省
3	000003	1998	8.84343e+08	3.25803e+09	1.00333e+07	8.60939e+07	2.79725e+09	5.24198e+08	5.24198e+08	3.99834e+08	1.15074e+07	3.81066e+07	1.37673e+08	9.90278e+07	-2.85076e+08	-2.8971e+08	S90	4.96989e+07	1.01052e+08		7.33404e+07				6.36376e+07		1991-07-03	1988-02-08	2002	200003	1	广东省
3	000003	1999	7.77788e+08	2.98598e+09	1.15517e+07	9.9733e+07	2.88369e+09	4.80418e+08	4.80418e+08	3.32709e+08	1.03658e+07	2.80439e+07	7.47693e+07	1.52004e+08	-1.50541e+08	-1.81996e+08	S90	3.66036e+07	5.0554e+06	7763	6.03063e+07				5.93406e+07		1991-07-03	1988-02-08	2002	200003	1	广东省
3	000003	2000	6.88803e+08	2.49445e+09	1.2175e+07	1.17227e+08	2.99307e+09	4.64724e+08	4.64724e+08	3.14034e+08	1.46807e+07	1.70199e+07	4.94548e+08	1.26757e+08	-6.01181e+08	-5.98663e+08	S90	4.01119e+07	1.42653e+07	5446	6.54854e+07				4.95435e+07		1991-07-03	1988-02-08	2002	200003	1	广东省
3	000003	2001	2.30352e+08	1.21194e+09	1.95109e+06	4.85633e+07	2.20566e+09	3.66067e+07	3.66067e+07	3.63222e+07	735683	1.81534e+06	1.92741e+07	5.85659e+07	2.51948e+07	1.15211e+07	S90	9.3992e+06	62539.6	2941	1.5322e+07				1.48057e+07		1991-07-03	1988-02-08	2002	200003	1	广东省
4	000004	1991	5.96769e+07	1.34079e+08	-931385	683126	8.05715e+07	4.98714e+07	4.98714e+07	3.67416e+07	860250	242409	6.6903e+06	1.71284e+06	5.35921e+06	8.73954e+06	G54									0	1991-01-14	1986-05-05			0	广东省
4	000004	1992	1.30738e+08	3.22441e+08	-66691.1	1.28698e+06	2.37422e+08	9.4806e+07	9.4806e+07	6.45072e+07	2.07544e+06	622784	1.34353e+07	8.01129e+06	2.21766e+07		G54									0	1991-01-14	1986-05-05			0	广东省
4	000004	1993	2.63789e+08	7.71894e+08	4.13204e+06	2.24195e+06	4.87893e+08	2.11735e+08	2.11735e+08	1.40513e+08	2.60046e+06	1.59501e+06	2.78783e+07	2.39725e+07	5.18162e+07		G54									0	1991-01-14	1986-05-05			0	广东省
4	000004	1994	2.92878e+08	8.9148e+08	7.08356e+06	1.58659e+06	5.86234e+08	2.05132e+08	2.05132e+08	1.34761e+08	3.48574e+06	625891	3.75163e+07	2.73338e+07	3.54436e+07	3.03141e+07	G54									0	1991-01-14	1986-05-05			0	广东省
4	000004	1995	3.56884e+08	1.31268e+09	6.4653e+06	3.90105e+06	9.21142e+08	6.43608e+08	6.43608e+08	4.87021e+08	6.85836e+06	710725	7.67432e+07	4.31961e+07	3.36983e+07	1.68367e+07	G54									0	1991-01-14	1986-05-05			0	广东省
4	000004	1996	2.97786e+08	6.58473e+08	3.2147e+06	4.11803e+06	4.66779e+08	3.33093e+08	3.33093e+08	2.45584e+08	3.99122e+06	2.36657e+07	1.0423e+08	6.23125e+07	-7.71287e+07	-9.09755e+07	G54									0	1991-01-14	1986-05-05			0	广东省
4	000004	1997	2.20081e+08	6.05124e+08	819891	758104	4.0391e+08	3.38608e+08	3.38608e+08	2.56826e+08	3.75643e+06	1.33292e+07	3.55253e+07	4.22587e+07	3.37366e+07	1.26011e+07	G54									0	1991-01-14	1986-05-05			0	广东省
4	000004	1998	1.11618e+08	3.96901e+08	2.53895e+06	2.31866e+06	2.88432e+08	1.20731e+08	1.20731e+08	9.7974e+07	3.6478e+06	281115	5.0046e+07	1.93543e+07	-7.74239e+07	-8.47517e+07	G54	1.49468e+07	4.63712e+06		5.11316e+07				4.77107e+07	0	1991-01-14	1986-05-05			0	广东省
4	000004	1999	8.31351e+07	3.33498e+08	4.27503e+06	262045	2.27985e+08	1.25648e+08	1.25648e+08	8.65887e+07	3.42533e+06	420196	2.62095e+07	9.22699e+06	8.70691e+06	6.86264e+06	G54	1.50625e+07	2.17557e+06	417	1.56069e+07				1.55204e+07	1	1991-01-14	1986-05-05			0	广东省
4	000004	2000	7.38409e+07	5.08207e+08	2.97773e+06	-199194	3.87304e+08	1.31007e+08	1.31007e+08	8.28633e+07	2.84472e+06	48317.8	3.33306e+07	1.049e+07	2.63315e+07	2.24874e+07	G54	1.80969e+07	1.40775e+07	444	1.42669e+07				1.17631e+07	1	1991-01-14	1986-05-05			0	广东省
4	000004	2001	4.71806e+07	2.22009e+08	1.32899e+06	30133.3	1.02284e+08	6.19845e+07	6.19845e+07	2.72636e+07	1.25547e+06	7.11854e+06	2.04685e+07	1.14152e+06	3.06979e+06	1.28477e+07	G54	8.60386e+06	7.82501e+06	375	1.54165e+06				1.04758e+06	0	1991-01-14	1986-05-05			0	广东省
4	000004	2002	4.51711e+07	2.63615e+08	1.37225e+06	1.17132e+06	1.39595e+08	1.21226e+08	1.21226e+08	6.43423e+07	1.40668e+06	1.65834e+07	2.52598e+07	4.76279e+06	6.0528e+06	8.21273e+06	G54	1.70859e+07	6.00525e+06	386	5.29046e+06				4.10392e+06	0	1991-01-14	1986-05-05			0	广东省
4	000004	2003	4.31646e+07	2.37875e+08	637441	3.09224e+06	1.09456e+08	1.19535e+08	1.19535e+08	6.82115e+07	847491	1.39486e+07	2.52252e+07	4.03382e+06	4.71244e+06	7.64138e+06	G54	1.74644e+07	4.22424e+06	344	5.35099e+06		0	1	4.25968e+06	0	1991-01-14	1986-05-05			0	广东省
4	000004	2004	3.86631e+07	2.1427e+08	777415	1.48978e+06	9.16425e+07	1.06748e+08	1.06748e+08	69169581	921662	1.21743e+07	2.6681e+07	3.04634e+06	-7.51987e+06	-3.28293e+06	G54	1.47881e+07	3.77703e+06	303	5.84015e+06		0	1	5.07981e+06	0	1991-01-14	1986-05-05			0	广东省
4	000004	2005	3.25431e+07	1.55869e+08	406884	360901	5.59325e+07	6.13767e+07	6.13767e+07	3.70423e+07	692421	9.5967e+06	3.65009e+07	2.64779e+06	-2.18882e+07	-1.85774e+07	G54	1.27441e+07	915885	284	1.95782e+06		0	1	1.7867e+06	0	1991-01-14	1986-05-05			0	广东省
4	000004	2006	3.39049e+07	2.04305e+08	831963	4.56794e+06	9.20219e+07	4.5639e+07	4.5639e+07	2.39098e+07	1.46005e+06	4.55064e+06	9.78141e+06	774296	5.42626e+06	3.05516e+06	G54	8.60224e+06	1.94297e+06	284	4.25758e+06		0	1	3.67898e+06	1	1991-01-14	1986-05-05			0	广东省
4	000004	2007	3.04114e+07	1.69823e+08	987158	1.27278e+06	7.2036e+07	4.04495e+07	4.04495e+07	2.47305e+07	552066	3.40468e+06	1.56085e+07	1.12752e+06	-9.61952e+06	-1.0002e+07	G54	9.0776e+06	3.09251e+06	284	4.80452e+06		0	1	3.96604e+06	1	1991-01-14	1986-05-05			0	广东省
4	000004	2008	2.88517e+07	1.67811e+08	1.15757e+06	2.07777e+06	8.25281e+07	4.33148e+07	4.33148e+07	2.30759e+07	675037	5.59251e+06	1.62366e+07	1.25688e+06	-1.03479e+07	-1.14842e+07	G54	1.19248e+07	3.9787e+06	288	4.86573e+06		0	1	4.17673e+06	1	1991-01-14	1986-05-05			0	广东省
4	000004	2009	2.65183e+07	2.30512e+08	1.49573e+06	941241	1.40697e+08	6.00806e+07	6.00806e+07	2.99142e+07	859462	5.78834e+06	1.57944e+07	887246	8.46383e+06	4.53253e+06	G54	1.063e+07	1.43925e+06	291	5.17193e+06		0	0	4.2808e+06	1	1991-01-14	1986-05-05			0	广东省
4	000004	2010	2.43668e+07	1.84219e+08	1.62337e+06	2.66225e+06	5.50032e+07	1.31331e+08	1.31331e+08	7.80078e+07	6.26198e+06	4.99288e+06	2.03106e+07	-404998	2.47187e+07	2.02013e+07	C27	1.3532e+07	2.29172e+07	277	6.44567e+06		0	0	4.03184e+06	1	1991-01-14	1986-05-05			0	广东省
4	000004	2011	3.66197e+07	1.96307e+08	1.51649e+06	1.58137e+06	5.78979e+07	7.45037e+07	7.45037e+07	3.66353e+07	1.81533e+06	5.46342e+06	1.89933e+07	-670961	1.2393e+07	9.19307e+06	C27	1.49707e+07	7.3408e+06	322	5.61184e+06		0	0	4.87879e+06	0	1991-01-14	1986-05-05			0	广东省
4	000004	2012	4.65242e+07	1.92914e+08	862729	-1.4011e+06	4.48577e+07	9.73633e+07	9.73633e+07	5.30794e+07	4.67916e+06	1.14e+07	1.70533e+07	-557402	1.40036e+07	7.81423e+06	C27	1.66954e+07	1.83486e+07	277	5.3504e+06		0	0	4.61735e+06	0	1991-01-14	1986-05-05			0	广东省
4	000004	2013	4.10836e+07	2.42152e+08	1.14282e+06	2.85366e+06	9.76453e+07	7.27846e+07	7.27846e+07	3.457e+07	2.42675e+06	8.19677e+06	1.67781e+07	-821411	1.14878e+07	5.79675e+06	C27	1.85098e+07	2.1615e+06	243	5.47223e+06		0	0	4.79743e+06	0	1991-01-14	1986-05-05			0	广东省
4	000004	2014	3.78212e+07	3.38283e+08	2.49064e+06	7.83452e+06	1.80898e+08	80608820	80608820	4.9369e+07	4829021	8.42941e+06	1.45944e+07	-732405	3.80533e+06	1.56248e+07	C27	1.6071e+07	11212298	220	4.88628e+06		0	0	4.07492e+06	0	1991-01-14	1986-05-05			0	广东省
4	000004	2015	3.77827e+07	3.98674e+08	2.171e+06	3045616	2.35378e+08	1.20454e+08	1.20454e+08	7.79571e+07	6.45785e+06	8.52196e+06	1.83258e+07	-242173	1.0137e+07	6.85715e+06	C27	1.4834e+07	4134756	208	5.16695e+06		0	0	4.11747e+06	0	1991-01-14	1986-05-05			0	广东省
4	000004	2016	3.34653e+07	2.23716e+08	2.00342e+06	1.46463e+06	4.55165e+07	2.8767e+08	2.8767e+08	1.88073e+08	3.26762e+07	1.20213e+07	2.73283e+07	2.60689e+06	5.15764e+07	3.97163e+07	C27	1.71902e+07	2.24494e+06	179	4.53498e+06		0	0	3.71034e+06	0	1991-01-14	1986-05-05			0	广东省
4	000004	2017	3.12209e+07	2.68844e+08	1.99559e+06	4.73337e+06	8.47523e+07	1.38606e+08	1.38606e+08	5.27517e+07	3.15052e+06	7.43827e+07	1.48773e+07	-1.2917e+06	8.79695e+06	5.89224e+06	C27	1.27314e+07	5.8471e+06	172	4.56211e+06		0	0	3.6602e+06	0	1991-01-14	1986-05-05			0	广东省
4	000004	2018	990258	3.51177e+08	1.32144e+06	630017	1.67851e+08	3.66869e+08	3.66869e+08	6.64796e+07	6.927e+06	2.70886e+08	1.87191e+07	-1.50742e+06	-2.38607e+07	-2.16127e+07	C27	2.08235e+07	1.75371e+07	210	5.71773e+06		0	0	3.62832e+06	0	1991-01-14	1986-05-05			0	广东省
4	000004	2019	2.22982e+06	1.49449e+09	8.81121e+06	1.70368e+07	9.00332e+07	1.08247e+08	1.08247e+08	2.92156e+07	1.7654e+06	8.3101e+07	1.98078e+07	-1.67142e+06	7.30052e+06	-3.60399e+06	C27	1.00075e+07	4.50889e+06	251	4.21671e+06		0	0	164394	0	1991-01-14	1986-05-05			0	广东省
4	000004	2020	1.99216e+06	1.56356e+09	7.80607e+06	4.1791e+07	1.06735e+08	2.80531e+08	2.80531e+08	6.92965e+07	1.87704e+06	5.09073e+07	1.74171e+07	-156565	6.27068e+07	6.19903e+07	I65	5.70535e+07	8.77782e+06	264	6.62144e+06		0	0	1.21419e+06	0	1991-01-14	1986-05-05			0	广东省
4	000004	2021	2.447e+06	1.11057e+09	7.924e+06	5.70368e+07	1.62325e+08	2.88944e+08	2.88944e+08	1.26936e+08	3.80901e+06	3.42821e+07	2.02846e+07	-2.03133e+06	-4.99991e+08	-5.08574e+08	I65	7.36594e+07	1.3563e+06	309	7.6095e+06		0	0	901462	0	1991-01-14	1986-05-05			0	广东省
4	000004	2022	2.27127e+06	5.75391e+08	1.2897e+07	4.58316e+07	2.22871e+08	1.66463e+08	1.66463e+08	1.04273e+08	638278	3.64751e+07	2.29939e+07	-1.36833e+06	-610711384	-5.95952e+08	I65	7.30913e+07	866730	296	1.10923e+07		0	0	1.06107e+06	1	1991-01-14	1986-05-05			0	广东省
5	000005	1992	2.19063e+08	6.13812e+08	710005	842546	4.99419e+08	3.78647e+07	3.78647e+07						3.78647e+07		S90									0	1990-12-10	1990-02-01			0	广东省
5	000005	1993	2.10855e+08	6.92009e+08	2.16406e+06	1.99467e+06	5.43272e+08	3.40687e+07	3.40687e+07	2.64077e+07	426696	1.62069e+06	1.40312e+07	1.83691e+07	-3.49898e+07		S90									0	1990-12-10	1990-02-01			0	广东省
5	000005	1994	2.57991e+08	1.11374e+09	1.80311e+06	2.90183e+07	6.21873e+08	3.00205e+08	3.00205e+08	2.03914e+08	1.38153e+07	2825691	1.47889e+07	7.05861e+06	8.02089e+07	6.78415e+07	S90									0	1990-12-10	1990-02-01			0	广东省
5	000005	1995	4.89965e+08	1.45872e+09	1.98254e+06	1.36851e+07	9.03756e+08	2.50887e+08	2.50887e+08	1.23674e+08	1.13805e+07	3.23305e+06	2.44025e+07	3.17088e+07	5.5793e+07	5.83966e+07	S90									0	1990-12-10	1990-02-01			0	广东省
5	000005	1996	3.83653e+08	1.4788e+09	1.07847e+06	8.55159e+06	8.6778e+08	1.07197e+08	1.07197e+08	3.58025e+07	948925	3.53326e+06	3.06858e+07	1.16186e+07	2.82253e+07	5.60635e+07	S90									0	1990-12-10	1990-02-01			0	广东省
5	000005	1997	5.77555e+08	2.09974e+09	529138	2.41344e+06	1.33485e+09	4.07681e+07	4.07681e+07	4.90628e+06	2.08337e+06	1.10514e+07	4.8552e+07	1.9723e+07	2.19561e+08	1.55382e+08	S90									0	1990-12-10	1990-02-01			0	广东省
5	000005	1998	5.50256e+08	2.05006e+09	154630	2.2216e+06	1.13594e+09	4.15713e+07	4.15713e+07	3.15483e+06	2.16287e+06	1.64849e+07	1.78168e+08	3.8974e+07	9.20566e+07	1.51191e+08	S90	6.44466e+06	7.69779e+07		2.53896e+07				2.46727e+07	0	1990-12-10	1990-02-01			0	广东省
5	000005	1999	6.51936e+08	2.19844e+09	-1281.39	7.98741e+06	1.15903e+09	1.35573e+08	1.35573e+08	6.14464e+07	6.93699e+06	1.82136e+07	1.49738e+07	3.08751e+07	2.35037e+06	1.32556e+08	S90	8.7823e+06	2.12271e+07	530	2.46486e+07				2.29154e+07	0	1990-12-10	1990-02-01			0	广东省
5	000005	2000	3.66165e+08	2.02067e+09	62361.1	1.70979e+07	1.17977e+09	1.45947e+08	1.45947e+08	6.12378e+07	8.17246e+06	2.07802e+07	4.31299e+07	3.62594e+07	-2.49452e+07	-9.31187e+06	S90	1.3473e+07	1.73021e+07	530	1.88682e+07				1.49563e+07	0	1990-12-10	1990-02-01			0	广东省
5	000005	2001	3.55057e+08	1.92432e+09	366731	2.61387e+07	8.33162e+08	6.71282e+07	6.71282e+07	3.55959e+07	3.28945e+06	2.21986e+07	4.15544e+07	4.14502e+07	-8.62549e+07	-7.20706e+07	S90	1.67675e+07	1.23257e+07	738	2.49714e+07				2.25907e+07	0	1990-12-10	1990-02-01			0	广东省
5	000005	2002	3.97515e+08	1.82055e+09	307369	3.0295e+07	8.43531e+08	5.49432e+07	5.49432e+07	3.8739e+07	2.74617e+06	6.06472e+06	8.73669e+07	3.72214e+07	-1.19053e+08	-9.36902e+07	S90	1.59993e+07	5.04447e+06	812	3.14436e+07				2.74454e+07	0	1990-12-10	1990-02-01			0	广东省
5	000005	2003	3.64175e+08	1.7808e+09	2.03667e+06	1.46481e+07	8.54031e+08	9.15753e+07	9.15753e+07	5.30436e+07	3.54177e+06	8.26187e+06	5.21808e+07	3.43841e+07	-4.76607e+07	920975	S90	1.89361e+07	1.17502e+06	798	2.45844e+07		0	0	2.18696e+07	1	1990-12-10	1990-02-01			0	广东省
5	000005	2004	2.52875e+08	1.81061e+09	1.50682e+06	1.72636e+07	9.22238e+08	4.93782e+07	4.93782e+07	2.87705e+07	2.46958e+06	1.33119e+07	4.34917e+07	4.10246e+07	-81719619	1.69034e+06	S90	2.41442e+07	7.75956e+06	819	2.57583e+07		0	0	2.25322e+07	1	1990-12-10	1990-02-01			0	广东省
5	000005	2005	2.36164e+08	1.64387e+09	1.66361e+06	1.49651e+07	9.83673e+08	4.53957e+07	4.53957e+07	2.82149e+07	2.24985e+06	1.44213e+07	1.73014e+08	4.52995e+07	-2.20891e+08	-1.7997e+08	S90	2.94496e+07	6.19768e+06	815	1.9467e+07		0	0	1.61258e+07	1	1990-12-10	1990-02-01			0	广东省
5	000005	2006	2.9231e+08	1.52829e+09	3.72378e+06	8.18238e+07	8.26599e+08	3.28062e+08	3.28062e+08	1.56056e+08	5.31834e+07	1.62463e+07	5.42904e+07	4.20616e+07	5.44154e+06	5.48191e+07	S90	1.54759e+07	920029	885	1.96838e+07		0	0	1.66173e+07	1	1990-12-10	1990-02-01			0	广东省
5	000005	2007	8.91037e+07	1.45702e+09	1.57065e+06	1.32197e+08	7.06664e+08	2.99032e+08	2.99032e+08	1.10904e+08	3.06694e+07	1.99778e+07	5.9727e+07	2.95068e+07	5.9877e+07	7.73747e+07	S90	2.48769e+07	1.23421e+06	681	2.73627e+07		0	0	2.00058e+07	1	1990-12-10	1990-02-01			0	广东省
5	000005	2008	8.14039e+07	1.38903e+09	1.3313e+06	1.37674e+08	6.37072e+08	1.0872e+08	1.0872e+08	4.73177e+07	7.0324e+06	2.76353e+06	4.80187e+07	4.35191e+07	-3.44165e+07	1.04997e+07	S90	2.41724e+07	5.9892e+06	684	1.61522e+07		0	0	6.31303e+06	0	1990-12-10	1990-02-01			0	广东省
5	000005	2009	8.64879e+07	1.3192e+09	2.08974e+06	105088389	6.16827e+08	4.31925e+07	4.31925e+07	3.47593e+07	1.80961e+06	3.07726e+06	5.09654e+07	3.00782e+07	-8.11904e+07	-4.89195e+07	S90	2.32714e+07	8.16022e+06	712	2.136e+07		0	0	8.54613e+06	0	1990-12-10	1990-02-01			0	广东省
5	000005	2010	7.78064e+07	1.29361e+09	2.28616e+06	6.34595e+07	6.18294e+08	1.37234e+08	1.37234e+08	7.78211e+07	6.54881e+06	3.14317e+06	3.04736e+07	2.66094e+07	-1.06062e+07	-4.42639e+06	S90	3.08847e+07	7.63204e+06	671	2.17694e+07		0	0	8.46991e+06	0	1990-12-10	1990-02-01			0	广东省
5	000005	2011	2.62376e+07	1.26059e+09	2.41786e+06	5.99408e+07	6.0065e+08	6.35348e+07	6.35348e+07	6.04461e+07	2.99766e+06	3.55632e+06	3.71903e+07	2.66201e+07	-6.62331e+07	1.14147e+07	S90	3.8988e+07	9.23666e+06	501	1.72957e+07		0	0	8.16675e+06	0	1990-12-10	1990-02-01			0	广东省
5	000005	2012	2.40589e+07	1.3197e+09	2.21109e+06	6.47834e+07	6.37603e+08	9.94212e+07	9.94212e+07	6.41305e+07	2.53207e+06	2.30543e+06	4.16662e+07	2.48401e+07	-4.64962e+06	2.20216e+07	K70	3.20638e+07	1.89067e+07	382	1.43137e+07		0	0	4.56354e+06	0	1990-12-10	1990-02-01			0	广东省
5	000005	2013	2.47813e+07	1.18865e+09	2.24833e+06	4.70658e+07	5.6441e+08	5.20617e+07	5.20617e+07	3.88638e+07	2.43708e+06	3.19693e+06	3.38788e+07	7.6483e+06	-4.47178e+07	-4.23448e+07	K70	3.08446e+07	1.06751e+07	376	4.88697e+06		0	0	3.04953e+06	0	1990-12-10	1990-02-01			0	广东省
5	000005	2014	2.59216e+07	1.36666e+09	2.27548e+06	5.78796e+07	6.96949e+08	5.2777e+07	5.2777e+07	3.89272e+07	2.53428e+06	3.77025e+06	3.90085e+07	2.02566e+07	5.35156e+07	4.31639e+07	K70	2.83388e+07	2.91148e+08	421	5.26451e+06		0	0	3.42485e+06	0	1990-12-10	1990-02-01			0	广东省
5	000005	2015	3.72513e+07	2.19401e+09	3.69437e+06	7.2426e+07	9.8081e+08	8.4126e+07	8.4126e+07	5.76082e+07	2.86724e+06	5.82702e+06	5.67414e+07	1.12861e+07	-5.93774e+07	-5.40317e+07	K70	3.36196e+07	1.22167e+07	535	4.84589e+06		0	0	4.04697e+06	0	1990-12-10	1990-02-01			0	广东省
5	000005	2016	3.75871e+07	2.52724e+09	4.27244e+06	9.42695e+07	1.1719e+09	4.81863e+08	4.81863e+08	3.36523e+08	736418	1.44352e+07	9.257e+07	2.20652e+07	1.29011e+08	1.16962e+08	N77	6.40792e+07	1.54164e+07	618	1.06342e+07		0	0	5.95775e+06	0	1990-12-10	1990-02-01			0	广东省
5	000005	2017	3.2887e+07	2.9121e+09	9.53145e+06	1.01075e+08	1.50773e+09	5.30922e+08	5.30922e+08	3.4644e+08	6.49457e+06	1.6378e+07	1.05341e+08	4.50265e+07	5.57707e+07	2.2936e+07	N77	7.39555e+07	1.92952e+07	705	1.47657e+07		0	0	6.82061e+06	0	1990-12-10	1990-02-01			0	广东省
5	000005	2018	2.81283e+07	3.12142e+09	1.02255e+07	1.45648e+08	1.54211e+09	4.86181e+08	4.86181e+08	3.41745e+08	6.10483e+06	1.37587e+07	8.43639e+07	3.43899e+07	1.72744e+08	1.56749e+08	N77	8.05574e+07	1.67909e+07	745	1.13183e+07		0	0	5.77437e+06	0	1990-12-10	1990-02-01			0	广东省
5	000005	2019	3.08086e+07	3.03184e+09	1.06721e+07	1.722e+08	1.28956e+09	5.52609e+08	5.52609e+08	4.16518e+08	4.57339e+06	1.05058e+07	9.87692e+07	2.68518e+07	2.00269e+08	1.78499e+08	N77	8.5097e+07	7.60636e+06	680	1.90869e+07		0	0	5.86921e+06	0	1990-12-10	1990-02-01			0	广东省
5	000005	2020	2.82624e+07	2.4528e+09	1.34637e+07	1.7597e+08	1.12688e+09	3.98921e+08	3.98921e+08	3.18983e+08	3.33914e+06	8.53556e+06	6.07719e+07	2.1706e+07	-3.84826e+08	-3.86213e+08	N77	7.02088e+07	4.45321e+07	629	1.27395e+07		0	0	6.4404e+06	0	1990-12-10	1990-02-01			0	广东省
5	000005	2021	2.5993e+07	2.47438e+09	1.04154e+07	2.17549e+08	9.99198e+08	3.83536e+08	3.83536e+08	3.01486e+08	2.29655e+06	8.92706e+06	6.63329e+07	-366623	-4.35879e+06	1.39461e+08	N77	8.12668e+07	4.38653e+07	563	1.3217e+07		0	0	5832840	1	1990-12-10	1990-02-01			0	广东省
5	000005	2022	2.28055e+07	2.60219e+09	1.07033e+07	1.77455e+08	1.2937e+09	2.83744e+08	2.83744e+08	2.46704e+08	1.88733e+06	7.76678e+06	6.6368e+07	-1.02365e+07	-9.53516e+07	-1.6095e+08	N77	7.00476e+07	2.02084e+07	488	1.08277e+07		0	0	3.58249e+06	1	1990-12-10	1990-02-01			0	广东省
6	000006	1992	6.17372e+06	2.28801e+08	0	2.12859e+07	1.3601e+08	1.08166e+08	1.08166e+08	5.12404e+07	5.4179e+06	12.52	4.23874e+06	521268	5.2516e+07		K70									0	1992-04-27	1989-04-01			0	广东省
6	000006	1993	1.1947e+07	5.55798e+08	7.48613e+06	2.52662e+07	261799582	1.51064e+08	1.51064e+08	6.7865e+07	6.95177e+06	1.04132e+06	6.81239e+06	698816	8.03782e+07		K70									0	1992-04-27	1989-04-01			0	广东省
6	000006	1994	7.88543e+06	5.02427e+08	2.93893e+06	2.32733e+07	1.54564e+08	1.35919e+08	1.35919e+08	4.38026e+07	6.98094e+06	2313719	1.13261e+07	2.98769e+06	7.18695e+07	5.7683e+07	K70									0	1992-04-27	1989-04-01			0	广东省
6	000006	1995	9.66698e+06	6.92835e+08	5.15636e+06	2.62792e+07	2.63291e+08	1.1011e+08	1.1011e+08	3.10572e+07	5.72548e+06	459714	1.64691e+07	4.89206e+06	5.47659e+07	4.53399e+07	K70									0	1992-04-27	1989-04-01			0	广东省
6	000006	1996	8.15748e+06	7.80039e+08	4.81743e+06	2.85896e+07	3.22367e+08	1.85222e+08	1.85222e+08	7.50852e+07	9.61202e+06	1.3361e+06	1.72207e+07	9.16397e+06	8.19794e+07	7.03193e+07	K70									0	1992-04-27	1989-04-01			0	广东省
6	000006	1997	2.17436e+08	2.89955e+09	5.42127e+07	2.27399e+07	1.75489e+09	1.30427e+09	1.30427e+09	9.68654e+08	5.48764e+07	6.29192e+06	8.59181e+07	4.85896e+07	1.56261e+08	1.34174e+08	K70									0	1992-04-27	1989-04-01			0	广东省
6	000006	1998	3.38887e+08	3.3858e+09	8.23062e+07	4.49417e+07	2.14743e+09	1.64185e+09	1.64185e+09	1.26156e+09	6.73464e+07	1.56221e+07	1.17532e+08	5.078e+07	1.44394e+08	1.40101e+08	K70	1.5384e+08	9.64696e+07		4.19902e+07				2.94998e+07	0	1992-04-27	1989-04-01			0	广东省
6	000006	1999	3.35277e+08	3.49537e+09	1.02918e+08	5.81877e+07	2.30861e+09	1.94249e+09	1.94249e+09	1.60175e+09	6.71791e+07	1.73468e+07	1.21231e+08	3.64445e+07	1.14362e+08	1.21236e+08	K70	1.91032e+08	4.66755e+07	86	4.83759e+07				3.35416e+07	0	1992-04-27	1989-04-01			0	广东省
6	000006	2000	2.73661e+08	3.78781e+09	1.14743e+08	5.51611e+07	2.52387e+09	1.88372e+09	1.88372e+09	1.47037e+09	7.31604e+07	2.28915e+07	1.15998e+08	4.83936e+07	1.62228e+08	1.36489e+08	K70	1.78617e+08	4.84916e+07	84	4.04496e+07				3.31281e+07	0	1992-04-27	1989-04-01			0	广东省
6	000006	2001	1.92912e+08	4.21894e+09	1.09616e+08	2.44161e+07	2.88579e+09	2.02419e+09	2.02419e+09	1.58379e+09	7.74989e+07	2.05079e+07	1.71203e+08	3.78779e+07	1.49729e+08	1.32376e+08	K70	3.01608e+08	3.6311e+08	90	4.8527e+07				3.49716e+07	0	1992-04-27	1989-04-01			0	广东省
6	000006	2002	1.8856e+08	4.49088e+09	1.27671e+08	3.02006e+07	3.10291e+09	2.08605e+09	2.08605e+09	1.6951e+09	8.88718e+07	2.44357e+07	1.51576e+08	2.74043e+07	1.21912e+08	8.14757e+07	K70	2.90333e+08	3.39407e+08	95	5.04168e+07				3.43665e+07	0	1992-04-27	1989-04-01			0	广东省
6	000006	2003	1.83508e+08	3.96824e+09	1.31079e+08	1.7213e+07	2.88742e+09	1.98709e+09	1.98709e+09	1.86465e+09	7.77801e+07	2.10797e+07	2.19179e+08	5.70904e+07	-2.61251e+08	-3.07702e+08	K70	2.82121e+08	4.63666e+06	88	3.80532e+07		0	1	2.7086e+07	0	1992-04-27	1989-04-01			0	广东省
6	000006	2004	2.2341e+08	4.02054e+09	1.27066e+08	2.64945e+07	2.89077e+09	1.87698e+09	1.87698e+09	1.54786e+09	8.3594e+07	35948547	1.45709e+08	5.10603e+07	2.04125e+07	4.87708e+07	K70	3.06783e+08	1.21987e+07	94	4.58357e+07		0	1	3.52963e+07	0	1992-04-27	1989-04-01			0	广东省
6	000006	2005	1.04774e+08	2.55307e+09	3.54258e+07	4.57281e+07	1.42354e+09	1.43386e+09	1.43386e+09	1.08319e+09	7.02756e+07	4.55379e+07	1.31144e+08	3.04012e+07	1.31335e+08	1.04223e+08	K70	2.152e+08	4.49886e+07	123	3.22567e+07		0	1	1.94744e+07	0	1992-04-27	1989-04-01			0	广东省
6	000006	2006	9.04539e+07	2.91893e+09	3.21318e+07	1.50381e+07	1.59251e+09	1254539195	1254539195	7.67825e+08	9.5761e+07	2.82165e+07	8.72316e+07	2.44537e+07	2.49414e+08	2.15456e+08	K70	5.90086e+07	7.41736e+08	134	2.18824e+07		0	1	9.90064e+06	0	1992-04-27	1989-04-01			0	广东省
6	000006	2007	3.20722e+07	5.56843e+09	4.215e+07	1.42933e+08	3.77216e+09	1.02404e+09	1.02404e+09	4.53587e+08	1.71353e+08	2.46482e+07	7.53035e+07	7.77389e+07	2.85021e+08	2.52404e+08	K70	6.1651e+07	6.05996e+06	173	2.60113e+07		0	1	2.44468e+07	0	1992-04-27	1989-04-01			0	广东省
6	000006	2008	2.81162e+07	5.92144e+09	3.2537e+07	2.88628e+08	4.24375e+09	1.02174e+09	1.02174e+09	325496782	1.79284e+08	2.42097e+07	6.45314e+07	7.41209e+07	1.59197e+08	1.50211e+08	K70	5.07214e+07	1.47639e+07	177	2.25821e+07		0	1	2.15211e+07	0	1992-04-27	1989-04-01			0	广东省
6	000006	2009	1.02037e+07	7.27203e+09	3.10938e+07	4.27412e+08	5.08007e+09	1.84924e+09	1.84924e+09	1.12912e+09	2.45591e+08	5.84355e+07	6.24616e+07	9.35886e+07	3.56046e+08	3.35223e+08	K70	4.22668e+07	5923927	250	2.73154e+07		0	1	2.60087e+07	0	1992-04-27	1989-04-01			0	广东省
6	000006	2010	7.42996e+06	8.5683e+09	3.51602e+07	5.74442e+08	6.00998e+09	2.33873e+09	2.33873e+09	1.41235e+09	2.95899e+08	5.96329e+07	6.9506e+07	9.65113e+07	6.35683e+08	4.96465e+08	K70	5.41785e+07	9.08045e+06	726	2.26606e+07		0	1	2.09122e+07	0	1992-04-27	1989-04-01			0	广东省
6	000006	2011	6.96324e+06	8.32197e+09	4.32634e+07	7.98165e+08	5.43304e+09	2.58928e+09	2.58928e+09	1.23318e+09	5.77384e+08	9.66014e+07	7.3876e+07	5.67724e+07	5.63575e+08	4.34117e+08	K70	6.92162e+07	2.42518e+06	283	1.76202e+07		0	1	1.58163e+07	0	1992-04-27	1989-04-01			0	广东省
6	000006	2012	5.39095e+06	9.34343e+09	4.44242e+07	7.8842e+08	5.79447e+09	3.07625e+09	3.07625e+09	1.71773e+09	3.42921e+08	1.04337e+08	6.23007e+07	7.25394e+06	8.43112e+08	6.29565e+08	K70	7.61982e+07	1.43538e+06	290	2.13621e+07		0	1	1.96901e+07	0	1992-04-27	1989-04-01			0	广东省
6	000006	2013	5.39701e+06	9.96816e+09	4.99902e+07	5.80336e+08	5.78125e+09	4.61086e+09	4.61086e+09	3.07944e+09	4.41433e+08	6.73418e+07	7.21211e+07	3.45982e+07	9.2382e+08	698009106	K70	8.35022e+07	2424115	296	3.15667e+07		0	1	3.00869e+07	0	1992-04-27	1989-04-01			0	广东省
6	000006	2014	4.18631e+06	1.17532e+10	2.88204e+07	8.31905e+08	7.53875e+09	2.32873e+09	2.32873e+09	1.47746e+09	2.35493e+08	7.38696e+07	6.39133e+07	1.18892e+08	6.7128e+08	5.12454e+08	K70	9.70416e+07	6.89519e+06	329	3.37206e+07		0	1	3.29203e+07	0	1992-04-27	1989-04-01			0	广东省
6	000006	2015	3.37446e+06	1.27035e+10	2.19563e+07	7.63708e+08	8.20838e+09	3.65431e+09	3.65431e+09	2.38834e+09	2.82811e+08	8.81248e+07	6.4633e+07	2.29776e+08	5.92103e+08	4.38786e+08	K70	8.39174e+07	3.70628e+06	352	3.40714e+07		0	1	3.32852e+07	0	1992-04-27	1989-04-01			0	广东省
6	000006	2016	2.84129e+06	1.31704e+10	2.39282e+07	7.97707e+08	8.04051e+09	3.35883e+09	3.35883e+09	2.38053e+09	2.05069e+08	7.08167e+07	6.88072e+07	1.52817e+08	9.10717e+08	8.03877e+08	K70	8.77682e+07	761161	370	4.01494e+07		0	1	3.9213e+07	0	1992-04-27	1989-04-01			0	广东省
6	000006	2017	2.92869e+06	1.31399e+10	5.29415e+07	5.7545e+08	7.43257e+09	2.95945e+09	2.95945e+09	2.08007e+09	8.1595e+07	4.89662e+07	1.0727e+08	1.12875e+08	9.61839e+08	8.20483e+08	K70	1.12099e+08	1.79226e+06	370	3.81375e+07		0	1	3.72791e+07	0	1992-04-27	1989-04-01			0	广东省
6	000006	2018	6.67773e+06	1.35367e+10	6.04355e+07	6.74448e+08	7.15059e+09	2.51184e+09	2.51184e+09	1.53759e+09	1.25714e+08	4.31177e+07	1.33313e+08	8.89127e+07	1.0673e+09	9.23127e+08	K70	1.50049e+08	1.79005e+07	377	4.08236e+07		0	1	3.78885e+07	0	1992-04-27	1989-04-01			0	广东省
6	000006	2019	1.31444e+07	1.57453e+10	5.35829e+07	7.59745e+08	8.57509e+09	3.73133e+09	3.73133e+09	2.04432e+09	3.6002e+08	5.17362e+07	1.38561e+08	1.27621e+08	1.10843e+09	8.43065e+08	K70	1.45541e+08	1.18992e+07	385	4.4393e+07		0	1	3.82491e+07	0	1992-04-27	1989-04-01			0	广东省
6	000006	2020	4.4081e+07	1.54348e+10	5.15267e+07	8.06682e+08	7.59676e+09	2.93473e+09	2.93473e+09	1.56738e+09	3.80422e+08	4.46215e+07	1.28025e+08	1.42597e+08	1.08654e+09	9.0289e+08	K70	1.62658e+08	5.26313e+06	397	4.4375e+07		0	1	3.88154e+07	0	1992-04-27	1989-04-01			0	广东省
6	000006	2021	4.2479e+07	2.3601e+10	4.59878e+07	1.09026e+09	1.54167e+10	3.08857e+09	3.08857e+09	1.74722e+09	3.65637e+08	6.72673e+07	1.42951e+08	1.94254e+08	7.52361e+08	5.5349e+08	K70	1.73335e+08	4.90372e+06	403	4.48993e+07		0	1	3.99023e+07	0	1992-04-27	1989-04-01			0	广东省
6	000006	2022	5.4137e+07	2.63991e+10	3.72745e+07	9.56254e+08	1.79296e+10	3.69981e+09	3.69981e+09	2.2705e+09	2.72122e+08	9.38905e+07	1.51695e+08	2.00456e+08	7.32047e+08	4.48042e+08	K70	1.73991e+08	1.69697e+07	425	4.81531e+07		0	1	4.07808e+07	0	1992-04-27	1989-04-01			0	广东省
7	000007	1992	3.13258e+07	1.32253e+08	0	-1.39973e+06	7.55584e+07	1.39724e+08	1.39724e+08	1.0305e+08	3.5461e+06	5.25732e+06	4.14714e+06	2.65304e+06	2.46002e+07		K70									0	1992-04-13	1988-11-21			0	广东省
7	000007	1993	2.80435e+07	3.13539e+08	619822	3.95592e+06	1.13274e+08	1.72965e+08	1.72965e+08	1.25361e+08	3.21516e+06	8.59103e+06	9.21338e+06	3.8612e+06	3.9477e+07		K70									0	1992-04-13	1988-11-21			0	广东省
7	000007	1994	3.40525e+07	4.56664e+08	2.26854e+06	202644	1.38792e+08	1.06841e+08	1.06841e+08	8.02421e+07	619680	1.01869e+07	1.94244e+07	3.43422e+06	2.71041e+07	2.93867e+07	K70									0	1992-04-13	1988-11-21			0	广东省
7	000007	1995	3.55283e+07	5.20815e+08	728586	2.4834e+06	2.37744e+08	5.74809e+07	5.74809e+07	4.76146e+07	979323	5.74038e+06	2.0094e+07	1.11762e+07	3.79583e+06	7.636e+06	K70									0	1992-04-13	1988-11-21			0	广东省
7	000007	1996	1.51493e+08	6.01071e+08	1.285e+06	5.12431e+06	2.8115e+08	1.20045e+08	1.20045e+08	5.51993e+07	1.86741e+06	5.25514e+06	3.55981e+07	2.16256e+07	1.92205e+07	3.02748e+07	K70									0	1992-04-13	1988-11-21			0	广东省
7	000007	1997	1.5285e+08	7.91761e+08	1.79077e+06	5.28779e+06	4.19615e+08	1.7376e+08	1.7376e+08	1.01255e+08	3.55395e+06	6.98748e+06	3.10116e+07	2.25232e+07	4.00034e+07	3.38977e+07	K70									0	1992-04-13	1988-11-21			0	广东省
7	000007	1998	2.21212e+08	1.09996e+09	1.26856e+06	1.02204e+07	6.6769e+08	3.1037e+08	3.1037e+08	1.95768e+08	4.48698e+06	2.33754e+07	4.11681e+07	3.10474e+07	4.42887e+07	4.15274e+07	K70	1.89014e+07	7.35706e+07		1.42004e+07				1.14879e+07	0	1992-04-13	1988-11-21			0	广东省
7	000007	1999	1.42501e+08	1.10573e+09	1.9313e+06	8.7237e+06	7.73426e+08	1.56357e+08	1.56357e+08	1.04266e+08	2.51491e+06	3.31222e+07	3.76648e+07	1.8245e+07	-216650	803490	K70	1.63261e+07	9.29057e+07	930	3.62896e+07				2.20223e+07	0	1992-04-13	1988-11-21			0	广东省
7	000007	2000	2.05641e+08	9.51889e+08	1.02919e+06	1.21476e+07	8.1392e+08	5.21513e+07	5.21513e+07	4.81181e+07	475462	7.34393e+06	8.2768e+07	1.9814e+07	-1.78022e+08	-1.78594e+08	K70	1.19025e+07	1.21914e+06	590	1.67821e+07				1.28693e+07	0	1992-04-13	1988-11-21			0	广东省
7	000007	2001	1.80554e+08	1.10217e+09	542160	2.52484e+07	9.14572e+08	3.39715e+08	3.39715e+08	2.2572e+08	1.61955e+07	2.44575e+07	4.10352e+07	1.42861e+07	3.78063e+07	1.27398e+07	K70	8.60578e+06	1.9852e+07	358	1.15752e+07				8.82514e+06	1	1992-04-13	1988-11-21			0	广东省
7	000007	2002	4.53319e+08	1.15092e+09	4.6457e+06	4.89224e+07	8.90032e+08	2.2732e+08	2.2732e+08	8.11792e+07	1.17915e+07	3.05421e+07	5.55573e+07	2.73229e+07	3.09864e+07	8.56153e+06	K70	1.77414e+07	9.67556e+07	775	1.63049e+07				1.52304e+07	0	1992-04-13	1988-11-21			0	广东省
7	000007	2003	4.79297e+08	1.11768e+09	4.53987e+06	5.03186e+07	8.53308e+08	3.34488e+08	3.34488e+08	1.63641e+08	1.66942e+07	3.80082e+07	3.48326e+07	3.35845e+07	4.51652e+07	1.58749e+07	K70	2.02856e+07	3.86765e+07	769	2.28001e+07		0	0	2.12361e+07	0	1992-04-13	1988-11-21			0	广东省
7	000007	2004	4.29822e+08	1.04842e+09	5.4482e+06	5.49066e+07	9.53282e+08	1.35676e+08	1.35676e+08	5.114e+07	7.30766e+06	4.8426e+07	7.77134e+07	3.26938e+07	-8.63339e+07	-1.54385e+08	K70	2.16896e+07	1.35122e+07	569	2.2752e+07		0	0	2.17935e+07	0	1992-04-13	1988-11-21			0	广东省
7	000007	2005	3.9694e+08	8.54288e+08	4.83085e+06	4.90222e+07	7.45786e+08	3.50588e+08	3.50588e+08	2.02937e+08	1.7907e+07	4.1025e+07	4.35619e+07	3.46334e+07	1.44417e+06	1.02936e+07	K70	1.86079e+07	3.52385e+06	551	2.28895e+07		0	0	2.18985e+07	0	1992-04-13	1988-11-21			0	广东省
7	000007	2006	4.4567e+08	8.05878e+08	5.5869e+06	4.65896e+07	7.88749e+08	1.93742e+08	1.93742e+08	7.93999e+07	1.02318e+07	6.15892e+07	7.26247e+07	3.89764e+07	-6.85429e+07	-9.96449e+07	K70	2.86185e+07	1.93719e+07	1087	3.22686e+07		0	0	3.18825e+07	0	1992-04-13	1988-11-21			0	广东省
7	000007	2007	1.73537e+08	7.37183e+08	2.7438e+06	4.43349e+07	7.45538e+08	1.85308e+08	1.85308e+08	5.09897e+07	9.42508e+06	6.40882e+07	5.22906e+07	4.19128e+07	-952351	8.68364e+06	K70	3.21435e+07	6.57991e+06	911	35055052		0	0	1.8823e+07	1	1992-04-13	1988-11-21			0	广东省
7	000007	2008	1.04585e+08	6.1065e+08	2.81719e+06	4.12769e+07	6.85525e+08	1.5899e+08	1.5899e+08	3.47198e+07	7.63713e+06	5.75501e+07	5.96705e+07	4.92182e+07	-6.25879e+07	-6.50073e+07	K70	2.72653e+07	4.24874e+06	849	2.67588e+07		0	0	1.15269e+07	1	1992-04-13	1988-11-21			0	广东省
7	000007	2009	9.9488e+07	3.63272e+08	2.71184e+06	4.24702e+07	4.17726e+08	1.33311e+08	1.33311e+08	2.95736e+07	6.93987e+06	5.49949e+07	5.08854e+07	3.72644e+07	-6.3712e+07	2.04207e+07	K70	2.98711e+07	6.80293e+06	799	2.54708e+07		0	0	5.43512e+06	1	1992-04-13	1988-11-21			0	广东省
7	000007	2010	9.29528e+07	3.32422e+08	1.95096e+06	4.36599e+07	3.65175e+08	1.43292e+08	1.43292e+08	3.16949e+07	7.44731e+06	5.58061e+07	5.30558e+07	2.70663e+07	-1.02318e+07	2.17002e+07	H61	3.2796e+07	406073	751	1.91677e+07		0	0	7.89279e+06	1	1992-04-13	1988-11-21			0	广东省
7	000007	2011	8.86619e+07	3.62415e+08	2.20375e+06	6.93905e+06	7.00985e+07	1.6534e+08	1.6534e+08	3.46205e+07	1.0212e+07	6.00085e+07	4.57547e+07	5.04235e+06	9.62127e+06	8.31054e+06	H61	3.76736e+07	723368	675	1.60125e+07		0	0	4.81744e+06	1	1992-04-13	1988-11-21			0	广东省
7	000007	2012	8.51689e+07	7.8968e+08	2.35159e+06	3.76762e+06	4.92885e+08	3.12665e+08	3.12665e+08	1.73288e+08	8.71843e+06	5.84676e+07	4.70198e+07	9.01117e+06	9.39466e+06	4.4333e+06	H61	3.86205e+07	1.86927e+06	762	1.75478e+07		0	0	6.08121e+06	0	1992-04-13	1988-11-21			0	广东省
7	000007	2013	8.23332e+07	6.57512e+08	2.37529e+06	2.19979e+07	3.04266e+08	2.14349e+08	2.14349e+08	7.322e+07	8.63425e+06	5.67093e+07	4.47897e+07	1.23812e+07	1.57778e+07	1.88306e+07	H61	3.9375e+07	832044	674	1.39939e+07		0	0	5.4214e+06	0	1992-04-13	1988-11-21			0	广东省
7	000007	2014	76908719	6.80925e+08	2.98104e+06	3.57094e+07	3.22959e+08	1.98098e+08	1.98098e+08	9.5179e+07	7.96743e+06	5.66481e+07	4.42232e+07	2.14756e+07	-2.87445e+07	-3.33826e+07	H61	3.89821e+07	1.01849e+06	606	1.31679e+07		0	0	4.78853e+06	0	1992-04-13	1988-11-21			0	广东省
7	000007	2015	7.20128e+07	4.80365e+08	945585	3.4842e+07	1.07528e+08	9.89615e+07	9.89615e+07	2.16386e+07	6.09724e+06	3.59657e+07	3.9161e+07	3.36554e+06	1.26167e+07	1.32389e+07	H61	2.76784e+07	45829	121	4.48188e+06		0	0	4.43142e+06	0	1992-04-13	1988-11-21			0	广东省
7	000007	2016	6.90531e+07	5.14368e+08	1.77212e+06	1.22621e+07	7.71356e+07	3.88604e+07	3.88604e+07	1.31381e+07	1.49579e+06		4.94346e+07	1.42745e+06	9.11547e+07	8.1568e+07	H61	2.24656e+07	792581	155	4.99756e+06		0	0	4.3506e+06	0	1992-04-13	1988-11-21			0	广东省
7	000007	2017	6.98282e+07	4.42676e+08	1.03511e+06	2.0418e+06	5.22485e+07	3.9644e+07	3.9644e+07	1.23081e+07	1.11563e+06		3.61486e+07	-1.65876e+06	6.65106e+06	795055	K70	2.34837e+07	1.77958e+06	102	4.82198e+06		0	0	4.64905e+06	0	1992-04-13	1988-11-21			0	广东省
7	000007	2018	6.64565e+07	5.4471e+08	985766	1.0366e+06	3.50483e+08	4.24438e+07	4.24438e+07	1.29989e+07	1.05982e+06		2.91106e+07	-1.12166e+06	-5.26472e+07	-1.962e+08	K70	1.72157e+07	910660	84	5.25634e+06		0	0	4.64234e+06	0	1992-04-13	1988-11-21			0	广东省
7	000007	2019	6.00783e+07	5.33693e+08	1.08435e+06	4.45523e+06	3.20889e+08	4.20208e+07	4.20208e+07	1.31689e+07	1.10242e+06		2.59332e+07	-23992.6	4.07903e+07	22229071	K70	1.55152e+07	440967	84	5.02276e+06		0	0	4.55028e+06	0	1992-04-13	1988-11-21			0	广东省
7	000007	2020	4.62206e+07	3.64394e+08	923892	1.21603e+06	2.96592e+08	4.51464e+07	4.51464e+07	1.25522e+07	1.20935e+06	855727	2.2193e+07	-44487.3	-1.20722e+08	-1.23038e+08	K70	1.54312e+07	1.30519e+06	76	5.00506e+06		0	0	4.4581e+06	0	1992-04-13	1988-11-21			0	广东省
7	000007	2021	4.67289e+07	4.32015e+08	1.80215e+06	1.02508e+06	3.17967e+08	1.7835e+08	1.7835e+08	1.37257e+08	1.18971e+06	4.96746e+06	2.02864e+07	-352.68	5.3161e+07	4.03486e+07	K70	1.80729e+07	1.28731e+07	82	5.13292e+06	*ST 全新	44866296	0	4.51431e+06	1	1992-04-13	1988-11-21			0	广东省
7	000007	2022	4.63689e+07	3.54186e+08	1.53274e+06	789886	2.51906e+08	2.20838e+08	2.20838e+08	1.76734e+08	1.24184e+06	1.12147e+07	2.3821e+07	-2.04932e+06	9.38004e+06	-6.32838e+06	K70	2.02624e+07	6.16058e+06	76	7.33756e+06	*ST 全新	17880124		4.87664e+06	0	1992-04-13	1988-11-21			0	广东省
8	000008	1992	3.59354e+07	1.08267e+08	0	3.01433e+06	59289369	1.40379e+07	1.40379e+07	6.64145e+06	346530	3.66885e+06		-518434	1.33994e+07	1.06708e+07	I64									0	1992-05-07	1989-10-11			0	北京市
8	000008	1993	3.4966e+07	2.40876e+08	2.69792e+06	3.29361e+06	1.05262e+08	1.4576e+07	1.4576e+07	1.03742e+07	243418	103974	4.70445e+06	6.93987e+06	2.13663e+07		I64									0	1992-05-07	1989-10-11			0	北京市
8	000008	1994	4.94294e+07	2.56264e+08	771765	-3.2382e+06	9.43887e+07	5.75459e+07	5.75459e+07	4.75315e+07	304854	369977	6.06777e+06	5.83979e+06	8.93727e+06	7.59743e+06	I64									0	1992-05-07	1989-10-11			0	北京市
8	000008	1995	5.16024e+07	2.47473e+08	67457.9	-1.99087e+06	8.57138e+07	1.81898e+07	1.81898e+07	1.36194e+07	335051	30930.5	6.07532e+06	4.26325e+06	155832	168826	I64									0	1992-05-07	1989-10-11			0	北京市
8	000008	1996	5.06864e+07	2.41016e+08	106465	-712626	9.64352e+07	6.51362e+06	6.51362e+06	12320	336784		8.95144e+06	1.23539e+07	-1.49008e+07	-1.71784e+07	I64									0	1992-05-07	1989-10-11			0	北京市
8	000008	1997	1.38633e+08	3.63332e+08	300365	1.57934e+06	2.10821e+08	7.63947e+07	7.63947e+07	6.10997e+07	657088	2.94733e+06	1.60184e+07	6.63844e+06	1.20279e+06	7.93116e+06	I64									0	1992-05-07	1989-10-11			0	北京市
8	000008	1998	135727591	326598053	525714	961715	236710040	99187310	99187310	85738433	688454	2019696	59137817	15351964	-54418311	-62623660	I64	5198678	5059373		5435535				5435535	0	1992-05-07	1989-10-11			0	北京市
8	000008	1999	41656680	236162688	489101	15134213	137619144	91511773	91511773	44118018	2901161	4221686	12362611	7693901	31969170	21359573	I64	1437404	811021	37	1219199				1158457	0	1992-05-07	1989-10-11			0	北京市
8	000008	2000	60835671	290828409	720991	9079183	166631021	102721874	102721874	56605001	2520784	3390010	2324060	5197639	12762768	17833845	I64	3154893	7045087	31	797935				1682549	0	1992-05-07	1989-10-11			0	北京市
8	000008	2001	6.08498e+07	1.07597e+08	534853	3.30525e+06	1.42179e+08	2.43987e+07	2.43987e+07	1.85984e+07	383984	2.92551e+06	7.32529e+07	5.7623e+06	-1.58478e+08	-1.29657e+08	I64	3.65382e+06	1.08304e+06	21	3.65819e+06				2.05754e+06	0	1992-05-07	1989-10-11			0	北京市
8	000008	2002	5.57031e+07	7.06161e+07	603737	2.50796e+06	1.03302e+08	6.73523e+06	6.73523e+06	3.30388e+06	343290	122128	1.14805e+07	5.9347e+06	-1.60617e+07	-1.07095e+07	I64	1.81732e+06	8928	23	4.77323e+06				2.721e+06	1	1992-05-07	1989-10-11			0	北京市
8	000008	2003	5.5017e+07	6.04552e+07	567477	2.01891e+06	2.98952e+07	1.96186e+07	1.96186e+07	1.52068e+07	352416		2.94762e+06	287511	987479	987096	I64	1.4127e+06	1.78381e+06	22	2.17197e+06		0	0	2.10494e+06	1	1992-05-07	1989-10-11			0	北京市
8	000008	2004	4.19026e+07	9.07977e+07	636175	3.31603e+06	1.79445e+07	2.91631e+07	2.91631e+07	2.10344e+07	416483		4.27665e+06	287940	2.12731e+07	3.85876e+07	I64	1.38341e+06	2009158	26	2.19892e+06		0	0	2.14865e+06	1	1992-05-07	1989-10-11			0	北京市
8	000008	2005	6.39184e+07	9.06394e+07	811175	1.80512e+06	2.26025e+07	4.01104e+07	4.01104e+07	3.04739e+07	534445	9.95905e+06	5.03177e+06	-31034.1	-5.39429e+06	-5.56632e+06	I64	3.97195e+06	2.36176e+07	226	2.65691e+06		0	0	2.65691e+06	0	1992-05-07	1989-10-11			0	北京市
8	000008	2006	3.86193e+07	7.68381e+07	437566	1.55999e+06	5.30828e+06	1.03564e+07	1.03564e+07	8.33001e+06	220850		4.25051e+06	-76015.6	-1.75391e+06	-1.75606e+06	I64	1.23404e+06	3247.86	24	1.73774e+06		0	0	1.73774e+06	0	1992-05-07	1989-10-11			0	北京市
8	000008	2007	6.22227e+06	7.90874e+07	0	1.96073e+06	5.8754e+06	9.90563e+06	9.90563e+06	8.42539e+06	204444	0	1.53386e+06	-40035.8	2.29277e+06	1.68224e+06	I64	1.05566e+06	454127	21	1.71331e+06		0	0	1.71331e+06	1	1992-05-07	1989-10-11			0	北京市
8	000008	2008	5.6756e+06	7.89144e+07	0	1.67277e+06	4.95436e+06	1.14319e+07	1.14319e+07	9.04952e+06	234279	0	2.29512e+06	-270475	823931	748037	I64	1.29379e+06	2007450	20	1.40198e+06		0	0	1.40198e+06	1	1992-05-07	1989-10-11			0	北京市
8	000008	2009	1.72961e+06	7.9408e+07	0	2.59167e+06	6.08175e+06	1.00925e+07	1.00925e+07	7.56653e+06	241371	0	2.41512e+06	-97591.5	371455	313489	I64	1.34495e+06	6999	22	1.61556e+06		0	0	1.61556e+06	1	1992-05-07	1989-10-11			0	北京市
8	000008	2010	1.76461e+06	7.79322e+07	0	223173	3.53184e+06	1.04368e+07	1.04368e+07	7.85592e+06	298403	0	2.47571e+06	-1.05846e+06	1.11553e+06	888948	F51	1.44094e+06	327000	24	1.5675e+06		0	0	1.5675e+06	1	1992-05-07	1989-10-11			0	北京市
8	000008	2011	1.5137e+06	7.72366e+07	0	153525	3.37566e+06	1.39808e+07	1.39808e+07	1.10172e+07	266170	0	3.89703e+06	-812065	-538523	-539452	F51	2.5591e+06	91336.2	23	1.60969e+06		0	0	1.59355e+06	1	1992-05-07	1989-10-11			0	北京市
8	000008	2012	3.65036e+08	6.1383e+08	7.9931e+06	9.7502e+06	7.30032e+07	3.31481e+08	3.31481e+08	1.68763e+08	2.30542e+07	2.83461e+06	8.55429e+07	2.29939e+06	4.90254e+07	3.9129e+07	H61	6.71958e+07	7.95773e+06	1685	4.90605e+07		0	0	4.79103e+07	1	1992-05-07	1989-10-11			0	北京市
8	000008	2013	3.36369e+08	6.26626e+08	7.98017e+06	6.16578e+06	6.30416e+07	3.04448e+08	3.04448e+08	1.66843e+08	2.09522e+07	3.25374e+06	8.40328e+07	193427	3.02779e+07	2.2758e+07	H61	7.69466e+07	1.09301e+07	1622	4.36559e+07		0	0	3.38465e+07	0	1992-05-07	1989-10-11			0	北京市
8	000008	2014	3.07026e+08	6.74028e+08	8.95651e+06	9.74058e+06	7.56773e+07	3.07181e+08	3.07181e+08	1.69751e+08	2.02428e+07	4.05232e+06	9.5534e+07	617031	1.82907e+07	7.7664e+06	H61	8.02274e+07	2.85164e+06	1299	4.2008e+07		0	0	3.17863e+07	0	1992-05-07	1989-10-11			0	北京市
8	000008	2015	4.28072e+08	3.58935e+09	4.94241e+07	6.70706e+07	6.81293e+08	1.29508e+09	1.29508e+09	6.80138e+08	2.82274e+07	6.80901e+07	3.06046e+08	6.02331e+06	1.9574e+08	1.89909e+08	C37	2.18197e+08	9.24882e+07	2617	6.01437e+07	神州高铁	5.10943e+06	0	4.22782e+07	0	1992-05-07	1989-10-11			0	北京市
8	000008	2016	1.82831e+08	8.19266e+09	7.65587e+07	1.80982e+08	2.02017e+09	1.87601e+09	1.87601e+09	8.86008e+08	2.9956e+07	1.2864e+08	3.88729e+08	1.3133e+06	5.63741e+08	5.30542e+08	C37	3.48834e+08	6.02893e+07	1903	6.19939e+07	神州高铁	2.36025e+06	1	3.85105e+07	0	1992-05-07	1989-10-11			0	北京市
8	000008	2017	2.45093e+08	1.06783e+10	1.06295e+08	2.13286e+08	3.49126e+09	2.33093e+09	2.33093e+09	1.19119e+09	3.34879e+07	1.53152e+08	4.66177e+08	2.03595e+07	1.0203e+09	8.8961e+08	C37	3.78121e+08	5.71817e+07	2417	5.69033e+07	神州高铁	4050520	1	2.45723e+07	0	1992-05-07	1989-10-11			0	北京市
8	000008	2018	3.07839e+08	1.04664e+10	1.42442e+08	179460689	3.06151e+09	2.5649e+09	2.5649e+09	1.31019e+09	2.9104e+07	2.37581e+08	3.61015e+08	5.77071e+07	4.33027e+08	3.4189e+08	C37	5.50109e+08	1.17626e+08	2631	68623043	神州高铁	39649172	1	3.10465e+07	0	1992-05-07	1989-10-11			0	北京市
8	000008	2019	4.43827e+08	1.20445e+10	1.91189e+08	1.598e+08	4.46806e+09	3.22014e+09	3.22014e+09	1.65397e+09	3.12219e+07	2.96038e+08	4.40952e+08	9.46785e+07	5.49996e+08	4.57417e+08	C37	6.41947e+08	1.74665e+08	2618	9.4065e+07	神州高铁	34424216	1	4.11777e+07	0	1992-05-07	1989-10-11			0	北京市
8	000008	2020	4.50512e+08	1.28283e+10	1.13625e+08	1.0311e+08	6.15973e+09	1.91752e+09	1.91752e+09	1.19073e+09	1.65587e+07	2.41061e+08	3.54652e+08	1.28267e+08	-8.56789e+08	-8.91971e+08	C37	5.95319e+08	2.17495e+08	2394	1.09513e+08	神州高铁	4.88893e+06	1	4.59531e+07	0	1992-05-07	1989-10-11			0	北京市
8	000008	2021	4.1266e+08	1.23795e+10	8.99206e+07	6.83282e+07	7.04335e+09	2.2148e+09	2.2148e+09	1.47348e+09	1.578e+07	2.56466e+08	3.16477e+08	1.92311e+08	-1.34976e+09	-1.37878e+09	C37	5.51568e+08	3.89157e+08	2240	1.37027e+08	神州高铁	20229530	1	5.06729e+07	0	1992-05-07	1989-10-11			0	北京市
8	000008	2022	4.35737e+08	1.12481e+10	1.15658e+08	6.04159e+07	6.76793e+09	1.77295e+09	1.77295e+09	1.1457e+09	1.4248e+07	3.19133e+08	3.38951e+08	1.77446e+08	-8.93772e+08	-8.47261e+08	C37	5.40733e+08	1.93668e+08	2331	1.23617e+08	神州高铁	9369594	1	4.80371e+07	0	1992-05-07	1989-10-11			0	北京市
9	000009	1991	1.20133e+08	6.64293e+08	3.53451e+06	2.35782e+07	2.30246e+08	4.09098e+08	4.09098e+08	3.16299e+08	6.30373e+06	1.25402e+07	2.22708e+06	-1.49646e+06	1.00771e+08	80140000	S90									0	1991-06-25	1990-09-01			0	广东省
9	000009	1992	1.71554e+08	1.54611e+09	3.94741e+06	6.00673e+07	8.91703e+08	7.73356e+08	7.73356e+08	5.7663e+08	2.3475e+07	3.90504e+06	1.55173e+07	15542.7	2.30894e+08		S90									0	1991-06-25	1990-09-01			0	广东省
9	000009	1993	2.72144e+08	3.27034e+09	2.00114e+06	7.22384e+07	1.72458e+09	9.80613e+08	9.80613e+08	6.52928e+08	2.36213e+07	1.96903e+07	7.81136e+07	5.51656e+07	4.6084e+08	4.21946e+08	S90									0	1991-06-25	1990-09-01			0	广东省
9	000009	1994	2.91965e+08	5244665379	3.15373e+06	7.30587e+07	3.28117e+09	1.01281e+09	1.01281e+09	6.60064e+08	3.18968e+07	1.31493e+07	7.14543e+07	5.03584e+07	4.51717e+08	4.32773e+08	S90									0	1991-06-25	1990-09-01			0	广东省
9	000009	1995	4.35758e+08	6.17725e+09	4.03445e+06	7.42333e+07	4.16108e+09	7.4113e+08	7.4113e+08	5.49695e+08	1.27121e+07	1.98285e+07	7.01246e+07	7.79966e+07	1.75958e+08	1.528e+08	S90									0	1991-06-25	1990-09-01			0	广东省
9	000009	1996	5.23144e+08	5.49477e+09	4.54744e+06	4.91639e+07	3.11697e+09	5.72169e+08	5.72169e+08	3.97997e+08	6.56811e+06	4.18249e+07	9.53928e+07	1.18216e+08	7.02426e+07	5.6489e+07	S90									0	1991-06-25	1990-09-01			0	广东省
9	000009	1997	4.50354e+08	5.64427e+09	6.59769e+06	4.97533e+07	3.25877e+09	7.13679e+08	7.13679e+08	5.12778e+08	1.14235e+07	5.1431e+07	1.23422e+08	1.10942e+08	5.43221e+06	1.26012e+07	S90									0	1991-06-25	1990-09-01			0	广东省
9	000009	1998	401807222	4864005898	5874756	28978568	3568894254	566737582	566737582	406864348	14096753	52991328	251493795	356732044	-442956132	-474511034	S90	56866380	94836897		130160454				30231935	0	1991-06-25	1990-09-01			0	广东省
9	000009	1999	3.97529e+08	4.89326e+09	9.6164e+06	4.18676e+07	3.55519e+09	8.58556e+08	8.58556e+08	5.67159e+08	2.29169e+07	6.55113e+07	1.04472e+08	2.0793e+08	5.59817e+07	4.68538e+07	S90	2.53753e+07	1.52838e+07	722	5.65294e+07				4.42602e+07	1	1991-06-25	1990-09-01			0	广东省
9	000009	2000	3.8205e+08	4.66423e+09	8.91366e+06	3.03247e+07	3.26759e+09	6.37505e+08	6.37505e+08	4.23098e+08	1.61961e+07	6.72102e+07	1.07198e+08	9.53449e+07	3.52128e+07	5.30135e+07	S90	4.32038e+07	2.92019e+07	828	3.37385e+07				2.64361e+07	0	1991-06-25	1990-09-01			0	广东省
9	000009	2001	4.36468e+08	4.04621e+09	9.09017e+06	3.76823e+07	2.74585e+09	8.49415e+08	8.49415e+08	5.76733e+08	2.58647e+07	7.98313e+07	1.3241e+08	1.48896e+08	4.27771e+07	5.73519e+07	S90	4.38298e+07	4.72362e+07	828	3.91189e+07				3.57553e+07	0	1991-06-25	1990-09-01			0	广东省
9	000009	2002	4.59681e+08	4.11044e+09	1.00518e+07	5.19659e+07	2.84071e+09	1.01855e+09	1.01855e+09	7.24093e+08	2.44876e+07	1.08176e+08	8.78036e+07	8.41087e+07	5.03249e+07	3.46029e+07	S90	6.72816e+07	3.44733e+07	522	4.27097e+07				3.66272e+07	0	1991-06-25	1990-09-01			0	广东省
9	000009	2003	4.50754e+08	4.26121e+09	9.97365e+06	43254271	2.95088e+09	1.28353e+09	1.28353e+09	7.94985e+08	36841931	1.27555e+08	2.2115e+08	7.87587e+07	7.22029e+07	3.76439e+07	S90	9.70761e+07	4.49919e+07	2735	5.48443e+07		0	1	4.24927e+07	0	1991-06-25	1990-09-01			0	广东省
9	000009	2004	8.64043e+08	4.96988e+09	9.76834e+06	-4.80015e+06	3.29605e+09	1.54392e+09	1.54392e+09	1.06573e+09	3.95384e+07	1.57162e+08	1.306e+08	9.64489e+07	1.14517e+08	5.47463e+07	S90	1.00809e+08	8.13371e+07	2826	5.20776e+07		0	1	4.36598e+07	0	1991-06-25	1990-09-01			0	广东省
9	000009	2005	8.5454e+08	4.88813e+09	1.11251e+07	-5.10993e+06	3.17643e+09	2.05487e+09	2.05487e+09	1.40193e+09	7.02894e+07	2.13129e+08	1.98056e+08	9.50947e+07	1.53631e+08	1.13998e+08	S90	1.20939e+08	5.77354e+07	4047	3.85864e+07		0	0	3.00414e+07	0	1991-06-25	1990-09-01			0	广东省
9	000009	2006	8.459e+08	5.51102e+09	1.25782e+07	-3.15226e+06	3.56243e+09	2.49138e+09	2.49138e+09	1.77193e+09	8.94147e+07	2.04936e+08	2.03896e+08	1.17125e+08	2.49316e+08	1.56697e+08	S90	1.33456e+08	9.89577e+07	4254	8.25101e+07		0	1	7.38247e+07	0	1991-06-25	1990-09-01			0	广东省
9	000009	2007	8.38306e+08	5.8393e+09	1.68828e+07	-1.57518e+07	3.45266e+09	1.94849e+09	1.94849e+09	1.33947e+09	5.95103e+07	2.05311e+08	2.58942e+08	1.12347e+08	3.91486e+08	3.31561e+08	S90	1.54919e+08	7.86163e+07	4044	6.91251e+07	中国宝安	226576576	1	5.44259e+07	0	1991-06-25	1990-09-01			0	广东省
9	000009	2008	8.96192e+08	6.08379e+09	1.76984e+07	7.59124e+07	3.58943e+09	2.89224e+09	2.89224e+09	1.82842e+09	1.20599e+08	2.45406e+08	2.11125e+08	6.95576e+07	3.59046e+08	2.71545e+08	S90	1.85208e+08	1.51463e+08	4632	6.30422e+07		0	1	5.10754e+07	0	1991-06-25	1990-09-01			0	广东省
9	000009	2009	9.04382e+08	7.50201e+09	2.7303e+07	9.39895e+07	4.5169e+09	3.26939e+09	3.26939e+09	2.1521e+09	1.7569e+08	3.16563e+08	2.50076e+08	1.17704e+08	4.99257e+08	4.08594e+08	S90	2.14835e+08	2.83235e+08	5148	7.69279e+07		0	0	6.61365e+07	0	1991-06-25	1990-09-01			0	广东省
9	000009	2010	860178463	1.00246e+10	3.17942e+07	6.98522e+07	6.31082e+09	3.21678e+09	3.21678e+09	1.9823e+09	1.35512e+08	3.55073e+08	3.15487e+08	1.0888e+08	5.23905e+08	4.41594e+08	S90	2.78117e+08	2.10268e+08	5496	1.00455e+08		0	0	7.95115e+07	0	1991-06-25	1990-09-01			0	广东省
9	000009	2011	9.8818e+08	1.17856e+10	2.12566e+07	1.55453e+08	7.6654e+09	4.06526e+09	4.06526e+09	2.57799e+09	1.92261e+08	4.11739e+08	4.20772e+08	1.288e+08	4.90651e+08	3.80435e+08	S90	3.58634e+08	4.65624e+08	5697	1.04757e+08		0	0	8.33507e+07	0	1991-06-25	1990-09-01			0	广东省
9	000009	2012	1.17152e+09	1.31713e+10	2.05001e+07	1.78678e+08	8.47798e+09	4.02459e+09	4.02459e+09	2.59937e+09	1.4081e+08	5.37868e+08	4.91279e+08	2.55133e+08	3.7765e+08	3.07301e+08	S90	4.54389e+08	6.39372e+08	5642	1.33765e+08		0	0	1.07656e+08	0	1991-06-25	1990-09-01			0	广东省
9	000009	2013	1.58043e+09	1.36118e+10	4.31196e+07	1.99874e+08	8.55907e+09	4.15502e+09	4.15502e+09	2.66821e+09	2.4914e+08	5.47674e+08	5.17072e+08	2.13215e+08	4.73357e+08	4.44151e+08	S90	5.24104e+08	6.41184e+08	7358	1.50301e+08		0	0	1.17996e+08	0	1991-06-25	1990-09-01			0	广东省
9	000009	2014	1.65463e+09	1.47255e+10	3.92278e+07	1.72798e+08	9.26137e+09	4.31148e+09	4.31148e+09	2.92719e+09	1.13216e+08	4.96018e+08	4.44558e+08	1.85991e+08	5.46883e+08	4.72549e+08	S90	5.77577e+08	6.43476e+08	7457	1.83683e+08		0	0	1.40535e+08	0	1991-06-25	1990-09-01			0	广东省
9	000009	2015	2.25246e+09	1.81139e+10	8.79541e+07	3.38649e+08	1.15604e+10	4.89488e+09	4.86535e+09	3.23803e+09	1.09295e+08	5.29655e+08	5.22268e+08	2.46973e+08	1.09982e+09	9.65898e+08	S90	6.87342e+08	8.55572e+08	8202	2.20859e+08	中国宝安	593087680	0	1.55218e+08	0	1991-06-25	1990-09-01			0	广东省
9	000009	2016	2.98846e+09	2.16229e+10	8.76454e+07	224329268	1.34882e+10	6.4492e+09	6.41175e+09	4.44569e+09	1.1226e+08	6.12809e+08	7.44843e+08	366663054	4.51131e+08	4.19482e+08	S90	8.54364e+08	9.45059e+08	8887	2.94427e+08	中国宝安	683320512	0	2.00981e+08	0	1991-06-25	1990-09-01			0	广东省
9	000009	2017	3.71489e+09	2.71095e+10	7.92039e+07	3.16103e+08	1.71636e+10	7.0708e+09	7.02351e+09	4.65553e+09	1.24422e+08	7.60924e+08	9.2115e+08	4.53325e+08	3.57275e+08	3.23247e+08	S90	1.09799e+09	9.05345e+08	10944	4.33336e+08	中国宝安	882958144	0	3.09789e+08	0	1991-06-25	1990-09-01			0	广东省
9	000009	2018	4.18411e+09	2.98498e+10	1.08237e+08	9.36929e+08	1.93993e+10	1.17681e+10	1.17155e+10	7.38117e+09	4.19558e+08	1.08722e+09	7.33837e+08	4.44585e+08	1.07255e+09	6.65071e+08	S90	1.32867e+09	1.17089e+09	13620	5.00563e+08	中国宝安	1637648000	0	3.89237e+08	0	1991-06-25	1990-09-01			0	广东省
9	000009	2019	4.6633e+09	3.02098e+10	1.39307e+08	1.17694e+09	1.95022e+10	1.20044e+10	1.19487e+10	7.75366e+09	3.84384e+08	1.16346e+09	7.25127e+08	4.86824e+08	1.14801e+09	7.11856e+08	S90	1.46727e+09	6.80931e+08	13239	5.51362e+08	中国宝安	2230819584	1	4.35365e+08	0	1991-06-25	1990-09-01			0	广东省
9	000009	2020	4.59972e+09	3.18566e+10	1.91153e+08	5.46513e+08	1.86112e+10	1.06635e+10	1.05939e+10	6.98036e+09	1.88773e+08	1.1792e+09	8.0855e+08	5.09919e+08	1.4065e+09	1.06779e+09	S90	1.47273e+09	1.0326e+09	13345	5.63304e+08	中国宝安	2236635392	0	4.49343e+08	0	1991-06-25	1990-09-01			0	广东省
9	000009	2021	4.92847e+09	3.70732e+10	3.28857e+08	5.34079e+08	2.14144e+10	1.76063e+10	1.75534e+10	1.25085e+10	1.65305e+08	1.15379e+09	1.10027e+09	4.21569e+08	2.15107e+09	1.75913e+09	S90	1.90317e+09	2.01114e+09	14335	5.91786e+08	中国宝安	3248816896	0	4.89404e+08	0	1991-06-25	1990-09-01			0	广东省
9	000009	2022	7.87305e+09	5.22933e+10	3.7495e+08	5.34497e+08	3.34508e+10	3.20328e+10	3.19987e+10	2.56179e+10	1.57627e+08	1.11713e+09	1.34259e+09	4.52974e+08	2.87422e+09	2.46801e+09	S90	2.59305e+09	3.68915e+09	17193	7.51738e+08	中国宝安	5690140160	0	6.17353e+08	0	1991-06-25	1990-09-01			0	广东省
10	000010	1995	7.97342e+07	2.18339e+08	14937.5	-1.11402e+07	9.9481e+07	1.75233e+08	1.75233e+08	1.45215e+08	245893	3.76219e+06	6.35818e+06	5.73787e+06	1.45646e+07	1.27417e+07	F52									0	1995-10-27	1988-12-13			0	广东省
10	000010	1996	8.21565e+07	2.83711e+08	19248.2	-444590	1.56505e+08	1.62701e+08	1.62701e+08	1.39959e+08	419050	4.43758e+06	8.59907e+06	2.75287e+06	1.33839e+07	1.22729e+07	F52									0	1995-10-27	1988-12-13			0	广东省
10	000010	1997	7.60096e+07	3.39372e+08	61402.8	-366569	1.97555e+08	1.58046e+08	1.58046e+08	1.3381e+08	159707	4.66266e+06	9.32094e+06	5.39078e+06	1.61709e+07	1.43021e+07	F52									0	1995-10-27	1988-12-13			0	广东省
10	000010	1998	51168551	362268094	1791119	9866812	140405049	423142921	423142921	370541568	3288	9478778	14194129	2223235	31965198	23392717	F52	9033579	1317880		4267782				4026487	0	1995-10-27	1988-12-13			0	广东省
10	000010	1999	4.85719e+07	3.58177e+08	1.81913e+06	1.37997e+06	2.26281e+08	4.16644e+08	4.16644e+08	3.7696e+08	3548.63	1.00013e+07	3.18681e+07	6.1741e+06	-2.17684e+07	-6.61964e+07	F52	1.47469e+07	3.53312e+06	54	7.27026e+06				6.52288e+06	0	1995-10-27	1988-12-13			0	广东省
10	000010	2000	4.65968e+07	3.51782e+08	681043	-5.85287e+06	1.84835e+08	5.33286e+08	5.33286e+08	4.84276e+08	63537.4	6.17385e+06	1.79548e+07	9.38613e+06	1.36019e+07	2.1423e+07	F52	1.65871e+07	4.57049e+06	54	6.38042e+06				6.00879e+06	1	1995-10-27	1988-12-13			0	广东省
10	000010	2001	2.22796e+07	2.94234e+08	0	-1.09164e+07	1.28575e+08	1.65533e+08	1.65533e+08	1.48791e+08	7373.96	4.00083e+06	1.06013e+07	7.97354e+06	3.18292e+06	3.03477e+06	F52	1.5786e+06	475285	54	2.39386e+06				2.01254e+06	0	1995-10-27	1988-12-13			0	广东省
10	000010	2002	1.01771e+08	6.49944e+08	9.2234e+06	-5.95266e+06	3.39757e+08	2.06081e+08	2.06081e+08	1.47418e+08	658695	8.15804e+06	8.55997e+06	5.68957e+06	4.01157e+07	3.28462e+07	F52	1.4947e+07	9.83466e+06	54	6.03893e+06				4.70148e+06	0	1995-10-27	1988-12-13			0	广东省
10	000010	2003	9.76757e+07	8.66781e+08	1.33398e+07	4.35115e+06	5.21907e+08	2.31855e+08	2.31855e+08	1.47101e+08	1.50214e+06	1.39416e+07	3.18781e+07	7.15705e+06	4.2163e+07	3.76958e+07	F52	3.04622e+07	2.97318e+07	54	1.36541e+07		0	0	1.31083e+07	0	1995-10-27	1988-12-13			0	广东省
10	000010	2004	8.77601e+07	8.62143e+08	1.29e+07	7.94178e+06	5.16092e+08	2.45686e+08	2.45686e+08	1.559e+08	1.07179e+06	1.70141e+07	4.59224e+07	1.0774e+07	1.70686e+07	1.02831e+07	F52	3.79938e+07	7.028e+07	52	1.05951e+07		0	0	9.30226e+06	0	1995-10-27	1988-12-13			0	广东省
10	000010	2005	4.44857e+07	3.53452e+08	812307	1.26879e+07	2.79668e+08	1.83132e+08	1.83132e+08	1.34013e+08	6.15537e+06	1.84591e+07	7.21642e+07	8.63894e+06	-4.60058e+07	-8.26641e+07	F52	1.13619e+07	950091	30	4.15904e+06		0	0	3.35272e+06	0	1995-10-27	1988-12-13			0	广东省
10	000010	2006	3.85034e+07	2.44019e+08	1.91396e+06	1.90987e+07	1.57575e+08	9.86381e+07	9.86381e+07	5.44809e+07	1.46436e+06	1.63595e+07	4.63593e+07	7.62813e+06	2.99492e+07	1.15388e+07	F52	1.17243e+07	7.91568e+07	30	3.17736e+06		0	0	3.0052e+06	1	1995-10-27	1988-12-13			0	广东省
10	000010	2007	3.88817e+07	2.8595e+08	5.56448e+06	1.94143e+07	1.52259e+08	1.2979e+08	1.2979e+08	8.25761e+07	1.61464e+06	1.71716e+07	1.87498e+07	804007	-1.32818e+06	-2.40663e+07	F52	1.81424e+07	1.03566e+07	26	3.34755e+06		0	0	3.23218e+06	1	1995-10-27	1988-12-13			0	广东省
10	000010	2008	3.36403e+07	2.02107e+08	6.40111e+06	1.7766e+07	1.30624e+08	1.20216e+08	1.20216e+08	7.349e+07	527214	1.25205e+07	2.63826e+07	700874	2.05859e+07	1.83458e+07	F52	2.28323e+07	4.56441e+06	22	3.64053e+06		0	0	3.5065e+06	1	1995-10-27	1988-12-13			0	广东省
10	000010	2009	3.35296e+07	2.31855e+08	7.81134e+06	18168702	1.48075e+08	1.46852e+08	1.46852e+08	9.83695e+07	877821	1.86747e+07	2.75505e+07	1.05947e+06	1.08987e+07	9.63035e+06	F52	2.31202e+07	4.80104e+06	21	4.1668e+06		0	0	3.95455e+06	1	1995-10-27	1988-12-13			0	广东省
10	000010	2010	3.04937e+07	2.12201e+08	8.56245e+06	2.12117e+07	1.26773e+08	1.51868e+08	1.51868e+08	9.78804e+07	1.28436e+06	1.78921e+07	2.78729e+07	849814	4.00142e+06	3.83247e+06	C35	2.45031e+07	4.13327e+06	21	4.83229e+06		0	0	4.75706e+06	1	1995-10-27	1988-12-13			0	广东省
10	000010	2011	3.91023e+07	2.38258e+08	6.54113e+06	2.6157e+07	1.44489e+08	1.84058e+08	1.84058e+08	1.18438e+08	1.59893e+06	2.30772e+07	2.94015e+07	1.40902e+06	5.98845e+06	8.3745e+06	C35	5.22314e+07	9.51303e+06	444	3.69291e+06		0	0	3.46448e+06	1	1995-10-27	1988-12-13			0	广东省
10	000010	2012	3.5834e+07	2.3978e+08	7.3617e+06	2.58127e+07	1.44405e+08	1.88168e+08	1.88168e+08	1.23656e+08	1.76269e+06	2.12009e+07	3.72931e+07	2.028e+06	3.28857e+06	3.59339e+06	C35	3.42062e+07	2.99067e+06	420	6.59088e+06		0	0	6.05968e+06	1	1995-10-27	1988-12-13			0	广东省
10	000010	2013	4.36704e+07	1.02779e+09	1.11762e+07	4.37783e+07	3.68105e+08	3.62384e+08	3.62384e+08	2.5129e+08	5.79411e+06	3.21773e+07	5.90536e+07	-3.423e+06	1.18169e+07	3.81076e+06	C35	6.2087e+07	6.39806e+06	596	6.33999e+06		0	0	4.9154e+06	0	1995-10-27	1988-12-13			0	广东省
10	000010	2014	4.81104e+07	8.04218e+08	1.16155e+07	7.99814e+06	2.52628e+08	2.303e+08	2.303e+08	1.89319e+08	4.38486e+06	1.17821e+07	6.17876e+07	-8.43471e+06	-5.15075e+07	-7.53183e+07	C35	4.85835e+07	1.47213e+07	302	6.99908e+06		0	0	5.50299e+06	0	1995-10-27	1988-12-13			0	广东省
10	000010	2015	5.72207e+07	5.16218e+09	1.50153e+07	9.42148e+07	2.99188e+09	9.57379e+08	9.57379e+08	7.57158e+08	2.52157e+07	1.5152e+07	8.18991e+07	3.30593e+07	2.5665e+07	1.99741e+07	E48	4.63322e+07	5.14797e+06	496	9.1632e+06		0	0	6.95735e+06	0	1995-10-27	1988-12-13			0	广东省
10	000010	2016	6.97605e+07	4.85329e+09	1.3939e+07	3.82854e+07	2.64369e+09	1.05353e+09	1.05353e+09	7.63266e+08	9.30162e+06	3.08056e+07	1.17418e+08	9.23543e+07	7.00098e+07	3.89353e+07	E48	7.54791e+07	7.42945e+07	513	1.67248e+07		0	0	8.72937e+06	0	1995-10-27	1988-12-13			0	广东省
10	000010	2017	6.27944e+07	3.10515e+09	1.00959e+07	5.75136e+06	1.92556e+09	7.57886e+08	7.57886e+08	7.19481e+08	2.50779e+06	4.1527e+07	1.25722e+08	5.5457e+07	-1.04144e+09	-1.05001e+09	E48	7.66572e+07	2.41497e+06	489	1.95551e+07		0	0	9.31769e+06	0	1995-10-27	1988-12-13			0	广东省
10	000010	2018	7.10302e+07	3.27328e+09	2.03907e+07	4.4066e+07	2.68247e+09	3.4541e+08	3.4541e+08	2.99814e+08	2.81766e+06	3.26741e+07	1.41612e+08	6.49619e+07	-7.15967e+08	-7.26513e+08	E48	7.69142e+07	3.55553e+06	545	8.99946e+06		0	0	6.12256e+06	0	1995-10-27	1988-12-13			0	广东省
10	000010	2019	4.4092e+07	4.29166e+09	1.16206e+07	8.68396e+07	3.53793e+09	1.89307e+09	1.89307e+09	1.44355e+09	2.30583e+06	5.0323e+06	1.04082e+08	9.12213e+07	1.97756e+08	1.26128e+08	E48	7.9657e+07	6.13729e+06	339	1.59904e+07		0	0	1.06881e+07	1	1995-10-27	1988-12-13			0	广东省
10	000010	2020	2.28238e+07	3.54173e+09	1.00398e+07	6.07098e+07	2.72546e+09	1.40854e+09	1.40854e+09	1.13517e+09	2.80961e+06	486056	9.13794e+07	7.94731e+07	1.22319e+08	7.63544e+07	E48	6.50134e+07	1.01931e+06	278	1.29798e+07		0	0	8.99065e+06	0	1995-10-27	1988-12-13			0	广东省
10	000010	2021	1.84165e+07	4.58749e+09	3.21434e+07	9.71544e+07	3.72909e+09	1.75691e+09	1.75691e+09	1.44311e+09	1.85386e+06		7.54691e+07	7.20126e+07	6.58263e+07	3.92471e+07	E48	4.20495e+07	306040	290	8.91334e+06		0	0	5.99334e+06	0	1995-10-27	1988-12-13			0	广东省
10	000010	2022	1.38493e+07	3.62268e+09	3.06776e+07	4.80979e+07	2.72625e+09	6.13053e+08	6.13053e+08	5.42738e+08	2.62359e+06		7.59712e+07	1.07019e+08	-6.76677e+08	-6.86578e+08	E48	5.89642e+07	1.10985e+06	198	8.58496e+06		0	0	5.65614e+06	0	1995-10-27	1988-12-13			0	广东省
11	000011	1992	2.07078e+08	2.2891e+09	2.09068e+07	3.52421e+07	1.53599e+09	7.64127e+08	7.64127e+08	4.85274e+08	2.66389e+07	1.22175e+07	1.72692e+07	7.05579e+06	2.88639e+08		S90									0	1992-03-30	1983-01-17		200011	1	广东省
11	000011	1993	2.68309e+08	3.34754e+09	2.42511e+07	7.43955e+07	2.26131e+09	749255242	749255242	5.35987e+08	2.94008e+07	4.30489e+07	2.66788e+07	-3.4281e+06	3.52504e+08		S90									0	1992-03-30	1983-01-17		200011	1	广东省
11	000011	1994	2.94018e+08	3.79942e+09	2.50481e+07	2.2699e+07	2.45626e+09	7.17903e+08	7.17903e+08	5.15087e+08	1.75088e+07	2.64182e+07	8.30012e+07	4.15785e+06	2.66318e+08	2.62197e+08	S90									0	1992-03-30	1983-01-17		200011	1	广东省
11	000011	1995	2.84527e+08	3.99348e+09	3.23883e+07	4.51455e+07	2.54391e+09	1.0358e+09	1.0358e+09	6.51735e+08	3.9088e+07	2.09523e+07	1.15504e+08	4.16606e+07	2.295e+08	2.15059e+08	S90									0	1992-03-30	1983-01-17		200011	1	广东省
11	000011	1996	3.10317e+08	3.98867e+09	3.26084e+07	7.14946e+07	2.57257e+09	9.69979e+08	9.69979e+08	6.94873e+08	3.9557e+07	1.54697e+07	1.19375e+08	6.49477e+07	7.03485e+07	3.32728e+07	S90									0	1992-03-30	1983-01-17		200011	1	广东省
11	000011	1997	2.26064e+08	3.01954e+09	8.98792e+06	7.32427e+07	2.11998e+09	7.05921e+08	7.05921e+08	5.69972e+08	3.35938e+07	9.47208e+06	1.09787e+08	6.87891e+07	-1.40281e+08	-5.17866e+08	S90									0	1992-03-30	1983-01-17		200011	1	广东省
11	000011	1998	2.10476e+08	2.73113e+09	1.03061e+07	6.12343e+07	2.14884e+09	6.42541e+08	6.42541e+08	4.2069e+08	2.92278e+07	1.65228e+07	9.35699e+07	5.10034e+07	2.24705e+06	-1.5763e+06	S90	2.4029e+07	1.50579e+07		1.99551e+07				1.99551e+07	0	1992-03-30	1983-01-17		200011	1	广东省
11	000011	1999	1.93832e+08	2.37364e+09	8.54938e+06	6.30145e+07	2.1688e+09	5.49238e+08	5.49238e+08	3.35041e+08	1.98945e+07	1.76557e+07	9.3632e+07	4.96088e+07	4.37298e+07	4.45743e+07	S90	5.31903e+07	1.01832e+07	1200	1.94154e+07				1.9315e+07	0	1992-03-30	1983-01-17		200011	1	广东省
11	000011	2000	2.18449e+08	2.66729e+09	1.07396e+07	5.83079e+07	2.36734e+09	6.5812e+08	6.5812e+08	4.59152e+08	2.32022e+07	1.18891e+07	1.15235e+08	5.4546e+07	5.90607e+07	5.26285e+07	S90	5.13777e+07	9.02948e+07	1200	2.36931e+07				2.05027e+07	1	1992-03-30	1983-01-17		200011	1	广东省
11	000011	2001	1.9842e+08	2.44863e+09	1.80068e+07	4.96217e+07	2.13919e+09	1.02164e+09	1.02164e+09	7.00081e+08	3.36015e+07	1.33258e+07	1.13356e+08	5.20804e+07	1.01985e+08	8.83973e+07	S90	3.81775e+07	8.84775e+07	2757	8.07737e+07				2.82009e+07	1	1992-03-30	1983-01-17		200011	1	广东省
11	000011	2002	2.87808e+08	2.60798e+09	1.52241e+07	1.4473e+07	2.27008e+09	7.81285e+08	7.81285e+08	5.23441e+08	3.12612e+07	3.09898e+07	1.17874e+08	4.57402e+07	2.84358e+07	3.46222e+07	S90	7.68148e+07	2.52976e+06	2239	3.22845e+07				1.95285e+07	1	1992-03-30	1983-01-17		200011	1	广东省
11	000011	2003	2.90175e+08	2.43723e+09	1.11208e+07	5.69216e+07	1.96301e+09	1.07947e+09	1.07947e+09	6.59064e+08	5.71552e+07	3.44912e+07	1.18796e+08	2.92128e+07	1.66974e+08	7.70018e+07	S90	8.99406e+07	1.28316e+07	1930	3.36952e+07		0	1	2.16972e+07	1	1992-03-30	1983-01-17		200011	1	广东省
11	000011	2004	2.77902e+08	2.30294e+09	1.71139e+07	7.12549e+07	1.73581e+09	1.32629e+09	1.32629e+09	8.15576e+08	8.69488e+07	3.32193e+07	2.18388e+08	4.04829e+07	1.3309e+08	9.045e+07	S90	1.27808e+08	1.09217e+07	1918	26406171		0	1	2.32228e+07	1	1992-03-30	1983-01-17		200011	1	广东省
11	000011	2005	247663192	1.79254e+09	1.75047e+07	4.36646e+07	1.14228e+09	9.63481e+08	9.63481e+08	6.23206e+08	5.16333e+07	3.50817e+07	1.2588e+08	3.28182e+07	1.09896e+08	8.29027e+07	S90	1.55432e+08	1.97608e+07	1718	2.47664e+07		0	1	2.28447e+07	0	1992-03-30	1983-01-17		200011	1	广东省
11	000011	2006	2.51428e+08	1.64392e+09	1.73828e+07	3.94236e+07	1.06e+09	3.11949e+08	3.11949e+08	2.35267e+08	2.10634e+07	1.71045e+07	5.63952e+07	1.52688e+07	-2.01259e+07	-4.60542e+07	S90	1.79235e+08	1.03307e+06	1958	2.29827e+07		0	1	2.09165e+07	0	1992-03-30	1983-01-17		200011	1	广东省
11	000011	2007	1.12617e+08	1.88526e+09	3.17065e+07	3.89596e+07	1.3185e+09	3.32985e+08	3.32985e+08	2.61197e+08	1.89884e+07	1.59235e+07	8.68707e+07	2.64136e+07	-5.02919e+07	-2.73812e+07	S90	1.6068e+08	7.86146e+06	2631	2.61017e+07		0	1	2.37443e+07	0	1992-03-30	1983-01-17		200011	1	广东省
11	000011	2008	1.04014e+08	2.11085e+09	6.72542e+07	8.23228e+07	1.53937e+09	6.23465e+08	6.23465e+08	3.39569e+08	9.00441e+07	1.9696e+07	1.39121e+08	2.23551e+07	4.11932e+07	9.83394e+06	S90	1.75301e+08	1.73937e+07	2724	3.58919e+07		0	1	2.90677e+07	1	1992-03-30	1983-01-17		200011	1	广东省
11	000011	2009	7.69858e+07	2.83442e+09	5.19822e+07	2.05332e+08	2.17211e+09	8.45367e+08	8.45367e+08	4.31857e+08	1.46025e+08	2.12096e+07	1.0201e+08	1.6054e+07	1.30922e+08	9.69343e+07	S90	1.78247e+08	2.77166e+06	2679	3.51164e+07		0	1	2.83015e+07	0	1992-03-30	1983-01-17		200011	1	广东省
11	000011	2010	7.81127e+07	2.91328e+09	5.38174e+07	1.95585e+08	2.03823e+09	9.93175e+08	9.93175e+08	6.73497e+08	8.26495e+07	1.49563e+07	9.26428e+07	-2.81325e+06	1.94879e+08	1.74999e+08	K70	1.82972e+08	1.94885e+07	2752	3.48522e+07		0	1	2.81134e+07	0	1992-03-30	1983-01-17		200011	1	广东省
11	000011	2011	6.50115e+07	3.49961e+09	4.50131e+07	4.9943e+08	2.3685e+09	1.40857e+09	1.40857e+09	5.63184e+08	3.45229e+08	3.27923e+07	9.22929e+07	1.21193e+07	3.40988e+08	2.57461e+08	K70	2.15355e+08	1.24118e+07	2723	3.52e+07		0	1	2.85043e+07	0	1992-03-30	1983-01-17		200011	1	广东省
11	000011	2012	7.88212e+07	3.95071e+09	5.47216e+07	7.3366e+08	2.44669e+09	1.8613e+09	1.8613e+09	8.41932e+08	3.9886e+08	4.39512e+07	1.09681e+08	-1.50459e+06	4.85398e+08	3.74822e+08	K70	2.44711e+08	4.3276e+06	2750	4.08381e+07		0	1	3.30882e+07	0	1992-03-30	1983-01-17		200011	1	广东省
11	000011	2013	7.5301e+07	3.87325e+09	5.00232e+07	8.65513e+08	2.06961e+09	1.61923e+09	1.61923e+09	7.44847e+08	3.12773e+08	4.02198e+07	1.09662e+08	-6.3347e+06	4.23586e+08	3.00841e+08	K70	2.54498e+08	1.26969e+07	3110	4.12419e+07		0	1	3.35402e+07	0	1992-03-30	1983-01-17		200011	1	广东省
11	000011	2014	6.40692e+07	3.88329e+09	5.77772e+07	1.01536e+09	1.80818e+09	1.26845e+09	1.26845e+09	5.20485e+08	2.77057e+08	2.63181e+07	1.03916e+08	-1.26978e+07	5.74748e+08	4.17499e+08	K70	2.7132e+08	1.36828e+07	3167	4.1382e+07		0	1	3.37011e+07	0	1992-03-30	1983-01-17		200011	1	广东省
11	000011	2015	8.59295e+07	4.37976e+09	6.37918e+07	8.33797e+08	2.27899e+09	1.07742e+09	1.07742e+09	6.48573e+08	1.59676e+08	4.19412e+07	1.02968e+08	-7.51469e+06	4.76493e+07	1.5682e+08	K70	3.08224e+08	3.82855e+07	2819	3.94748e+07		0	1	3.1794e+07	0	1992-03-30	1983-01-17		200011	1	广东省
11	000011	2016	7.3932e+07	6.65436e+09	6.73409e+07	1.255e+09	4.24306e+09	2.0592e+09	2.0592e+09	8.72534e+08	4.71133e+08	4.73067e+07	9.95286e+07	-2.24074e+07	4.94699e+08	3.54857e+08	K70	3.14805e+08	4.65475e+06	2780	4.19167e+07		0	1	3.42359e+07	0	1992-03-30	1983-01-17		200011	1	广东省
11	000011	2017	2.93469e+07	5.39333e+09	9.20665e+07	1.19259e+09	2.47078e+09	2.90469e+09	2.90469e+09	1.62787e+09	4.63876e+08	3.11792e+07	1.37029e+08	-2.44075e+07	8.32705e+08	6.22963e+08	K70	3.31181e+08	3.72187e+06	5196	4.56538e+07		0	1	3.85986e+07	0	1992-03-30	1983-01-17		200011	1	广东省
11	000011	2018	3.26126e+07	5.8202e+09	9.60695e+07	1.55272e+09	2.479e+09	2.78724e+09	2.78724e+09	1.31519e+09	6.13427e+08	4.65012e+07	1.02852e+08	-5.75795e+07	7.75657e+08	5.92662e+08	K70	3.62509e+08	1.71851e+07	5504	2.83567e+07	深物业A	2787240704	1	2.77216e+07	0	1992-03-30	1983-01-17		200011	1	广东省
11	000011	2019	9.35578e+07	1.07725e+10	1.43494e+08	2.59828e+09	7.50592e+09	3.96167e+09	3.96167e+09	1.43362e+09	1.08151e+09	1.11554e+08	2.04655e+08	1.34719e+08	9.85907e+08	7.4213e+08	K70	6.3512e+08	6.21678e+07	7769	5.15559e+07		0	1	4.90967e+07	0	1992-03-30	1983-01-17		200011	1	广东省
11	000011	2020	1.16234e+08	1.22074e+10	1.7719e+08	2.48721e+09	8.42624e+09	4.10437e+09	4.10437e+09	1.38671e+09	1.31335e+09	4.47532e+07	2.38625e+08	1.11264e+08	1.02765e+09	7.31338e+08	K70	6.60769e+08	4.84829e+07	8035	4.93482e+07		0	1	4.53422e+07	0	1992-03-30	1983-01-17		200011	1	广东省
11	000011	2021	1.08161e+08	1.45819e+10	1.92804e+08	3.30423e+09	1.00508e+10	4.49197e+09	4.49197e+09	1.49089e+09	1.35059e+09	7.33508e+07	2.637e+08	5.66057e+06	1.31118e+09	9.86759e+08	K70	7.4178e+08	2.25814e+07	7658	5.74208e+07		0	1	5.21029e+07	0	1992-03-30	1983-01-17		200011	1	广东省
11	000011	2022	8.27452e+07	1.58003e+10	2.39126e+08	3.91728e+09	1.13315e+10	3.70867e+09	3.70867e+09	1.97878e+09	7.25921e+08	5.3542e+07	3.29992e+08	5.05712e+07	7.46091e+08	5.29341e+08	K70	9.83206e+08	1.7734e+07	9330	9.76053e+07		0	1	8.95989e+07	0	1992-03-30	1983-01-17		200011	1	广东省
12	000012	1992	1.20289e+08	4.15985e+08	4.0603e+06	1.0476e+07	1.17665e+08	2.10953e+08	2.10953e+08	1.06413e+08	6.33446e+06	1.18117e+07	2.1459e+07	-3.09054e+06	8.20306e+07		C30									0	1992-02-28	1984-09-10		200012	1	广东省
12	000012	1993	1.53702e+08	1.09326e+09	1.33411e+07	1.39732e+07	2.42292e+08	4.62175e+08	4.62175e+08	2.31849e+08	1.79644e+07	1.68265e+07	3.21937e+07	-2.59293e+07	1.90738e+08		C30									0	1992-02-28	1984-09-10		200012	1	广东省
12	000012	1994	3.15363e+08	1.34738e+09	1.1823e+07	1.8613e+07	3.494e+08	6.71563e+08	6.71563e+08	4.17567e+08	7.76677e+06	3.21002e+07	5.91548e+07	-2.52249e+07	1.85977e+08	1.95464e+08	C30									0	1992-02-28	1984-09-10		200012	1	广东省
12	000012	1995	3.19519e+08	2.26471e+09	8.25943e+06	1.36122e+07	1.22693e+09	7.1668e+08	7.1668e+08	4.72654e+08	5.84963e+06	3.34603e+07	7.92414e+07	-1.49929e+06	1.49626e+08	1.64542e+08	C30									0	1992-02-28	1984-09-10		200012	1	广东省
12	000012	1996	3.55472e+08	2.85022e+09	4.43483e+06	1.64554e+07	1.45466e+09	7.25108e+08	7.25108e+08	4.44534e+08	7.95981e+06	3.9708e+07	8.66086e+07	-6255.72	1.59901e+08	1.78478e+08	C30									0	1992-02-28	1984-09-10		200012	1	广东省
12	000012	1997	6.10843e+08	3.19646e+09	2.82051e+06	1.46087e+07	1.21958e+09	7.29629e+08	7.29629e+08	449136414	5.02496e+06	4.67811e+07	8.68006e+07	2.4485e+07	1.23131e+08	1.25742e+08	C30									0	1992-02-28	1984-09-10		200012	1	广东省
12	000012	1998	1.81869e+09	3.29779e+09	2.31067e+06	5.2075e+06	1.30644e+09	7.54108e+08	7.54108e+08	5.01031e+08	3.78553e+06	5.277e+07	1.1261e+08	4.35753e+07	8.71245e+06	3.08803e+07	C30	4.82026e+07	1.78799e+08		7.91141e+07				5.59273e+07	0	1992-02-28	1984-09-10		200012	1	广东省
12	000012	1999	1.77736e+09	2.86559e+09	4.53644e+06	1.22066e+07	1.06307e+09	9.77656e+08	9.77656e+08	7.014e+08	4.21514e+06	7.60883e+07	1.35544e+08	6.54919e+07	-1.79112e+08	-1.65493e+08	C30	7.87877e+07	2.95016e+07	2139	1.30558e+08				9.7105e+07	0	1992-02-28	1984-09-10		200012	1	广东省
12	000012	2000	1.71471e+09	2.82484e+09	1.72122e+06	1.32481e+07	9.34714e+08	1.11643e+09	1.11643e+09	6.99354e+08	1.67668e+06	7.1688e+07	1.35171e+08	4.06149e+07	1.67082e+08	1.71535e+08	C30	8.03237e+07	5.77176e+07	2387	1.26351e+08				9.88086e+07	0	1992-02-28	1984-09-10		200012	1	广东省
12	000012	2001	1650389447	2698960790	2236010	3065527	818163567	1040998473	1040998473	662587535	2179929	72769352	122980930	28372215	155986333	152268602	C30	79883186	198155317	2401	116916501				99258945	0	1992-02-28	1984-09-10		200012	1	广东省
12	000012	2002	1690765848	2985326851	11978810	6490292	1001466166	1055401736	1055401736	648274804	2616974	90141040	117210055	17577602	179830441	177016177	C30	118514661	478174561	2634	115582101				105134552	0	1992-02-28	1984-09-10		200012	1	广东省
12	000012	2003	2064436424	3516065351	13874303	17869191	1312981694	1329818162	1329818162	846372166	4529125	108028807	115605246	20607745	237096783	217208388	C30	152009200	608289424	3237	133842702	南玻A	256725376	0	129820673	0	1992-02-28	1984-09-10		200012	1	广东省
12	000012	2004	2877718834	4740610244	14556845	26463660	2283434405	1881958592	1881958592	1241576398	14167694	122291285	82515556	27210144	397043692	368874172	C30	187080691	1111805006	4218	167018553	南玻A	308398656	0	158775553	0	1992-02-28	1984-09-10		200012	1	广东省
12	000012	2005	3769938633	5523323511	30106159	24217292	2807577171	2302016737	2302016737	1562329053	4004556	162520044	120157791	45492633	412864989	378687775	C30	182866797	997562737	5137	239520508	南玻A	357457184	0	227070618	0	1992-02-28	1984-09-10		200012	1	广东省
12	000012	2006	4674193482	6772237421	31421623	31266408	3831511915	2951599066	2951599066	2006282231	6442552	196442484	220946838	87982201	440636629	413895852	C30	267112610	1142918106	6938	256209168	南玻A	502939328	0	240637619	0	1992-02-28	1984-09-10		200012	1	广东省
12	000012	2007	5178698489	8452981947	46335228	57438795	4167368076	4187962628	4187962628	2909573117	11823893	251276789	292019143	64918116	642983465	567254967	C30	353353295	1425419419	7641	331570007		0	0	322501248	0	1992-02-28	1984-09-10		200012	1	广东省
12	000012	2008	5543400908	10376061066	40005228	56000228	5563043926	4273375853	4273375853	2994468398	5153477	220181238	332446210	77935725	465506129	500231812	C30	362800904	2683565467	8703	353158497		0	1	342742700	0	1992-02-28	1984-09-10		200012	1	广东省
12	000012	2009	8054820901	10913350017	118810114	72035028	5302276985	5279100133	5279100133	3435574687	5131434	242211660	419964357	105546371	1072791061	914609491	C30	446511592	1166592457	10109	448727369	南玻A	720670528	1	436054006	0	1992-02-28	1984-09-10		200012	1	广东省
12	000012	2010	8830895516	12469619167	186997327	121232388	5710400818	7743941694	7743941694	4943639993	6625698	265636421	556316614	106228512	1833110220	1596958348	C30	656468269	2016485886	11719	563436357	南玻A	1448403072	1	545498229	0	1992-02-28	1984-09-10		200012	1	广东省
12	000012	2011	9431688834	15281391077	139392699	139317213	7975456538	8270731730	8270731730	5664562540	57201790	255325290	612195034	144307617	1501575318	1337516285	C30	856251390	2802018793	11909	611932685	南玻A	1900181888	1	589226030	0	1992-02-28	1984-09-10		200012	1	广东省
12	000012	2012	9418430703	14335809746	104895290	134645371	7067614986	6994358029	6994358029	5355802923	46876446	234821552	526909538	248920054	346468365	369806756	C30	771999139	1390762633	11373	631200059	南玻A	1352289408	1	598949960	0	1992-02-28	1984-09-10		200012	1	广东省
12	000012	2013	7979937683	15078866777	166377238	160754703	6677954195	7733796114	7733796114	5501300657	47859995	267394775	671321260	238321702	1816507636	1621214397	C30	868915933	2142386726	9956	700329420	南玻A	1022606848	1	666726289	0	1992-02-28	1984-09-10		200012	1	广东省
12	000012	2014	9851117915	15284388305	159040363	57213608	6770760155	7044502645	7044502645	5323219390	33163804	265720355	597772089	231531434	810544641	854044732	C30	784191083	1893112812	10432	729364110	南玻A	637244480	1	698205192	0	1992-02-28	1984-09-10		200012	1	广东省
12	000012	2015	10199674929	15657180160	170539613	119826177	8011708683	7430889111	7430889111	5824792630	38562725	283369323	672697939	278687176	524830420	547732667	C30	882291864	865950471	10548	818246498	南玻A	639906176	0	785225700	0	1992-02-28	1984-09-10		200012	1	广东省
12	000012	2016	11457972991	17146815630	193372239	115592616	9017624611	8974083407	8974083407	6562214373	103159546	301815090	766589059	265820569	864934254	804226524	C30	1198976110	1289115730	11515	917152746	南玻A	948228544	0	879345692	0	1992-02-28	1984-09-10		200012	1	广东省
12	000012	2017	11540769697	19535002368	272170660	111996764	10755379257	10879400746	10879400746	8216358372	124523926	336131723	919329772	315961080	980696575	828636035	C30	1204981471	1212172338	12105	1002432274	南玻A	1354012928	0	957475579	0	1992-02-28	1984-09-10		200012	1	广东省
12	000012	2018	9930843775	19114234184	266459151	111967365	9664801722	10609963011	10609963011	8120481894	140424851	354983459	731215251	349403487	532279699	472208588	C30	1316396954	695872456	10800	1018151059	南玻A	1445912064	0	965935450	0	1992-02-28	1984-09-10		200012	1	广东省
12	000012	2019	9783037301	18201235959	337866246	115425044	8335380431	10472028099	10472028099	7743129614	115813768	389269235	602590650	290417403	663718880	560419577	C30	1316636342	715488350	10454	972774759	南玻A	1348202880	0	915355376	0	1992-02-28	1984-09-10		200012	1	广东省
12	000012	2020	9145644569	17882914898	342352166	194921071	7267031012	10671253445	10671253445	7444465731	121898522	233918938	666976561	224011920	1111875682	811952981	C30	1377255224	1110769762	10558	923292967	南玻A	1132747264	0	863408582	0	1992-02-28	1984-09-10		200012	1	广东省
12	000012	2021	8566515026	19939364510	426212979	185009681	8072890275	13629033650	13629033650	8849488093	148655418	270695433	752605507	151182191	1930928393	1561248454	C30	1638657553	1827187640	11910	954240655	南玻A	1273541632	0	893319936	0	1992-02-28	1984-09-10		200012	1	广东省
12	000012	2022	11243236175	25904013306	473616428	161134638	12528342003	15198706998	15198706998	11006795373	135473792	313754976	718938905	148212982	2263249853	2043387188	C30	1859857713	3416942337	14259	999129530	南玻A	1167552128	0	931508062	0	1992-02-28	1984-09-10		200012	1	广东省
13	000013	1992	7.67801e+07	1.16417e+09	8.44801e+06	6.335e+06	8.56404e+08	8.11415e+08	8.11415e+08	7.1422e+08	1.00206e+07	8.94997e+06	3.26397e+07	-5.17208e+06	8.12537e+07		F51										1992-05-06	1992-03-18	2004	200013	1	广东省
13	000013	1993	1.94712e+08	2.53707e+09	1.43843e+07	6.70242e+06	1.89994e+09	1.79442e+09	1.79442e+09	1.58009e+09	1.90374e+07	2.62007e+07	6.93283e+07	3.50967e+07	1.17944e+08	1.07477e+08	F51										1992-05-06	1992-03-18	2004	200013	1	广东省
13	000013	1994	1.15466e+08	2.53193e+09	1.3204e+07	7.08087e+06	1.8059e+09	2.27908e+09	2.27908e+09	2.09021e+09	3.95222e+06	6.21091e+07	8.52983e+07	4.09367e+07	1.08873e+08	1.50139e+08	F51										1992-05-06	1992-03-18	2004	200013	1	广东省
13	000013	1995	2.73566e+08	2.6771e+09	8483784	1.95292e+07	1.89341e+09	1.37198e+09	1.37198e+09	1.16048e+09	6.0414e+06	3.96131e+07	8.93328e+07	1.05981e+08	5.57687e+07	5.33378e+07	F51										1992-05-06	1992-03-18	2004	200013	1	广东省
13	000013	1996	4.25798e+08	3.52279e+09	1.25557e+07	2.82522e+07	2.47215e+09	1.75124e+09	1.75124e+09	1.54655e+09	8.00345e+06	4.88019e+07	1.24004e+08	8.29662e+07	4.45671e+07	7.22157e+07	F51										1992-05-06	1992-03-18	2004	200013	1	广东省
13	000013	1997	4.59044e+08	3.4822e+09	1.22042e+07	2.78048e+07	2.63311e+09	2.45837e+09	2.45837e+09	2.24464e+09	9.61456e+06	4.18757e+07	1.16154e+08	9.27245e+07	2.44695e+07	3.06476e+07	F51										1992-05-06	1992-03-18	2004	200013	1	广东省
13	000013	1998	5.47922e+08	3.48399e+09	1.21015e+07	2.79131e+08	2.58476e+09	3.39037e+09	3.39037e+09	3.1193e+09	1.39965e+07	7.64674e+07	1.44063e+08	4.71771e+07	2.65583e+07	2.45667e+07	F51	8.87714e+07	8.32598e+07		5.63684e+07				4.27092e+07		1992-05-06	1992-03-18	2004	200013	1	广东省
13	000013	1999	5.21965e+08	2.43531e+09	5.98601e+06	1.107e+07	1.77017e+09	6.21441e+08	6.21441e+08	5.13613e+08	254272	2.15663e+07	5.85313e+07	2.66267e+07	2.07251e+07	2.49458e+07	F51	6.87577e+07	1.27529e+08	2607	3.84539e+07				3.39409e+07		1992-05-06	1992-03-18	2004	200013	1	广东省
13	000013	2000	3.5062e+08	2.32994e+09	5.4099e+06	1.75603e+07	1.61207e+09	8.19097e+08	8.19097e+08	6.67962e+08	352224	2.68745e+07	6.22865e+07	1.96731e+07	6.00774e+07	6.09855e+07	F51	6.96486e+07	1.85116e+07	3387	2.93141e+07				2.4924e+07		1992-05-06	1992-03-18	2004	200013	1	广东省
13	000013	2001	4.29252e+08	9.80804e+08	4.21791e+06	1.50041e+07	2.51437e+09	7.24094e+08	7.24094e+08	5.91477e+08	363945	2.95741e+07	6.59045e+08	1.26183e+08	-7.78567e+08	-1.57995e+09	F51	71465238	1.95422e+07	3421	2.45439e+07				2.21123e+07		1992-05-06	1992-03-18	2004	200013	1	广东省
13	000013	2002	3.26414e+08	7.40693e+08	4.5365e+06	2.39526e+07	2.75502e+09	6.14678e+08	6.14678e+08	5.20686e+08	455073	2.97527e+07	1.35391e+08	1.02359e+08	-1.73415e+08	-4.82214e+08	F51	7.01641e+07	1.49464e+07	1516	3.52417e+07				2.3647e+07		1992-05-06	1992-03-18	2004	200013	1	广东省
13	000013	2003	8.82116e+07	2.12619e+08	440841	5.8668e+06	2.61888e+09						2.48809e+06	7.19687e+07	-1.31796e+08	-3.27934e+08	F51	934824		197	1.51386e+06			0	1.40906e+06		1992-05-06	1992-03-18	2004	200013	1	广东省
14	000014	1992	3.29394e+07	2.08795e+08	-178331	2.22794e+06	1.49046e+08	1.66028e+08	1.66028e+08	1.23246e+08	784160	8.14447e+06	5.89157e+06	3.57257e+06	1.75374e+07		K70									0	1992-06-02	1992-04-21			0	广东省
14	000014	1993	9.292e+07	4.99836e+08	1.70805e+06	477509	2.72095e+08	4.81331e+08	4.81331e+08	3.6532e+08	2.13369e+06	2.53975e+07	1.23324e+07	2.85949e+07	4.6379e+07		K70									0	1992-06-02	1992-04-21			0	广东省
14	000014	1994	1.31536e+08	6.36494e+08	3.17571e+06	818296	3.66243e+08	4.38685e+08	4.38685e+08	3.54384e+08	5843.51	2.54179e+07	2.32806e+07	1.8298e+07	2.03123e+07	2.87418e+07	K70									0	1992-06-02	1992-04-21			0	广东省
14	000014	1995	1.50903e+08	8.93472e+08	5.13487e+06	1.7786e+07	5.44962e+08	5.35898e+08	5.35898e+08	4.27655e+08	6.53626e+06	2.4249e+07	4.21491e+07	3.11754e+07	1.00714e+07	1.63741e+07	K70									0	1992-06-02	1992-04-21			0	广东省
14	000014	1996	1.64004e+08	5.84353e+08	2.71831e+06	1.30728e+06	3.43959e+08	3.13441e+08	3.13441e+08	2.74185e+08	21075.2	8.04707e+06	4.47855e+07	3.87382e+07	-6.00869e+07	-5.52134e+07	K70									0	1992-06-02	1992-04-21			0	广东省
14	000014	1997	1.37737e+08	5.35892e+08	818104	1.22915e+06	2.94193e+08	2.41198e+08	2.41198e+08	2.01646e+08		8.04529e+06	2.28593e+07	2.77235e+07	3.25536e+06	550440	K70									0	1992-06-02	1992-04-21			0	广东省
14	000014	1998	1.84592e+08	5.52825e+08	3.41957e+06	-313883	3.74569e+08	1.51074e+08	1.51074e+08	1.33304e+08	32169.2	5.84678e+06	4.73216e+07	2.92408e+07	-7.13027e+07	-7.13951e+07	K70	1.41699e+07	4.83326e+06		1.27009e+07				9.56141e+06	1	1992-06-02	1992-04-21			0	广东省
14	000014	1999	1.58062e+08	3.36627e+08	3.01567e+06	982258	2.99994e+08	1.67766e+08	1.67766e+08	1.55476e+08	62729.7	5.62703e+06	3.78296e+07	2.39692e+07	-6.70385e+07	-7.48189e+07	K70	1.11452e+07	5.2712e+06	683	1.07233e+07				2.2081e+06	1	1992-06-02	1992-04-21			0	广东省
14	000014	2000	1.30458e+08	3.1042e+08	3.21151e+06	414890	2.71329e+08	7.81836e+07	7.81836e+07	6.64408e+07	38278.6	3.86064e+06	1.43944e+07	2.69703e+07	-3.05245e+07	1.41873e+07	K70	8.73397e+06	2.25833e+06	660	1.27097e+07				8.92574e+06	1	1992-06-02	1992-04-21			0	广东省
14	000014	2001	8.19073e+07	6.93521e+08	329936	3.63716e+06	5.01586e+08	4.65637e+08	4.65637e+08	357911397	2.35147e+07	2.23318e+07	2.12363e+07	9.83253e+06	3.1846e+07	3.176e+07	K70	4.48581e+06	1058233	70	3.85064e+06				3.7888e+06	1	1992-06-02	1992-04-21			0	广东省
14	000014	2002	1.10868e+08	6.94514e+08	320000	4.18206e+06	4.64057e+08	4.75793e+08	4.75793e+08	3.72118e+08	2.39955e+07	2.46059e+07	1.60353e+07	4.95169e+06	3.61046e+07	3.59105e+07	K70	7.69769e+06	4.2167e+06	63	4.67288e+06				4.67288e+06	0	1992-06-02	1992-04-21			0	广东省
14	000014	2003	1.06292e+08	8.59962e+08	1.05625e+06	1.24416e+07	5.99654e+08	2.95641e+08	2.95641e+08	1.95368e+08	1.52002e+07	2.15318e+07	2.75071e+07	4.6406e+06	3.38975e+07	2.98526e+07	K70	7.94385e+06	1.35434e+06	62	3.5013e+06		0	1	3.5013e+06	0	1992-06-02	1992-04-21			0	广东省
14	000014	2004	1.01188e+08	1.16716e+09	1.3314e+06	2.03098e+07	8.75702e+08	4.95311e+08	4.95311e+08	3.7325e+08	2.50132e+07	2.80799e+07	3.08425e+07	6.12646e+06	3.38852e+07	2.75464e+07	K70	7.89368e+06	539094	59	5.64296e+06		0	1	5.64296e+06	0	1992-06-02	1992-04-21			0	广东省
14	000014	2005	9.66596e+07	1.00155e+09	5.46398e+06	9.42529e+06	6.49909e+08	4.3885e+08	4.3885e+08	3.01903e+08	2.23075e+07	1.77245e+07	4.64442e+07	1.18768e+07	3.85636e+07	3.08699e+07	K70	1.47075e+07	1244850	90	5.68544e+06		0	1	5.68544e+06	0	1992-06-02	1992-04-21			0	广东省
14	000014	2006	9.18558e+07	1.02778e+09	6.56669e+06	1.07194e+07	6.50528e+08	3.34827e+08	3.34827e+08	2.1554e+08	1.82941e+07	1.08484e+07	5.12629e+07	6.85111e+06	3.69297e+07	2.87454e+07	K70	2.33553e+07	3.07856e+06	101	6.14995e+06		0	1	5.73852e+06	0	1992-06-02	1992-04-21			0	广东省
14	000014	2007	3.29945e+07	1.10694e+09	7.70179e+06	1.7468e+07	7.39702e+08	1.85916e+08	1.85916e+08	1.05891e+08	1.1187e+07	8.71939e+06	5.08452e+07	9.20639e+06	2.26629e+06	1.74387e+06	K70	2.7667e+07	1.22657e+06	108	6.92029e+06		0	1	5.549e+06	0	1992-06-02	1992-04-21			0	广东省
14	000014	2008	3.45314e+07	1.66722e+09	9.68457e+06	5.73949e+07	1.23963e+09	3.12132e+08	3.12132e+08	1.21041e+08	4.00893e+07	2.41407e+07	5.34493e+07	1.05385e+07	6.1027e+07	4.36496e+07	K70	3.27809e+07	1.15891e+06	110	7.07902e+06		0	1	5678415	0	1992-06-02	1992-04-21			0	广东省
14	000014	2009	3.24793e+07	1.74193e+09	1.2617e+07	1.36373e+08	1.2537e+09	6.93898e+08	6.93898e+08	3.45695e+08	1.25348e+08	2.88874e+07	5.72538e+07	3.39052e+07	1.05259e+08	8.31672e+07	K70	3.47763e+07	406848	104	7.23174e+06		0	1	6.85168e+06	0	1992-06-02	1992-04-21			0	广东省
14	000014	2010	3.05309e+07	1.58976e+09	1.78672e+07	1.84452e+08	1.02996e+09	7.35196e+08	7.35196e+08	4.27503e+08	1.00906e+08	2.3716e+07	6.8673e+07	1.41776e+07	9.83994e+07	7.76171e+07	K70	4.03904e+07	466813	98	8.84442e+06		0	1	8.46728e+06	0	1992-06-02	1992-04-21			0	广东省
14	000014	2011	2.86327e+07	1.79731e+09	1.7124e+07	4.77447e+07	1.19308e+09	3.99838e+08	3.99838e+08	1.81086e+08	4.28561e+07	1.72011e+07	6.60827e+07	9.9157e+06	8.22602e+07	6.4633e+07	K70	4.61253e+07	458981	177	8.39818e+06		0	1	8.3908e+06	0	1992-06-02	1992-04-21			0	广东省
14	000014	2012	2.68067e+07	2.0205e+09	17607498	5.82342e+07	1.38713e+09	4.2131e+08	4.2131e+08	2.29715e+08	3.83407e+07	2.01438e+07	6.73739e+07	2.08269e+07	4.16797e+07	3.31751e+07	K70	4.92452e+07	505155	173	8.21567e+06		0	1	8.2037e+06	0	1992-06-02	1992-04-21			0	广东省
14	000014	2013	2.81145e+07	1.89272e+09	1.51e+07	7.72001e+07	1.22918e+09	5.6395e+08	5.6395e+08	3.37711e+08	6.92545e+07	2.55789e+07	6.8712e+07	1.45251e+07	4.76488e+07	3.52078e+07	K70	4.95735e+07	3.71577e+06	217	9.5372e+06		0	1	8.03013e+06	0	1992-06-02	1992-04-21			0	广东省
14	000014	2014	2.25556e+07	2.23673e+09	2.00586e+07	1.28892e+08	1.51338e+09	5.11815e+08	5.11815e+08	2.40845e+08	6.4127e+07	2.56399e+07	7.81908e+07	9.62983e+06	8.4576e+07	6.27833e+07	K70	5.37084e+07	552939	217	1.05717e+07		0	1	7.85597e+06	0	1992-06-02	1992-04-21			0	广东省
14	000014	2015	2.05611e+07	2.17051e+09	2.16831e+07	4.13044e+07	1.39758e+09	4.13214e+08	4.13214e+08	2.37188e+08	3.97712e+07	1.71039e+07	6.38292e+07	5.89713e+06	5.18894e+07	5.34108e+07	K70	4.46059e+07	5.41889e+06	186	9.49926e+06		0	1	6.61802e+06	0	1992-06-02	1992-04-21			0	广东省
14	000014	2016	1.99268e+07	1.87381e+09	1.70946e+07	4.24765e+07	1.07923e+09	6.20757e+08	6.20757e+08	4.90985e+08	2.3908e+07	2.43627e+07	5.43024e+07	3933690	2.28759e+07	2.91127e+07	K70	4.02258e+07	982777	162	9.88759e+06		0	1	6.90791e+06	0	1992-06-02	1992-04-21			0	广东省
14	000014	2017	1.79248e+07	1.52828e+09	1.87157e+07	3.23737e+07	7.28127e+08	5.13141e+08	5.13141e+08	4.14004e+08	1.52298e+07	2.43419e+07	5.74118e+07	3.05407e+06	-309597	1.09882e+07	K70	3.95161e+07	565249	156	9.98297e+06		0	1	7.00292e+06	0	1992-06-02	1992-04-21			0	广东省
14	000014	2018	1.54456e+07	1.91725e+09	2.04688e+07	3.22663e+07	9.66994e+08	3.57929e+08	3.57929e+08	2.52312e+08	8.69515e+06	1.5151e+07	5.91382e+07	3.15065e+06	1.91168e+07	1.54522e+08	K70	4.22394e+07	2.16937e+06	148	9.55469e+06		0	1	6.67667e+06	0	1992-06-02	1992-04-21			0	广东省
14	000014	2019	1.41521e+07	1.97237e+09	2.63177e+07	3.1959e+07	1.01644e+09	4.3814e+08	4.3814e+08	3.07726e+08	2.56501e+07	9.52155e+06	6.2863e+07	2.13276e+06	3.02191e+07	3.21317e+07	K70	4.21188e+07	344428	154	2.3356e+06		0	1	1.51937e+06	0	1992-06-02	1992-04-21			0	广东省
14	000014	2020	2.54288e+07	2.43369e+09	1.83813e+07	3.18655e+07	1.47992e+09	3.46673e+08	3.46673e+08	2.15362e+08	5.11786e+07	1.34415e+07	5.50141e+07	-57492.6	1.08996e+07	9.13469e+06	K70	5.3309e+07	6.55977e+06	153	2.64403e+06		0	1	1.65127e+06	0	1992-06-02	1992-04-21			0	广东省
14	000014	2021	2.46412e+07	2.53887e+09	21235368	4.59644e+07	1.54527e+09	6.41736e+08	6.41736e+08	4.05012e+08	6.41608e+07	2.26833e+07	6.50441e+07	-2.42312e+06	5.61091e+07	4.89894e+07	K70	5.50227e+07	1.94831e+07	128	3.58144e+06		0	1	1.93977e+06	0	1992-06-02	1992-04-21			0	广东省
14	000014	2022	2.28416e+07	2.99066e+09	1.97817e+07	4.602e+07	1.77131e+09	7.63602e+08	7.63602e+08	4.5264e+08	8.42716e+07	3.02578e+07	6.41689e+07	-2.57486e+06	119084773	2.48046e+08	K70	4.92638e+07	1.87149e+07	109	4.02829e+06		0	1	2.12105e+06	0	1992-06-02	1992-04-21			0	广东省
15	000015	1992	1.09962e+08	7.74835e+08	-34248.8	720566	5.83777e+08	1.56612e+08	1.56612e+08	1.2322e+08	3.97967e+06	3.43669e+06	2.2408e+07	23248873	3.81827e+07		S90										1992-06-25	1992-05-08	2001	200015	1	广东省
15	000015	1993	1.10894e+08	1.15008e+09	6.13166e+06	1.8244e+07	7.80958e+08	2.21689e+08	2.21689e+08	1.55001e+08	7.84413e+06	2.05176e+06	3.9658e+07	2.67463e+07	6.91021e+07		S90										1992-06-25	1992-05-08	2001	200015	1	广东省
15	000015	1994	1.36683e+08	1.45304e+09	9.71698e+06	1.56411e+07	1.07542e+09	2.20253e+08	2.20253e+08	1.70587e+08	3.81899e+06	7.72568e+06	49437500	2.71334e+07	-1.48816e+07	1.57216e+07	S90										1992-06-25	1992-05-08	2001	200015	1	广东省
15	000015	1995	8.12824e+07	1.38318e+09	7.83479e+06	1.12633e+07	1.01321e+09	1.19118e+08	1.19118e+08	9.95617e+07	1.83019e+06	5.17766e+06	5.04398e+07	3.26528e+07	-1.60241e+07	-1.57131e+07	S90										1992-06-25	1992-05-08	2001	200015	1	广东省
15	000015	1996	75532900	1333266100	6833600	15154300	962490700	1.69717e+08	1.69717e+08	1.38979e+08	3.94526e+06	8.97757e+06	3.54457e+07	5.75459e+07	1.28931e+07	5.35305e+06	S90										1992-06-25	1992-05-08	2001	200015	1	广东省
15	000015	1997	7.18609e+07	1.27353e+09	6.93069e+06	1.52967e+07	1.08893e+09	3.70484e+07	3.70484e+07	2.73868e+07	1.30407e+06	896721	8.21188e+07	5.82181e+07	-1.76856e+08	-1.99381e+08	S90										1992-06-25	1992-05-08	2001	200015	1	广东省
15	000015	1998	8.20008e+07	9.03056e+08	6.92013e+06	1.16514e+07	1.19722e+09	3.68397e+07	3.68397e+07	2.27597e+07	154928	2.53948e+06	3.00789e+08	8.65254e+07	-3.58229e+08	-3.58434e+08	S90	7.94734e+06	1.55406e+06		5.53786e+06				4.0633e+06		1992-06-25	1992-05-08	2001	200015	1	广东省
15	000015	1999	7.95824e+07	8.33754e+08	1.00602e+07	1.35371e+07	1.32969e+09	1.02988e+08	1.02988e+08	6.28371e+07	271420	1.05836e+07	8.06465e+07	6.13881e+07	-1.17384e+08	-1.17734e+08	S90	7.89554e+06	675710	1459	10797985				4.08636e+06		1992-06-25	1992-05-08	2001	200015	1	广东省
15	000015	2000	9.50282e+07	7.23071e+08	1.03463e+07	1.71442e+07	1.38948e+09	1.03081e+08	1.03081e+08	6.63478e+07	792340	1.11839e+07	8.89904e+07	4.55507e+07	-1.48927e+08	-1.6572e+08	S90	6.84055e+06	908088	1416	1.42794e+07				9.46736e+06		1992-06-25	1992-05-08	2001	200015	1	广东省
16	000016	1992	1.09986e+08	5.49807e+08	1.30137e+07	6.70756e+07	2.3966e+08	1.21279e+09	1.21279e+09	1.09498e+09	1.9308e+07	2.52015e+07	1.07188e+07	-1.1336e+07	7.39183e+07	9.05941e+07	C39									0	1992-03-27	1980-10-01		200016	1	广东省
16	000016	1993	2.33842e+08	1.12318e+09	2.21292e+07	9.73326e+07	5.46079e+08	2.20288e+09	2.20288e+09	1.83342e+09	5.61864e+07	5.01358e+07	3.08266e+07	640921	2.20846e+08		C39									0	1992-03-27	1980-10-01		200016	1	广东省
16	000016	1994	3.37818e+08	2.02592e+09	1.31568e+07	1.14408e+08	1.23553e+09	2.38677e+09	2.38677e+09	1.94861e+09	338750	1.22707e+08	5.29222e+07	2.20702e+07	2.68468e+08	2.34505e+08	C39									0	1992-03-27	1980-10-01		200016	1	广东省
16	000016	1995	3.84814e+08	2.5241e+09	9.46924e+06	9.21219e+07	1.721e+09	3.61022e+09	3.61022e+09	2.97731e+09	688871	2.3708e+08	7.74331e+07	9.24511e+07	250596577	2.70229e+08	C39									0	1992-03-27	1980-10-01		200016	1	广东省
16	000016	1996	5.74583e+08	4.15578e+09	1.22744e+07	1.44062e+08	2.6457e+09	5.00632e+09	5.00632e+09	3916239954	2.71041e+06	4.91105e+08	1.25016e+08	9.98315e+07	3.76622e+08	3.55564e+08	C39									0	1992-03-27	1980-10-01		200016	1	广东省
16	000016	1997	7.09098e+08	5.38598e+09	4.10689e+07	9.29066e+07	3.70777e+09	6.34337e+09	6.34337e+09	5.18766e+09	177380	5.6083e+08	6.30742e+07	1.5989e+08	3.84616e+08	3.5839e+08	C39									0	1992-03-27	1980-10-01		200016	1	广东省
16	000016	1998	7.8904e+08	7.18332e+09	6.85866e+07	2.03567e+08	4.91773e+09	8.57389e+09	8.57389e+09	6.95087e+09	1.92093e+06	8.03655e+08	1.88414e+08	1.14325e+08	5.02347e+08	4.5221e+08	C39	2.23922e+08	1.64645e+08		7.96014e+07				7.94816e+07	0	1992-03-27	1980-10-01		200016	1	广东省
16	000016	1999	1.13149e+09	9.76941e+09	8.70672e+07	9.23247e+07	6.0757e+09	1.01271e+10	1.01271e+10	8.25074e+09	1.45157e+06	9.83878e+08	2.37464e+08	4.42618e+07	5.99773e+08	5.33108e+08	C39	3.44506e+08	2.53861e+08	18719	1.19642e+08				1.04571e+08	0	1992-03-27	1980-10-01		200016	1	广东省
16	000016	2000	1.22061e+09	1.0063e+10	7.31714e+07	8.37915e+07	6.18921e+09	9.01273e+09	9.01273e+09	7.52602e+09	1.62096e+06	9.48095e+08	2.21599e+08	7.15696e+07	2.51722e+08	2.49151e+08	C39	4.45847e+08	3.63964e+08	11287	1.25232e+08				1.22685e+08	0	1992-03-27	1980-10-01		200016	1	广东省
16	000016	2001	1.26448e+09	7.21174e+09	5.71999e+07	6.60778e+07	4.05733e+09	6.74812e+09	6.74812e+09	6.18073e+09	976633	9.34246e+08	2.86426e+08	8.42848e+07	-7.27736e+08	-6.93266e+08	C39	4.13244e+08	1.7605e+08	17054	1.77864e+08				1.24093e+08	0	1992-03-27	1980-10-01		200016	1	广东省
16	000016	2002	1.21658e+09	7.00597e+09	6.64258e+07	8.63711e+07	3.82059e+09	8.04165e+09	8.04165e+09	6.82259e+09	1.19713e+06	8.99832e+08	2.48113e+08	3.46201e+07	-1.85507e+06	4.62442e+07	C39	3.53933e+08	6.83845e+07	15634	1.60855e+08				1.33586e+08	0	1992-03-27	1980-10-01		200016	1	广东省
16	000016	2003	1.25421e+09	9.63738e+09	9.83439e+07	4.1282e+07	6.34923e+09	1.28065e+10	1.28065e+10	1.0923e+10	1.52219e+06	1.4429e+09	2.97938e+08	2.39813e+07	1.24449e+08	1.14875e+08	C39	5.02375e+08	1.80865e+08	20175	1.54206e+08		0	1	1.24918e+08	0	1992-03-27	1980-10-01		200016	1	广东省
16	000016	2004	1.29194e+09	9.59785e+09	1.13602e+08	4.64807e+07	6.15544e+09	1.33625e+10	1.33625e+10	1.13917e+10	1.44458e+06	1471606051	3.87486e+08	7.03309e+06	1.70316e+08	1.60355e+08	C39	7.20058e+08	1.67204e+08	20770	1.58327e+08		0	1	1.35081e+08	0	1992-03-27	1980-10-01		200016	1	广东省
16	000016	2005	1.29879e+09	9.12045e+09	1.17958e+08	-2.8414e+06	5.65336e+09	1.14559e+10	1.14559e+10	9.57104e+09	1.38524e+06	1.4192e+09	4.45763e+08	1.23529e+07	3.98861e+07	1.92665e+07	C39	6.37174e+08	1.04818e+08	20124	1.58642e+08		0	1	1.33781e+08	0	1992-03-27	1980-10-01		200016	1	广东省
16	000016	2006	1.26811e+09	9.95219e+09	1.47975e+08	-6.65007e+07	6.40682e+09	1.26562e+10	1.26562e+10	1.05225e+10	2.16509e+06	1.52886e+09	5.03917e+08	1.38447e+07	1.19248e+08	1.10132e+08	C39	7.02863e+08	1.33921e+08	21100	1.43984e+08		0	1	1.28664e+08	0	1992-03-27	1980-10-01		200016	1	广东省
16	000016	2007	1.29166e+09	9.27797e+09	1.62791e+08	9.04756e+06	5.49199e+09	1.21691e+10	1.21691e+10	9.80419e+09	3.16651e+06	1.59245e+09	4.18147e+08	4.08522e+07	2.46953e+08	2.14031e+08	C39	7.56984e+08	1.67387e+08	18468	1.45536e+08	深康佳A	2286824448	1	1.31963e+08	0	1992-03-27	1980-10-01		200016	1	广东省
16	000016	2008	1.34418e+09	1.05502e+10	1.68838e+08	1.4264e+07	6.51361e+09	1.22053e+10	1.22053e+10	9.86839e+09	4.17088e+06	1.52039e+09	4.32538e+08	1.31851e+06	2.8059e+08	2.77796e+08	C39	8.50941e+08	1.60001e+08	17217	1.18651e+08	深康佳A	3048590336	1	1.0218e+08	0	1992-03-27	1980-10-01		200016	1	广东省
16	000016	2009	1.43367e+09	1.35681e+10	1.93217e+08	-1.32898e+08	9.46182e+09	1.3259e+10	1.3259e+10	1.07697e+10	4.84773e+06	1.671e+09	4.55896e+08	5.45092e+07	1.24672e+08	1.47387e+08	C39	9.14638e+08	3.48265e+08	2555	1.33378e+08	深康佳A	2063254656	1	1.12825e+08	0	1992-03-27	1980-10-01		200016	1	广东省
16	000016	2010	1.48837e+09	16466895565	2.18114e+08	-1.70795e+08	1.22428e+10	1.71115e+10	1.71115e+10	1.44427e+10	7.40035e+06	2.01346e+09	5.40003e+08	-3.39449e+07	-2.80686e+07	1.01189e+08	C39	1.13113e+09	4.48582e+08	20424	1.46042e+08	深康佳A	3973415424	1	1.27173e+08	0	1992-03-27	1980-10-01		200016	1	广东省
16	000016	2011	1.77926e+09	1.69065e+10	2.67354e+08	3.31749e+07	1.26698e+10	1.62176e+10	1.62176e+10	1.35528e+10	5.23489e+07	2.13108e+09	5.81507e+08	4.86851e+07	-2.25377e+08	2.41794e+07	C39	1.28743e+09	3.90905e+08	19724	1.44996e+08	深康佳A	3672047360	1	1.28372e+08	0	1992-03-27	1980-10-01		200016	1	广东省
16	000016	2012	1.88784e+09	1.65629e+10	3.05003e+08	-2.31088e+08	1.23161e+10	1.83379e+10	1.83379e+10	1.50381e+10	7.42951e+07	2.31663e+09	6.55655e+08	1.79516e+08	-1.20216e+08	4.54386e+07	C39	1.4944e+09	2.29763e+08	20798	1.60104e+08	深康佳A	3806681856	1	1.41071e+08	0	1992-03-27	1980-10-01		200016	1	广东省
16	000016	2013	1.9085e+09	1.57433e+10	3.32091e+08	-9.46705e+07	1.14632e+10	2.00067e+10	2.00067e+10	1.6661e+10	6.64862e+07	2.5486e+09	6.74386e+08	-5.96371e+07	-6.94959e+07	5.98439e+07	C39	1.72087e+09	2.89681e+08	20542	1.54002e+08	深康佳A	3978908416	1	1.4031e+08	0	1992-03-27	1980-10-01		200016	1	广东省
16	000016	2014	1.7837e+09	1.67794e+10	2.99273e+08	1.12557e+08	1.24819e+10	1.94235e+10	1.94235e+10	1.67337e+10	6.05276e+07	2.41447e+09	6.8693e+08	1.32764e+08	-1.49613e+08	6.05247e+07	C39	1.74739e+09	7.5096e+08	18776	1.64579e+08	深康佳A	4712539136	1	1.4566e+08	0	1992-03-27	1980-10-01		200016	1	广东省
16	000016	2015	1.7635e+09	1.42504e+10	2.79631e+08	9.2098e+07	1.11749e+10	1.83952e+10	1.83952e+10	1.60555e+10	9.45234e+07	2.44834e+09	6.95731e+08	3.50616e+08	-1.56923e+09	-1.27584e+09	C39	1.73832e+09	2.34096e+08	18541	2.04304e+08	深康佳A	5929170944	1	1.62114e+08	0	1992-03-27	1980-10-01		200016	1	广东省
16	000016	2016	1.57398e+09	1.72431e+10	2.7306e+08	1.21905e+08	1.39246e+10	2.02993e+10	2.02993e+10	1.75183e+10	1.11967e+08	2.286e+09	6.07579e+08	1.54765e+08	-2.3224e+08	9.21754e+07	C39	1.64974e+09	1.72055e+08	17390	1.83396e+08	深康佳A	6016650240	1	1.17925e+08	0	1992-03-27	1980-10-01		200016	1	广东省
16	000016	2017	1.58717e+09	2.35587e+10	2.9137e+08	1.32657e+09	1.53605e+10	3.12278e+10	3.12278e+10	2.7789e+10	2.08837e+08	2.14199e+09	7.77714e+08	3.40919e+08	6.59216e+09	5.08683e+09	C39	1.52122e+09	2.52512e+08	17822	1.8796e+08	深康佳A	15196022784	1	1.16653e+08	0	1992-03-27	1980-10-01		200016	1	广东省
16	000016	2018	2.41023e+09	3.29851e+10	3.76507e+08	2.88004e+08	2.35337e+10	4.61268e+10	4.61268e+10	4.32276e+10	8.96899e+07	2.28217e+09	6.41893e+08	3.99166e+08	1.34238e+08	6.68618e+08	C39	1.65961e+09	4.86058e+08	18965	2.77888e+08	深康佳A	29258653696	1	1.70534e+08	0	1992-03-27	1980-10-01		200016	1	广东省
16	000016	2019	2.56125e+09	4.2587e+10	4.2687e+08	6.07845e+08	3.26603e+10	5.51191e+10	5.51191e+10	5.21382e+10	1.09852e+08	2.30313e+09	8.56529e+08	7.75889e+08	3.03266e+08	3.34936e+08	C39	1.80897e+09	3.92838e+09	19286	4.09476e+08	深康佳A	34794409984	1	2.56657e+08	0	1992-03-27	1980-10-01		200016	1	广东省
16	000016	2020	3.17864e+09	4.98763e+10	4.76616e+08	5.08214e+08	3.91554e+10	5.03518e+10	5.03518e+10	4.75951e+10	9.72359e+07	1.82563e+09	1.02298e+09	1.09161e+09	4.40331e+08	5.40073e+08	C39	1.7448e+09	5.63971e+09	17216	4.85294e+08	深康佳A	30439956480	1	3.19152e+08	0	1992-03-27	1980-10-01		200016	1	广东省
16	000016	2021	4.0103e+09	3.98745e+10	4.10747e+08	2.95825e+08	2.96736e+10	4.91065e+10	4.91065e+10	4.74019e+10	1.07079e+08	1.42806e+09	9.60449e+08	9.52642e+08	1.51309e+09	8.06701e+08	C39	1.9528e+09	6.63994e+09	16238	5.51224e+08	深康佳A	27072548864	1	3.89518e+08	0	1992-03-27	1980-10-01		200016	1	广东省
16	000016	2022	4.11403e+09	3.80164e+10	3.48608e+08	2.91103e+08	2.9555e+10	2.96079e+10	2.96079e+10	2.87886e+10	1.1934e+08	1.24014e+09	9.49648e+08	5.22424e+08	-1.96793e+09	-1.77016e+09	C39	1.80064e+09	3.61309e+09	14513	5.59174e+08	深康佳A	14761946112	1	3.96582e+08	0	1992-03-27	1980-10-01		200016	1	广东省
17	000017	1992	1.70628e+08	1.64332e+09	-4.86401e+06	4.08702e+07	1.09289e+09	1.16592e+09	1.16592e+09						1.16592e+09		C37									0	1992-03-31	1992-03-12		200017	1	广东省
17	000017	1993	5.65911e+08	2.1818e+09	1.95333e+06	8.01011e+07	1.45045e+09	1.74405e+09	1.74405e+09	1.27518e+09	2.88738e+07	1.07959e+08	6.44154e+07	67678142	1.82746e+08		C37									0	1992-03-31	1992-03-12		200017	1	广东省
17	000017	1994	5.50777e+08	2.93994e+09	1.28154e+07	7.6176e+07	1.6455e+09	1.61047e+09	1.61047e+09	1.14542e+09	427300	1.0993e+08	7.90967e+07	1.22798e+08	1.4017e+08	1.36439e+08	C37									0	1992-03-31	1992-03-12		200017	1	广东省
17	000017	1995	5.65469e+08	2.91686e+09	8.14621e+06	5.05065e+07	1.59655e+09	1.3674e+09	1.3674e+09	9.77395e+08	372236	8.91144e+07	1.08632e+08	1.44042e+08	5.00876e+07	5.05261e+07	C37									0	1992-03-31	1992-03-12		200017	1	广东省
17	000017	1996	5.3664e+08	2.939e+09	4.69901e+06	6.55547e+07	1.58781e+09	1.02718e+09	1.02718e+09	7.51724e+08	121449	8.61918e+07	6.04648e+07	1.14718e+08	1.53976e+07	2.97948e+07	C37									0	1992-03-31	1992-03-12		200017	1	广东省
17	000017	1997	5.31086e+08	3.36723e+09	9.16998e+06	7.60827e+07	2.21716e+09	4.67595e+08	4.67595e+08	3.96864e+08		4.54619e+07	6.12277e+07	1.60349e+08	-1.98323e+08	-1.99788e+08	C37									0	1992-03-31	1992-03-12		200017	1	广东省
17	000017	1998	4.98331e+08	2.71793e+09	1.53431e+07	7.5941e+07	2.3939e+09	1.42892e+08	1.42892e+08	2.02063e+08	129245	4.27249e+07	1.36498e+08	2.05709e+08	-6.55636e+08	-6.54642e+08	C37	2.17617e+07	7.88246e+06		5.68037e+07				4.98576e+07	0	1992-03-31	1992-03-12		200017	1	广东省
17	000017	1999	4.76734e+08	2.72144e+09	1.63639e+07	8.09261e+07	2.51571e+09	6.75731e+07	6.75731e+07	4.73787e+07	101202	1.07548e+07	3.77758e+07	1.47382e+08	-1.6703e+08	1.99352e+08	C37	1.71495e+07	3.03216e+07	1357	3.0886e+07				2.44581e+07	1	1992-03-31	1992-03-12		200017	1	广东省
17	000017	2000	4.47419e+08	2459306434	1.40891e+07	8.642e+07	2.41756e+09	6.79731e+07	6.79731e+07	8.16052e+07	130052	1.03985e+07	7.08076e+07	8.6268e+07	-1.83187e+08	-1.80362e+08	C37	2.13174e+07	3.761e+06	777	3.07167e+07				2.06375e+07	1	1992-03-31	1992-03-12		200017	1	广东省
17	000017	2001	3.41375e+08	5.65575e+08	1.34765e+07	8.69686e+07	2.55709e+09	5.18753e+07	5.18753e+07	6.33557e+07	160734	1.68767e+07	1.87546e+09	7.30535e+07	-2.02831e+09	-2.25769e+09	C37	1.87086e+07	419040	711	3.24782e+07				2.41045e+07	1	1992-03-31	1992-03-12		200017	1	广东省
17	000017	2002	3.26358e+08	5.12977e+08	1.08252e+07	8.80667e+07	2.49868e+09	7.15896e+07	7.15896e+07	6.34505e+07	163235	8.58931e+06	2.00746e+07	2.12783e+07	-3.47717e+07	6.60212e+06	C37	1.70579e+07	1.03725e+06	632	1.96661e+07				1.72874e+07	1	1992-03-31	1992-03-12		200017	1	广东省
17	000017	2003	2.62108e+08	4.4485e+08	9.91573e+06	8.87288e+07	2.13246e+09	9.9015e+07	9.9015e+07	9.09626e+07	172913	8.93157e+06	4.13092e+07	3.90605e+06	-4.08904e+07	-3.30023e+07	C37	1.85708e+07	1.43098e+06	542	1.97322e+07		0	1	1.97322e+07	1	1992-03-31	1992-03-12		200017	1	广东省
17	000017	2004	2.42787e+08	4.27572e+08	5.54867e+06	9.13089e+07	2.13325e+09	1.38192e+08	1.38192e+08	1.27116e+08	236720	1.04689e+07	2.22736e+07	3.61121e+06	-1.73175e+07	-1.72463e+07	C37	1.99097e+07	622301	462	1.58661e+07		0	1	1.58661e+07	1	1992-03-31	1992-03-12		200017	1	广东省
17	000017	2005	1.38016e+08	3.28877e+08	2.03306e+06	9.38332e+07	2.14178e+09	1.64222e+08	1.64222e+08	1.49158e+08	206947	9.6487e+06	3.3037e+07	-8.11373e+06	-9.93282e+06	6.55885e+06	C37	1.75867e+07	1.36066e+06	498	1.49319e+07		0	1	1.49319e+07	1	1992-03-31	1992-03-12		200017	1	广东省
17	000017	2006	1.2069e+08	2.67022e+08	920231	9.3829e+07	2.13055e+09	2.19673e+08	2.19673e+08	2.15038e+08	255623	6.74297e+06	2.22307e+07	-1.44651e+07	-1.20579e+07	-9.64802e+06	C37	1.59456e+07	253025	480	1.23968e+07		0	1	1.23968e+07	1	1992-03-31	1992-03-12		200017	1	广东省
17	000017	2007	6.85615e+07	2.14382e+08	1.39205e+06	9.54602e+07	2.02141e+09	2.34601e+08	2.34601e+08	2.30245e+08	175379	5.54224e+06	1.62174e+07	-3.42856e+07	3.57351e+06	6.30362e+07	C37	1.84566e+07	284539	440	1.17545e+07		0	0	1.17545e+07	1	1992-03-31	1992-03-12		200017	1	广东省
17	000017	2008	5.60103e+07	1.90898e+08	1.6863e+06	9.5399e+07	1.99355e+09	2.74203e+08	2.74203e+08	2.6228e+08	210720	5.40812e+06	3.6231e+07	3.20836e+07	-7.17091e+07	-44489780	C37	2.35964e+07	114838	188	1.13433e+07		0	0	1.04804e+07	1	1992-03-31	1992-03-12		200017	1	广东省
17	000017	2009	2.39328e+07	1.69696e+08	5.26878e+06	9.6149e+07	2.03071e+09	2.60908e+08	2.60908e+08	2.487e+08	164315	6.48103e+06	2.54054e+07	9.34661e+07	-1.17739e+08	-1.06161e+08	C37	1.46413e+07	324761	87	7.6686e+06		0	0	6.80574e+06	1	1992-03-31	1992-03-12		200017	1	广东省
17	000017	2010	2.1548e+07	1.38158e+08	3.80224e+06	9.82189e+07	1.89434e+09	2.99027e+08	2.99027e+08	2.80128e+08	311456	7.39487e+06	2.37928e+07	64515016	-75353838	6.44774e+07	C37	1.57478e+07	3.47151e+06	84	1.13758e+07		0	0	1.05129e+07	1	1992-03-31	1992-03-12		200017	1	广东省
17	000017	2011	1.52627e+07	1.35747e+08	4.09394e+06	9.84071e+07	1.81859e+09	3.21044e+08	3.21044e+08	2.97448e+08	603971	7.29754e+06	2.18367e+07	2.3619e+07	-2.49307e+07	3.97209e+07	C37	1.41079e+07	136580	84	9.364e+06		0	0	8.50114e+06	1	1992-03-31	1992-03-12		200017	1	广东省
17	000017	2012	1.29702e+07	1.62649e+08	3.98385e+06	9.59807e+07	1.87204e+09	2.92827e+08	2.92827e+08	2.64281e+08	345847	7.02009e+06	2.51444e+07	5.11378e+07	-5.52012e+07	-5.21266e+07	C37	1.73577e+07	124667	79	4.64814e+06		0	0	3785277	1	1992-03-31	1992-03-12		200017	1	广东省
17	000017	2013	227824	1.51511e+08	1.51662e+06	9.37783e+07	1.43813e+08	2.71112e+08	2.71112e+08	2.43226e+08	1.74593e+06	6.72343e+06	8.58151e+07	-1299434	7.79839e+06	1.57586e+09	C37	4.05195e+07	5.38445e+06	48	2.48993e+06		0	0	1.62707e+06	1	1992-03-31	1992-03-12		200017	1	广东省
17	000017	2014	773962	5.14896e+07	1.77281e+06	2.23219e+06	3.79935e+07	2.12071e+08	2.12071e+08	1.98965e+08	508902	5.34046e+06	1.41089e+07	-173454	-6.72745e+06	5.783e+06	C37	9.11386e+06	691853	49	832067		0	0	79067	0	1992-03-31	1992-03-12		200017	1	广东省
17	000017	2015	1.00791e+06	4.58691e+07	1.38467e+06	1.2713e+06	3.24789e+07	1.7099e+08	1.7099e+08	1.59399e+08	431067	6.51561e+06	5.39157e+06	-675198	-380521	-105929	C37	6.97065e+06	382777	54	901833		0	0	148833	0	1992-03-31	1992-03-12		200017	1	广东省
17	000017	2016	3.72896e+06	5.40883e+07	770986	1.56515e+06	3.68065e+07	1.41971e+08	1.41971e+08	1.26243e+08	325098	5.54795e+06	5.70534e+06	-577246	4.21392e+06	3.89158e+06	C37	6.81593e+06	3371224	53	980325		0	0	227325	0	1992-03-31	1992-03-12		200017	1	广东省
17	000017	2017	3.94112e+06	7.356e+07	706703	3.80729e+06	5.4699e+07	1.37491e+08	1.37491e+08	1.24027e+08	197163	5.46258e+06	5.74327e+06	-209570	1.81332e+06	1.57916e+06	C37	7.03293e+06	658055	51	1.05559e+06		0	0	302594	0	1992-03-31	1992-03-12		200017	1	广东省
17	000017	2018	3.50281e+06	7.3243e+07	435736	6.2971e+06	5.62625e+07	1.19907e+08	1.19907e+08	1.08071e+08	727637	5.93323e+06	6.62729e+06	-348684	-2.30448e+06	-1.88051e+06	C37	7.03417e+06	17293.8	53	1.12287e+06		0	0	369874	0	1992-03-31	1992-03-12		200017	1	广东省
17	000017	2019	4.1915e+06	6.27336e+07	599963	585063	5.1292e+07	7.60227e+07	7.60227e+07	6.86815e+07	59405.2	3.17848e+06	6.40947e+06	-95401.2	-7.99625e+06	-7.81388e+06	C37	6.0681e+06	897577	59	1.12961e+06		0	0	376614	0	1992-03-31	1992-03-12		200017	1	广东省
17	000017	2020	3.79213e+06	9.17428e+07	1.45924e+06	722321	6.61005e+07	1.17857e+08	1.17857e+08	1.03222e+08	108070	2.54066e+06	4.78361e+06	18718.7	3.91171e+06	4.37571e+06	C37	5.93785e+06	18118.8	65	1.13835e+06		0	0	385346	1	1992-03-31	1992-03-12		200017	1	广东省
17	000017	2021	3439212	9.73634e+07	923477	911507	7.33607e+07	1.65247e+08	1.65247e+08	1.52607e+08	116707	3.30396e+06	6.15461e+06	10640.1	-1.08205e+06	-1639556	C37	8.53408e+06	18890.6	61	371812		0	0	371812	0	1992-03-31	1992-03-12		200017	1	广东省
17	000017	2022	2.3044e+06	3.97253e+08	769992	3.81445e+07	9.24059e+07	4.44762e+08	4.44762e+08	4.16885e+08	3.75797e+06	5.68826e+06	7.52518e+06	-196347	-6.04988e+06	-7.98234e+06	C37	5.68241e+06	40164.1	63	384571		0	0	384571	0	1992-03-31	1992-03-12		200017	1	广东省
18	000018	1992	1.15038e+08	3.2604e+08	3.00833e+06	1.44092e+06	6.45403e+07	4.56368e+08	4.56368e+08	3.9318e+08	197664	1.32371e+07	1.63244e+07	-5.33975e+06	3.87686e+07		C17										1992-06-16	1992-05-09	2020	200018	1	广东省
18	000018	1993	1.44235e+08	3.98329e+08	3.65415e+06	1.18629e+06	8.41759e+07	4.27561e+08	4.27561e+08	3.64333e+08	258764	1.13599e+07	2.0803e+07	1.1255e+06	3.65818e+07		C17										1992-06-16	1992-05-09	2020	200018	1	广东省
18	000018	1994	141923020	4.32165e+08	2.96545e+06	3.40992e+06	9.72099e+07	4.18451e+08	4.18451e+08	3.66184e+08	26849.1	3.15171e+07	6.6944e+06	1.94918e+06	4.08449e+07	3.77435e+07	C17										1992-06-16	1992-05-09	2020	200018	1	广东省
18	000018	1995	1.81788e+08	4.4888e+08	1.7476e+06	3.09173e+06	9.88949e+07	4.30668e+08	4.30668e+08	3.99222e+08	18218.8	2.90891e+07	5.14141e+06	4.13256e+06	1.48008e+07	1.3143e+07	C17										1992-06-16	1992-05-09	2020	200018	1	广东省
18	000018	1996	176707101	409363010	1789701	3436380	92780198	380339931	380339931	351663080		21362589	3360686	1938851	7364791	2093170	C17										1992-06-16	1992-05-09	2020	200018	1	广东省
18	000018	1997	172337548	390752267	1898226	2512585	88169554	371297560	371297560	334610385	10908	9980105	16679610	2638836	9034843	-11817987	C17										1992-06-16	1992-05-09	2020	200018	1	广东省
18	000018	1998	165325877	381293497	1261568	6544674	82018515	273572169	273572169	257030912	4172	7127682	10344572	-255397	2092340	2762476	C17	14733100	3873100		10865900				10836500		1992-06-16	1992-05-09	2020	200018	1	广东省
18	000018	1999	164461507	371909570	1170990	-317179	69773559	276020617	276020617	261632774	15669	7709653	547242	831538	5657692	10917300	C17	12644032	12701112	420	11306268				10597812		1992-06-16	1992-05-09	2020	200018	1	广东省
18	000018	2000	160693830	437732668	1356863	-2960398	130647911	163758188	163758188	146020410	3827	6613647	7959616	1367214	5841660	5063165	C17	11083708	3963143	420	11303841				10961496		1992-06-16	1992-05-09	2020	200018	1	广东省
18	000018	2001	153344063	388860327	1121993	-3906631	81945079	141757227	141757227	126382741		6869150	9692020	1025586	1373246	841358	C17	10751459	9577899	400	11062820				11003427		1992-06-16	1992-05-09	2020	200018	1	广东省
18	000018	2002	153560539	376445241	752976	-8800619	67790749	161738325	161738325	141527528		6402537	10433208	1545919	1945292	1208645	C17	13323343	5679687	400	12590058				12343643		1992-06-16	1992-05-09	2020	200018	1	广东省
18	000018	2003	145280890	390342262	460327	-18504033	78844295	208255352	208255352	178856559		7666285	19371388	1924788	2076680	1530600	C17	14594955	4696919	418	12775641	神城A退	186869632	1	12775641		1992-06-16	1992-05-09	2020	200018	1	广东省
18	000018	2004	205261631	529067471	238352	-5545710	186633015	264335516	264335516	222205245		24577099	11451621	6287952	1191959	417276	C17	29252883	6882630	418	19498274	神城A退	234895952	1	18897802		1992-06-16	1992-05-09	2020	200018	1	广东省
18	000018	2005	185205600	495350310	344883	-3342631	205795691	272060118	272060118	264601399		11125827	27226399	10360157	-45063140	-46016378	C17	28104798	1741716	418	19838044		0	1	19062916		1992-06-16	1992-05-09	2020	200018	1	广东省
18	000018	2006	147998285	445576711	276502	1779269	144847073	240613550	240613550	233962461		9224812	38640448	9814511	27601810	20674084	C17	26781936	1300329	309	17895965	神城A退	214392800	1	17075400		1992-06-16	1992-05-09	2020	200018	1	广东省
18	000018	2007	54202203	229451566	776560	2447382	58976625	103568595	103568595	119387919	1833	8606930	34992178	6951894	-112501891	-124579539	C17	28433553	1189290	36	9373755		0	0	8534949		1992-06-16	1992-05-09	2020	200018	1	广东省
18	000018	2008	22737791	192923851	599884	4551693	61966063	46881258	46881258	41341329	458	2629457	10098033	-353989	-26089064	-26057341	C17	4155118	26351	35	4497886		0	0	4028664		1992-06-16	1992-05-09	2020	200018	1	广东省
18	000018	2009	18772745	201318234	559967	2519063	57751198	27517759	27517759	22624986	540	2267860	7977421	802606	11905069	11713331	C17	4317377	2830657	33	4000658		0	0	4000658		1992-06-16	1992-05-09	2020	200018	1	广东省
18	000018	2010	17492132	195732419	620363	2914867	54114515	9351110	9351110	4323089	0	687772	8868792	652427	2328181	2370935	C17	3612910	83200	30	3896240		0	0	3842554		1992-06-16	1992-05-09	2020	200018	1	广东省
18	000018	2011	12070406	172238794	590220	2700348	54565212	9850484	9850484	4269140	447517	282627	8000296	316201	-17466634	-17423512	C17	3746246	18535	27	249201		0	0	198051		1992-06-16	1992-05-09	2020	200018	1	广东省
18	000018	2012	12416459	172002557	766680	1622074	54523680	11095669	11095669	5413356	487000	295678	7567920	-444174	264217	-247331	C17	3953848	690127	27	3554696	神城A退	1613562	0	3514391		1992-06-16	1992-05-09	2020	200018	1	广东省
18	000018	2013	7191205	170502789	1109352	4250191	45921137	26998990	26998990	9461003	597749	300128	8073279	247455	8445604	7849904	C17	3429791	36411	31	4381442	神城A退	17445308	0	4341137		1992-06-16	1992-05-09	2020	200018	1	广东省
18	000018	2014	1327230	184418905	1020718	4108302	54894362	11015403	11015403	3760752	652215	333548	11889671	-269568	3433977	4287196	C17	2983271	5178	21	3164689	神城A退	1397927	0	3124384		1992-06-16	1992-05-09	2020	200018	1	广东省
18	000018	2015	4.38462e+07	4.01746e+09	1.26696e+07	2.84826e+08	2.73692e+09	4.01036e+09	4.01036e+09	3.16503e+09	7.94857e+07	1.36862e+07	1.54562e+08	5.48664e+07	4.31437e+08	3.46103e+08	C17	1.94603e+08	2.51793e+07	1681	1.64636e+07	神城A退	1574006016	0	3.52285e+06		1992-06-16	1992-05-09	2020	200018	1	广东省
18	000018	2016	1.28484e+08	7.98618e+09	1.87975e+07	3.13484e+08	6.1557e+09	4.665e+09	4.665e+09	3.45938e+09	9.65153e+06	3.03187e+07	3.13931e+08	1.27437e+08	5.56498e+08	4.72093e+08	E50	3.45234e+08	1.5582e+07	2440	2.85631e+07	神城A退	3186070784	0	8.86895e+06		1992-06-16	1992-05-09	2020	200018	1	广东省
18	000018	2017	1.74537e+08	1.16678e+10	2.19115e+07	3.57445e+08	9.40768e+09	6.49712e+09	6.49712e+09	4.88635e+09	4.53301e+06	3.22132e+07	3.12957e+08	4.32591e+08	5.07863e+08	3.84046e+08	E50	3.80714e+08	4.82044e+07	2875	3.7799e+07		0	0	1.7923e+07		1992-06-16	1992-05-09	2020	200018	1	广东省
18	000018	2018	1.58747e+08	9.60346e+09	8.64149e+07	3.93958e+08	9.33789e+09	2.42699e+09	2.42699e+09	2.4495e+09	4.79066e+06	2.83008e+07	3.11699e+08	6.06016e+08	-1.44956e+09	-1.71976e+09	E50	2.62093e+08	9.49654e+06	821	4.66689e+07	神城A退	701456512	0	3.59204e+07		1992-06-16	1992-05-09	2020	200018	1	广东省
19	000019	1992	7.90103e+07	3.28594e+08	7.73977e+06	1.21125e+06	1.11083e+08	2.82375e+08	2.82375e+08	2.35737e+08	1.74912e+06	1.39193e+07	1.48931e+07	-7.00299e+06	2.32048e+07		C15									0	1992-10-12	1992-08-06		200019	1	广东省
19	000019	1993	8.34477e+07	4.24506e+08	8.25558e+06	2.51451e+06	1.89161e+08	3.63448e+08	3.63448e+08	2.98288e+08	2.3845e+06	1.86501e+07	2.15413e+07	4.67759e+06	3.31381e+07		C15									0	1992-10-12	1992-08-06		200019	1	广东省
19	000019	1994	8.83347e+07	4.34511e+08	7.74138e+06	2.00867e+06	2.14525e+08	2.58834e+08	2.58834e+08	2.24879e+08	59481.2	1.5208e+07	2.46991e+07	1.27249e+07	-1.3747e+07	-4.01248e+06	C15									0	1992-10-12	1992-08-06		200019	1	广东省
19	000019	1995	1.30716e+08	4.37016e+08	5.54148e+06	946613	1.91923e+08	2.68331e+08	2.68331e+08	2.34629e+08	62081.5	1.5741e+07	2.81591e+07	1.13916e+07	-2.13386e+07	5.69878e+06	C15									0	1992-10-12	1992-08-06		200019	1	广东省
19	000019	1996	1.07372e+08	4.26224e+08	4.97523e+06	877026	1.57607e+08	1.12826e+08	1.12826e+08	1.00832e+08	42544.8	5.6209e+06	2.52878e+07	9.40222e+06	2.5836e+07	42962608	C15									0	1992-10-12	1992-08-06		200019	1	广东省
19	000019	1997	1.01573e+08	4.33628e+08	3.68412e+06	2.38201e+07	1.53063e+08	1.04418e+08	1.04418e+08	8.87012e+07	96193.8	8.28015e+06	1.97947e+07	2.4144e+06	2.68604e+07	3.0184e+07	C15									0	1992-10-12	1992-08-06		200019	1	广东省
19	000019	1998	9.42147e+07	4.55455e+08	4.09063e+06	3.64187e+06	1.58657e+08	9.0667e+07	9.0667e+07	7.34706e+07	257284	7.65371e+06	2.27596e+07	7.15661e+06	3.30279e+07	3.29032e+07	C15	1.87354e+07	2.08191e+06		9.27646e+06				9.23641e+06	0	1992-10-12	1992-08-06		200019	1	广东省
19	000019	1999	8.75872e+07	4.70146e+08	1.25604e+06	3.00667e+06	1.80763e+08	6.5691e+07	6.5691e+07	5.19411e+07	147499	8.82305e+06	2.41784e+07	8.30641e+06	3.04987e+07	3.01432e+07	C15	1.98316e+07	3.66445e+07		9.75402e+06				8.75306e+06	0	1992-10-12	1992-08-06		200019	1	广东省
19	000019	2000	6.82277e+07	4.26111e+08	570889	1.80574e+06	1.36466e+08	7.02398e+07	7.02398e+07	5.9672e+07	243704	9.02729e+06	3.35247e+07	7.24656e+06	1.17562e+07	1.06203e+07	C15	1.87091e+07	1.61217e+06	523	8.71778e+06				8.44963e+06	0	1992-10-12	1992-08-06		200019	1	广东省
19	000019	2001	4.1699e+07	4.00884e+08	329689	-919889	7.30781e+07	6.11852e+07	6.11852e+07	4.88216e+07	319897	1.08249e+07	2.36937e+07	3.79342e+06	1.07223e+07	1.13819e+07	C15	1.76557e+07	484069	519	8.33135e+06				7.66789e+06	0	1992-10-12	1992-08-06		200019	1	广东省
19	000019	2002	3.47652e+07	4.52697e+08	664708	-1.58335e+06	1.63979e+08	7.73694e+07	7.73694e+07	6.04525e+07	235442	1.6386e+07	2.65827e+07	2.50761e+06	1.10931e+07	1.08157e+07	C15	1.84641e+07	1.86494e+07	513	1.01602e+07				8.95341e+06	0	1992-10-12	1992-08-06		200019	1	广东省
19	000019	2003	3.18646e+07	4.43912e+08	1.10771e+06	-1.5299e+06	2.04415e+08	6.20666e+07	6.20666e+07	4.65505e+07	279185	2.73721e+07	3.87993e+07	4.3674e+06	-2.73643e+07	-4.92211e+07	C15	1.83609e+07	3.36357e+07	488	7.97595e+06		0	0	5.85747e+06	0	1992-10-12	1992-08-06		200019	1	广东省
19	000019	2004	8.67396e+07	4.64298e+08	987613	-2.00082e+06	2.25639e+08	6.47535e+07	6.47535e+07	5.13181e+07	194892	2.29727e+07	3.38487e+07	6.91227e+06	-1.68832e+06	-1.73804e+06	C15	2.09352e+07	4.99849e+07	399	5.44849e+06		0	1	5.44849e+06	0	1992-10-12	1992-08-06		200019	1	广东省
19	000019	2005	9.57786e+07	4.39107e+08	1.35836e+06	-114241	1.80596e+08	8.14624e+07	8.14624e+07	7.02124e+07	192164	1.14613e+07	4.10482e+07	6.2671e+06	1.27627e+07	4.43161e+06	C15	2.4379e+07	2.24375e+07	333	8.58841e+06		0	1	8.58841e+06	0	1992-10-12	1992-08-06		200019	1	广东省
19	000019	2006	9.21143e+07	4.69045e+08	3.94987e+06	267297	1.72705e+08	1.02483e+08	1.02483e+08	8.85964e+07	319410	1.34966e+07	4.46843e+07	2.87654e+06	6.05812e+07	3.78296e+07	C15	2.55585e+07	1.48835e+07	507	9.06933e+06		0	1	9.06933e+06	0	1992-10-12	1992-08-06		200019	1	广东省
19	000019	2007	9.67993e+07	4.68075e+08	6.52154e+06	655401	1.00967e+08	1.92241e+08	1.92241e+08	1.54966e+08	2.19449e+06	9.94308e+06	3.80282e+07	4.47219e+06	1.33097e+07	4.46374e+07	C15	3.02743e+07	7.55897e+07	442	1.1737e+07		0	1	8.72408e+06	0	1992-10-12	1992-08-06		200019	1	广东省
19	000019	2008	9.60369e+07	5.31942e+08	4.03072e+06	410165	1.48821e+08	1.51118e+08	1.51118e+08	1.17955e+08	775249	1.00532e+07	3.31337e+07	4.73194e+06	1.2408e+07	1.60136e+07	C15	2.46139e+07	8.24631e+07	420	1.07649e+07		0	1	7.46997e+06	0	1992-10-12	1992-08-06		200019	1	广东省
19	000019	2009	1.18638e+08	623356758	2.3119e+06	2.03966e+06	2.58016e+08	1.84142e+08	1.84142e+08	1.36631e+08	1.10512e+06	9.73877e+06	3.8856e+07	7.24079e+06	-1.01249e+07	-9.86519e+06	C15	2.62428e+07	4.22513e+07	440	1.28732e+07	深粮控股	33195720	1	8.18047e+06	0	1992-10-12	1992-08-06		200019	1	广东省
19	000019	2010	1.54621e+08	6.58469e+08	3.29888e+06	4.65111e+06	2.85527e+08	2.29797e+08	2.29797e+08	1.77464e+08	1.14925e+06	1.18406e+07	3.91564e+07	9.8277e+06	-884492	8.98539e+06	C15	2.80242e+07	9.47006e+07	610	1.39499e+07	深粮控股	6429543	1	9.64378e+06	0	1992-10-12	1992-08-06		200019	1	广东省
19	000019	2011	1.50807e+08	1.06196e+09	3.66672e+06	4.92343e+06	1.72088e+08	3.1823e+08	3.1823e+08	2.57434e+08	2.01817e+06	1.64612e+07	4.74971e+07	2.95999e+06	-4.98978e+06	9.64324e+06	C15	3.43056e+07	3.77611e+07	653	1.65987e+07	深粮控股	2.69243e+06	1	9.98705e+06	0	1992-10-12	1992-08-06		200019	1	广东省
19	000019	2012	1.60019e+08	1.22299e+09	4.93755e+06	2.44809e+06	2.16824e+08	3.1079e+08	3.1079e+08	2.5747e+08	1.86763e+06	1.97963e+07	6.35933e+07	-483988	7.40516e+07	7.40639e+07	C15	4.00598e+07	1.40735e+08	712	1.88636e+07	深粮控股	35305116	1	1.06172e+07	0	1992-10-12	1992-08-06		200019	1	广东省
19	000019	2013	3.08221e+08	1.33664e+09	9.55329e+06	1.50061e+07	3.24954e+08	4.38319e+08	4.38319e+08	3.67575e+08	1.55918e+06	3.4286e+07	6.06261e+07	-121468	4.20084e+07	4.52142e+07	C15	5.14977e+07	1.5737e+08	820	2.32407e+07	深粮控股	154499280	1	1.42413e+07	0	1992-10-12	1992-08-06		200019	1	广东省
19	000019	2014	3.97461e+08	1.15461e+09	7.83726e+06	2.49011e+07	1.60974e+08	3.68121e+08	3.68121e+08	2.29059e+08	2.10852e+07	3.46694e+07	7.56641e+07	-1.03325e+06	1.14182e+07	1.41262e+07	C15	6.45184e+07	5.40635e+07	814	3.45297e+07	深粮控股	13793867	1	2.09399e+07	0	1992-10-12	1992-08-06		200019	1	广东省
19	000019	2015	3.58418e+08	1.06046e+09	1.2358e+07	2.13084e+07	1.03321e+08	3.38225e+08	3.38225e+08	2.47444e+08	1.081e+07	4.60502e+07	8.05153e+07	-1.95162e+06	-4.82344e+07	-4.29606e+07	C15	6.87617e+07	3.4268e+07	844	3.64382e+07	深粮控股	8704227	1	2.39994e+07	0	1992-10-12	1992-08-06		200019	1	广东省
19	000019	2016	3.33014e+08	1.17854e+09	1.62797e+07	2.63451e+07	1.28805e+08	2.73384e+08	2.73384e+08	2.04649e+08	1.13802e+06	4.43384e+07	8.61207e+07	-1.18224e+06	9.41778e+07	9.01455e+07	C15	7.46021e+07	3.2111e+07	769	3.93482e+07	深粮控股	12509702	1	2.54568e+07	0	1992-10-12	1992-08-06		200019	1	广东省
19	000019	2017	3.13742e+08	1.07039e+09	1.43853e+07	6.60519e+06	1.07233e+08	3.15763e+08	3.15763e+08	2.45897e+08	5.50266e+06	4.4061e+07	76128683	-1.69263e+06	-5.71807e+07	-6.12529e+07	C15	8.08868e+07	6.53537e+06	688	3.40471e+07	深粮控股	14475531	1	2.17802e+07	0	1992-10-12	1992-08-06		200019	1	广东省
19	000019	2018	9.93137e+08	6.46895e+09	1.35709e+08	2.49697e+07	2.13135e+09	1.07588e+10	1.07588e+10	9.69363e+09	1.53695e+07	2.55021e+08	2.46544e+08	1.01313e+07	3.41221e+08	3.20856e+08	C15	2.66945e+08	3.82839e+08	1096	1.0437e+08	深粮控股	41230280	1	7.96198e+07	0	1992-10-12	1992-08-06		200019	1	广东省
19	000019	2019	9.45042e+08	6.77507e+09	1.95077e+08	3.70476e+07	2.15163e+09	1.106e+10	1.106e+10	9.95531e+09	1.40205e+07	2.50658e+08	2.60693e+08	-636615	4.33574e+08	3.84516e+08	F51	2.48608e+08	5.79139e+08	1189	1.02954e+08	深粮控股	41109248	1	7.5859e+07	0	1992-10-12	1992-08-06		200019	1	广东省
19	000019	2020	1.12269e+09	7.30938e+09	2.60515e+08	6.69047e+07	2.51414e+09	1.18845e+10	1.18845e+10	1.0725e+10	1.23772e+07	2.01305e+08	2.85083e+08	1.49078e+07	4.55471e+08	4.03772e+08	F51	2.60761e+08	3.30306e+08	1246	1.08214e+08	深粮控股	35498572	1	7.89786e+07	0	1992-10-12	1992-08-06		200019	1	广东省
19	000019	2021	2.12783e+09	7.66962e+09	3.20706e+08	8.68136e+07	2.97271e+09	1.01396e+10	1.01396e+10	8.85929e+09	1.67091e+07	2.50216e+08	3.00736e+08	5.63686e+07	5.02993e+08	4.36311e+08	F51	3.00172e+08	2.03586e+08	1278	1.28395e+08	深粮控股	43378484	1	9.12369e+07	0	1992-10-12	1992-08-06		200019	1	广东省
19	000019	2022	2.14134e+09	7.44133e+09	3.39235e+08	7.07394e+07	2.60885e+09	8.31272e+09	8.31272e+09	7.17286e+09	17936476	1.75761e+08	2.80558e+08	5.1357e+07	4.63902e+08	4.18299e+08	F51	3.42666e+08	1.98201e+08	1236	1.49242e+08	深粮控股	38778112	1	1.09121e+08	0	1992-10-12	1992-08-06		200019	1	广东省
20	000020	1992	77691211	456537239	4062022	3583194	188482262	552621357	552621357	508829924		7551098	2482680	-11934635	46537865		C39									0	1992-04-28	1992-03-20		200020	1	广东省
20	000020	1993	68273521	481716278	4228431	1743914	172420295	462855931	462855931	376577881		8362380	22590910	2232522	52521228		C39									0	1992-04-28	1992-03-20		200020	1	广东省
20	000020	1994	6.74191e+07	4.41051e+08	7.28769e+06	1.12955e+07	1.0728e+08	3.39801e+08	3.39801e+08	2.70883e+08		7.43305e+06	2.29738e+07	-2.01873e+06	4.17891e+07	4.57086e+07	C39									0	1992-04-28	1992-03-20		200020	1	广东省
20	000020	1995	0	526263441	1924361	5184711	159003437	353463423	353463423	308407332		11335870			53183193	54722015	C39									0	1992-04-28	1992-03-20		200020	1	广东省
20	000020	1996	167602693	569200991	764828	4768704	194077320	268613945	268613945	236731916		17782907			19264029	38417523	C39									0	1992-04-28	1992-03-20		200020	1	广东省
20	000020	1997	163013106	531579651	831752	-10929423	119083989	173948400	173948400	207811935		8554249	46784738	6931131	-68964663	-69270607	C39									0	1992-04-28	1992-03-20		200020	1	广东省
20	000020	1998	169781106	446069467	720088	-6614306	133281094	125173904	125173904	141939144		10558787	19700414	6203533	-52445938	-52189598	C39	22532672	35006015		6420869				6420869	0	1992-04-28	1992-03-20		200020	1	广东省
20	000020	1999	2.42321e+08	4.85132e+08	4.1114e+06	1.30299e+06	1.75189e+08	1.49181e+08	1.49181e+08	1.42474e+08		7.35009e+06	1.5905e+07	5.7649e+06	8.67119e+06	1.00131e+07	C39	1.94753e+07	4.8153e+07	1360	8.56321e+06				8.56321e+06	1	1992-04-28	1992-03-20		200020	1	广东省
20	000020	2000	2.37462e+08	4.66967e+08	1.65877e+06	1.76709e+06	1.67636e+08	1.18412e+08	1.18412e+08	1.14084e+08	50700.9	5.96232e+06	1.57498e+07	4.67006e+06	605658	2.87805e+06	C39	2.36396e+07	1.88343e+06	1241	8.98088e+06				8.32763e+06	0	1992-04-28	1992-03-20		200020	1	广东省
20	000020	2001	2.28416e+08	4.50226e+08	1.64055e+06	1.22667e+06	1.59449e+08	8.28619e+07	8.28619e+07	8.0379e+07	82274.7	2.22594e+06	1.11219e+07	5.74933e+06	-1.91177e+06	3.0459e+06	C39	2.11607e+07	5.86709e+07	1381	1.02118e+07				8.20635e+06	0	1992-04-28	1992-03-20		200020	1	广东省
20	000020	2002	2.98364e+08	4.79017e+08	1.02889e+06	2.36945e+06	1.85031e+08	1.28961e+08	1.28961e+08	1.20223e+08	51725.1	1.84112e+06	1.90704e+07	7.24548e+06	4.25097e+06	5.36006e+06	C39	3.36899e+07	1.58278e+07	1394	1.33912e+07				1.33912e+07	0	1992-04-28	1992-03-20		200020	1	广东省
20	000020	2003	2.77833e+08	4.76381e+08	702060	2.03319e+06	1.99802e+08	1.18522e+08	1.18522e+08	1.09063e+08	45997.4	3.33524e+06	2.30007e+07	6.76162e+06	-7.00527e+06	-7.7344e+06	C39	3.11992e+07	6.41524e+06	1622	2.27025e+07		0	1	2.13564e+07	0	1992-04-28	1992-03-20		200020	1	广东省
20	000020	2004	2.61075e+08	4.29708e+08	1.41335e+06	2.60422e+06	1.97472e+08	1.29246e+08	1.29246e+08	1.27783e+08	59219.7	3.87071e+06	4.39361e+07	7.20553e+06	-4.35738e+07	-4.4342e+07	C39	3.69653e+07	6.51793e+06	1378	2.40039e+07		0	1	2.25597e+07	1	1992-04-28	1992-03-20		200020	1	广东省
20	000020	2005	2.51872e+08	3.89185e+08	138290	1.33222e+06	1.50326e+08	1.14422e+08	1.14422e+08	1.07049e+08	54500.8	2.53865e+06	9.69222e+06	6.68187e+06	6.29183e+06	6.62231e+06	C39	2.65172e+07	8.01103e+06	795	2.43215e+07		0	1	2.27999e+07	1	1992-04-28	1992-03-20		200020	1	广东省
20	000020	2006	2.37029e+08	3.76032e+08	988.73	1.92272e+06	1.52189e+08	1.61209e+08	1.61209e+08	1.56991e+08	67144.8	3.44585e+06	3.27897e+07	5.20325e+06	-1.96108e+07	-1.95542e+07	C39	2.67261e+07	2010385	441	2.54205e+07		0	1	2.3723e+07	1	1992-04-28	1992-03-20		200020	1	广东省
20	000020	2007	1.87239e+08	3.73957e+08	1.02898e+06	1.87076e+06	1.31757e+08	1.93245e+08	1.93245e+08	1.67135e+08	1.62509e+06	3.73372e+06	1.71009e+07	4.2271e+06	-2.51411e+06	2.20659e+07	C39	2.68193e+07	6.79203e+06	625	2.40557e+07		0	0	2.39908e+07	1	1992-04-28	1992-03-20		200020	1	广东省
20	000020	2008	1.94495e+08	4.46671e+08	908292	2.76621e+06	1.98861e+08	1.89401e+08	1.89401e+08	1.55173e+08	2.8286e+06	3.5886e+06	2.38242e+07	6.52728e+06	1.51663e+06	7.56791e+06	C39	2.68007e+07	1.23375e+07	1493	1.88806e+07		0	0	1.86822e+07	1	1992-04-28	1992-03-20		200020	1	广东省
20	000020	2009	2.09484e+08	7.5678e+08	2.04729e+06	8.82879e+06	5.04816e+08	5.08263e+08	5.08263e+08	450885753	3.02664e+06	6.13893e+06	2.97112e+07	1.1695e+07	8.30358e+06	4.15459e+06	C39	2.84733e+07	2.3761e+07	1071	1.73966e+07		0	0	1.64637e+07	0	1992-04-28	1992-03-20		200020	1	广东省
20	000020	2010	2.04623e+08	7.25894e+08	3.26567e+06	5.16912e+06	4.5933e+08	7.4558e+08	7.4558e+08	6.66733e+08	3.42053e+06	4.02202e+06	3.20036e+07	1.8081e+07	1.45848e+07	9.17726e+06	C39	3.47534e+07	1.25713e+07	1078	1.75298e+07		0	0	1.5233e+07	0	1992-04-28	1992-03-20		200020	1	广东省
20	000020	2011	2.0757e+08	6.68386e+08	4.00589e+06	719585	3.91446e+08	8.75778e+08	8.75778e+08	7.89063e+08	3.59965e+06	5.40731e+06	3.76086e+07	1.89799e+07	1.51825e+07	1.03745e+07	C39	3.79968e+07	1.78577e+07	1004	1.89025e+07		0	0	1.66129e+07	0	1992-04-28	1992-03-20		200020	1	广东省
20	000020	2012	2.02743e+08	6.81645e+08	4.60919e+06	1.65025e+07	4.01464e+08	7.23891e+08	7.23891e+08	6.37127e+08	3.48576e+06	8.06815e+06	4.55689e+07	2.16705e+07	5.60651e+06	3.2419e+06	C39	5.19686e+07	1.03352e+07	1060	1.95083e+07	深华发A	418081088	0	1.72431e+07	0	1992-04-28	1992-03-20		200020	1	广东省
20	000020	2013	1.95542e+08	7.31348e+08	4.76082e+06	1.49431e+07	4.57685e+08	6.26821e+08	6.26821e+08	5.56599e+08	5.04737e+06	1.00217e+07	3.92404e+07	2.14543e+07	-7.61524e+06	-6.5174e+06	C39	5.1347e+07	1.01387e+07	1047	2.02433e+07	深华发A	264167424	0	1.73486e+07	0	1992-04-28	1992-03-20		200020	1	广东省
20	000020	2014	1.86439e+08	1.16274e+09	6.20879e+06	1.8552e+07	8.8139e+08	6.9484e+08	6.9484e+08	5.93999e+08	5.65521e+06	1.15122e+07	3.92003e+07	3.97846e+07	4.74654e+06	7.68762e+06	C39	6.06994e+07	6.48215e+06	1059	1.86606e+07	深华发A	264125904	0	1.58976e+07	0	1992-04-28	1992-03-20		200020	1	广东省
20	000020	2015	1.10607e+08	1.15499e+09	4.73162e+06	1.7868e+07	8.41052e+08	4.99456e+08	4.99456e+08	4.18001e+08	5.76909e+06	1.14277e+07	4.26914e+07	4.83937e+07	-2.92617e+06	-4.20085e+06	C39	6.29637e+07	2.8607e+07	821	1.68931e+07	深华发A	174132784	0	1.53279e+07	0	1992-04-28	1992-03-20		200020	1	广东省
20	000020	2016	8.15447e+07	6.32476e+08	4.54253e+06	1.6768e+07	3.12777e+08	6.19168e+08	6.19168e+08	5.34737e+08	6.13756e+06	1.14153e+07	5.02615e+07	5.0129e+06	8.39097e+06	5.45771e+06	C39	6.1584e+07	6.62824e+06	941	1.2617e+07	深华发A	211129136	0	1.10518e+07	0	1992-04-28	1992-03-20		200020	1	广东省
20	000020	2017	8.36198e+07	6.29763e+08	5.08336e+06	1.51363e+07	3.0909e+08	8.5804e+08	8.5804e+08	7.77907e+08	6.44792e+06	1.59165e+07	4.27831e+07	8.97909e+06	5.31786e+06	974409	C39	7.40598e+07	1.02688e+07	993	1.25323e+07	深华发A	279854112	0	1.09763e+07	0	1992-04-28	1992-03-20		200020	1	广东省
20	000020	2018	1.88084e+08	6.1709e+08	4.70021e+06	1.12328e+07	2.93122e+08	6.37047e+08	6.37047e+08	5.66691e+08	3.97598e+06	1.41002e+07	3.85152e+07	1.03168e+07	4.04615e+06	3.29502e+06	C39	5.93753e+07	1.50634e+07	1016	1.34286e+07	深华发A	133145272	0	1.16404e+07	0	1992-04-28	1992-03-20		200020	1	广东省
20	000020	2019	1.9823e+08	6.14164e+08	5.87734e+06	1.28779e+07	2.84736e+08	7.21557e+08	7.21557e+08	6.34502e+08	3.90027e+06	2.08793e+07	3.80341e+07	9.94678e+06	7.9004e+06	5.46005e+06	C39	6.44178e+07	3.28804e+06	998	1.37346e+07	深华发A	151975728	0	1.17301e+07	0	1992-04-28	1992-03-20		200020	1	广东省
20	000020	2020	1.93605e+08	6.2778e+08	5.73737e+06	1.42046e+07	2.91531e+08	6.91742e+08	6.91742e+08	6.13229e+08	3.57585e+06	1.54178e+07	3.44812e+07	1.26407e+07	8.73719e+06	6.83019e+06	C39	5.82235e+07	5.47192e+06	1132	16512286	深华发A	89452344	0	1.4552e+07	0	1992-04-28	1992-03-20		200020	1	广东省
20	000020	2021	1.87889e+08	6.59933e+08	3.84438e+06	1.46571e+07	3.16483e+08	7.65611e+08	7.65611e+08	6.82839e+08	3.36318e+06	8.44049e+06	4.14848e+07	7.79548e+06	1.10404e+07	7.2019e+06	C39	7.39324e+07	6.58389e+06	1133	1.37298e+07	深华发A	255611648	0	1.18511e+07	0	1992-04-28	1992-03-20		200020	1	广东省
20	000020	2022	1.70943e+08	6.08824e+08	5.59912e+06	13853908	2.55245e+08	6.64435e+08	6.64435e+08	5.94812e+08	3.61704e+06	9.22674e+06	3.19785e+07	2.53861e+06	1.50518e+07	1.01278e+07	C39	5.65861e+07	3.12477e+06	383	2.09177e+07		0	0	1.82595e+07	0	1992-04-28	1992-03-20		200020	1	广东省
21	000021	1994	3.51684e+08	8.61816e+08	1.25836e+07	8.85265e+06	4.24808e+08	7.01343e+08	7.01343e+08	5.91212e+08	317771	536509	3.33211e+07	2.17542e+07	5.94339e+07	5.34042e+07	C39									0	1994-02-02	1993-12-29			0	广东省
21	000021	1995	3.63891e+08	1.11222e+09	2.11911e+07	6.29757e+06	6.33603e+08	1.59877e+09	1.59877e+09	1.22464e+09	198.36	844629	1.94717e+08	5.00544e+07	1.36538e+08	1.18353e+08	C39									0	1994-02-02	1993-12-29			0	广东省
21	000021	1996	3.91722e+08	1.50702e+09	2.73799e+07	2.52148e+07	7.15871e+08	1.61938e+09	1.61938e+09	1.19568e+09		459450	7.71239e+07	2.62794e+07	3.30768e+08	2.75371e+08	C39									0	1994-02-02	1993-12-29			0	广东省
21	000021	1997	4.64146e+08	1.76771e+09	3.55952e+07	-1.70444e+06	7.21372e+08	1.76981e+09	1.76981e+09	1.38208e+09		128336	5.88992e+07	2.85557e+07	3.22457e+08	3.18914e+08	C39									0	1994-02-02	1993-12-29			0	广东省
21	000021	1998	7.91487e+08	3.57452e+09	3.36821e+07	1.65872e+06	1.64725e+09	2.82163e+09	2.82163e+09	2.18316e+09		2900	1.16156e+08	4.68342e+07	4.6056e+08	4.52316e+08	C39	1.50332e+08	3.87548e+08		5.95441e+07				5.95441e+07	0	1994-02-02	1993-12-29			0	广东省
21	000021	1999	8.16298e+08	3.82243e+09	7.07821e+06	2.42814e+07	1.60758e+09	3.25455e+09	3.25455e+09	2.6565e+09	244.04	5.56921e+07	1.79815e+08	3.32431e+07	3.39589e+08	3.13042e+08	C39	1.57347e+08	2.03531e+08	5093	8.45189e+07				8.16699e+07	0	1994-02-02	1993-12-29			0	广东省
21	000021	2000	9.65963e+08	3.87486e+09	573454	7.32143e+06	1.54586e+09	3.86411e+09	3.86411e+09	3.43495e+09	10650	7.35203e+07	1.88761e+08	2.59027e+07	1.67962e+08	1.5079e+08	C39	1.14715e+08	9.48329e+07	4871	1.26859e+08				1.02805e+08	0	1994-02-02	1993-12-29			0	广东省
21	000021	2001	1.13963e+09	4.64533e+09	4.1556e+06	-9.25535e+06	2.32421e+09	3.91869e+09	3.91869e+09	3.67999e+09	6326.7	6.01049e+07	1.85116e+08	3.71005e+07	-1.41887e+07	-2.30576e+07	C39	2.01596e+08	2.06894e+08	5213	1.29318e+08				1.15332e+08	0	1994-02-02	1993-12-29			0	广东省
21	000021	2002	1.00192e+09	5.04623e+09	7.94688e+06	-3.65957e+06	2.76129e+09	6.17891e+09	6.17891e+09	5.7414e+09	16992.5	4.45704e+07	1.64747e+08	5.16045e+07	1.03429e+08	6.05747e+07	C39	1.93391e+08	3.45546e+07	5093	1.46464e+08				1.40211e+08	0	1994-02-02	1993-12-29			0	广东省
21	000021	2003	7.871e+08	4.38878e+09	1.50071e+07	-1.14019e+07	1.8805e+09	7.85976e+09	7.85976e+09	7.23324e+09	741746	4.22946e+07	2.42872e+08	2.99156e+06	3.85508e+08	2.22619e+08	C39	2.20107e+08	3.74147e+07	4437	1.55191e+08		0	1	1.54163e+08	0	1994-02-02	1993-12-29			0	广东省
21	000021	2004	6.87934e+08	4.00757e+09	1.81618e+07	2.86575e+07	1.34483e+09	6.92129e+09	6.92129e+09	6.50352e+09	8382.25	1.49327e+07	1.44409e+08	-9.22253e+06	2.79498e+08	2.27492e+08	C39	1.94256e+08	2.50926e+07	4828	9.13349e+07		0	1	9.10261e+07	0	1994-02-02	1993-12-29			0	广东省
21	000021	2005	6.9886e+08	4.27212e+09	2.66077e+07	6.4607e+07	1.40467e+09	8.05922e+09	8.05922e+09	7.62359e+09	777360	1.61934e+07	1.3787e+08	-9.56299e+06	3.61503e+08	3.14288e+08	C39	2.15828e+08	6.15983e+07	5370	4.8223e+07		0	1	4.75962e+07	0	1994-02-02	1993-12-29			0	广东省
21	000021	2006	8.12599e+08	3.97973e+09	2.49873e+07	7.09658e+07	8.77148e+08	1.02967e+10	1.02967e+10	9.91231e+09	402900	9.17746e+06	1.15114e+08	75597.4	3.82318e+08	3.41185e+08	C39	2.16073e+08	1.60817e+08	4231	5.67576e+07	深科技	2869209856	1	56746932	0	1994-02-02	1993-12-29			0	广东省
21	000021	2007	8.35377e+08	5.14416e+09	2.95211e+07	1.38303e+08	1.65718e+09	1.30932e+10	1.30932e+10	1.28143e+10	3.65648e+06	8.85003e+06	1.0996e+08	-1.35692e+06	8.18799e+08	7.09204e+08	C39	1.96134e+08	2.33565e+08	6035	7.6997e+07	深科技	11177511936	1	7.69749e+07	0	1994-02-02	1993-12-29			0	广东省
21	000021	2008	8.1758e+08	4.33173e+09	3.50365e+07	8.64716e+07	8.67213e+08	1.39473e+10	1.39473e+10	1.3527e+10	5.98426e+06	1.0041e+07	1.39319e+08	4.76251e+06	2.96012e+08	3.1648e+08	C39	3.01646e+08	2.08727e+08	7335	1.23096e+08	深科技	12320614400	1	1.22876e+08	0	1994-02-02	1993-12-29			0	广东省
21	000021	2009	1.30704e+09	5.42829e+09	5.27703e+07	7.49997e+07	1.47549e+09	1.34053e+10	1.34053e+10	1.2915e+10	5.50578e+06	5.78447e+07	1.96528e+08	-3.13482e+07	3.05542e+08	2.65937e+08	C39	4.91853e+08	1.94198e+08	13955	2.45474e+08	深科技	12809859072	1	2.27775e+08	0	1994-02-02	1993-12-29			0	广东省
21	000021	2010	1.33716e+09	6.66654e+09	7.52844e+07	9.81844e+07	2.1882e+09	2.07715e+10	2.07715e+10	2.02654e+10	7.10646e+06	5.10097e+07	2.3972e+08	-1.96859e+07	4.17523e+08	3.56342e+08	C39	7.25105e+08	4.00738e+08	17489	2.90778e+08	深科技	20077393920	1	2.7347e+08	0	1994-02-02	1993-12-29			0	广东省
21	000021	2011	1.47986e+09	1.03368e+10	1.06132e+08	1.02318e+08	6.01613e+09	1.86304e+10	1.86304e+10	1.81212e+10	1.15928e+07	6.46339e+07	2.98654e+08	-7.42321e+07	2.5246e+08	2.20143e+08	C39	9.7967e+08	2.64387e+08	18688	3.05388e+08	深科技	17230430208	1	2.93461e+08	0	1994-02-02	1993-12-29			0	广东省
21	000021	2012	1.25768e+09	1.01814e+10	9.63624e+07	9.04636e+07	6.02513e+09	1.63995e+10	1.63995e+10	1.59836e+10	1.32323e+07	5.3089e+07	3.05757e+08	-7.93327e+07	5.32869e+07	8.45215e+06	C39	1.03517e+09	2.91021e+08	17279	3.04361e+08	深科技	15280388096	1	2.96933e+08	0	1994-02-02	1993-12-29			0	广东省
21	000021	2013	1.22483e+09	1.37266e+10	1.25518e+08	1.00781e+08	8.76541e+09	1.50395e+10	1.50395e+10	1.46849e+10	1.70964e+07	2.80448e+07	3.56083e+08	-2.93989e+08	2.44417e+08	1.58875e+08	C39	1.10673e+09	2.5608e+08	14881	2.36057e+08	深科技	14062284800	1	2.23232e+08	0	1994-02-02	1993-12-29			0	广东省
21	000021	2014	1.39998e+09	1.44504e+10	1.55837e+08	5.40084e+07	9.3914e+09	1.64442e+10	1.64442e+10	1.59199e+10	1.65696e+07	3.01541e+07	3.3425e+08	-1.97505e+08	2.59747e+08	1.60556e+08	C39	1.37148e+09	5.16332e+08	17506	2.57159e+08	深科技	14840348672	1	2.39978e+08	0	1994-02-02	1993-12-29			0	广东省
21	000021	2015	2.11497e+09	1.43375e+10	1.94793e+08	1.55376e+08	9.13183e+09	1.53618e+10	1.53618e+10	1.46967e+10	1.97473e+07	4.06858e+07	4.0272e+08	-1.19297e+08	1.97691e+08	1.8066e+08	C39	1.58246e+09	7.60138e+08	20476	3.31339e+08	深科技	7309310976	1	2.99088e+08	0	1994-02-02	1993-12-29			0	广东省
21	000021	2016	2.53877e+09	1.17174e+10	2.72446e+08	2.05636e+08	6.42004e+09	1.50692e+10	1.50692e+10	1.42145e+10	5.11238e+07	3.93525e+07	4.97842e+08	4.72121e+07	3.38822e+08	2.23741e+08	C39	1.94594e+09	1.02115e+09	36787	4.78321e+08	深科技	6983342080	1	4.00648e+08	0	1994-02-02	1993-12-29			0	广东省
21	000021	2017	2.43824e+09	1.65995e+10	2.46984e+08	1.11046e+08	1.06707e+10	1.42098e+10	1.42098e+10	1.33007e+10	9.085e+07	4.44917e+07	5.09666e+08	2.39566e+07	7.33983e+08	5.73896e+08	C39	2.13415e+09	1.21466e+09	24626	5.08665e+08	深科技	4891809792	1	4.35646e+08	0	1994-02-02	1993-12-29			0	广东省
21	000021	2018	2.56734e+09	1.59968e+10	2.1592e+08	1.68187e+08	9.22702e+09	1.6061e+10	1.6061e+10	1.5306e+10	6.50241e+07	5.88691e+07	4.13529e+08	-1.69662e+08	6.99362e+08	5.65372e+08	C39	1.98014e+09	7.76015e+08	21974	5.2955e+08	深科技	5256978432	1	4.36411e+08	0	1994-02-02	1993-12-29			0	广东省
21	000021	2019	2.71941e+09	1.84534e+10	2.6954e+08	2.19195e+08	1.13513e+10	1.32238e+10	1.32238e+10	1.19636e+10	6.09048e+07	6.12961e+07	4.39039e+08	-1.74147e+08	5.46398e+08	4.41859e+08	C39	2.1496e+09	1.04127e+09	29676	5.29209e+08	深科技	6030579200	1	4.35789e+08	0	1994-02-02	1993-12-29			0	广东省
21	000021	2020	3.35118e+09	2.16346e+10	3.05712e+08	2.57759e+08	1.36247e+10	1.49672e+10	1.49672e+10	1.32715e+10	8.33654e+07	8.24251e+07	4.73768e+08	2.70608e+08	1.12156e+09	9.53088e+08	C39	2.2764e+09	1.94244e+09	27051	6.28562e+08	深科技	6269747200	1	5.33033e+08	0	1994-02-02	1993-12-29			0	广东省
21	000021	2021	4.25913e+09	2.70489e+10	3.2785e+08	4.06797e+08	1.5575e+10	1.64883e+10	1.64883e+10	1.48983e+10	6.82321e+07	6.97857e+07	6.28141e+08	-2.92378e+07	1.02102e+09	8.34063e+08	C39	2.45011e+09	2.83041e+09	26917	5.64789e+08	深科技	5737967104	1	4.80594e+08	0	1994-02-02	1993-12-29			0	广东省
21	000021	2022	4.21715e+09	2.78129e+10	2.70875e+08	3.13985e+08	1.58505e+10	1.61184e+10	1.61184e+10	1.41816e+10	9.36395e+07	8.13326e+07	5.68939e+08	-4.26803e+08	8.076e+08	6.88787e+08	C39	2.26813e+09	1.88452e+09	17769	5.08789e+08	深科技	6398579712	1	4.29507e+08	0	1994-02-02	1993-12-29			0	广东省
22	000022	1993	3.60974e+08	8.89415e+08	0	3.2795e+07	2.15734e+08	2.51825e+08	2.51825e+08	1.38537e+08	4.11043e+06		2.16604e+07	-9.33365e+06	9.68509e+07		G58										1993-05-05	1993-03-21	2018		0	广东省
22	000022	1994	3.73859e+08	1.01018e+09	0	5.68339e+06	2.60244e+08	3.5032e+08	3.5032e+08	1.96343e+08	9.03451e+06		2.66953e+07	243408	1.23535e+08	1.1248e+08	G58										1993-05-05	1993-03-21	2018		0	广东省
22	000022	1995	4.50027e+08	1.2141e+09	0	4.59139e+06	2.94051e+08	4.35362e+08	4.35362e+08	2.555e+08	1.04184e+07		4.1e+07	84557.6	1.40127e+08	1.24362e+08	G58										1993-05-05	1993-03-21	2018		0	广东省
22	000022	1996	6.58056e+08	1.4681e+09	0	5.11407e+06	4.02684e+08	4.09864e+08	4.09864e+08	2.36397e+08	1.11058e+07		4.64454e+07	4.00185e+06	1.13498e+08	1.05973e+08	G58										1993-05-05	1993-03-21	2018		0	广东省
22	000022	1997	8.19467e+08	1.56067e+09	0	1.97643e+06	3.51667e+08	3.9847e+08	3.9847e+08	2.15702e+08	1.13678e+07		5.86162e+07	-1.77395e+06	1.14649e+08	1.02078e+08	G58										1993-05-05	1993-03-21	2018		0	广东省
22	000022	1998	8.64798e+08	1.68397e+09	1.01068e+06	2.66232e+06	5.33407e+08	3.188e+08	3.188e+08	1.87519e+08	1.00685e+07		4.62866e+07	1.04534e+07	7.20787e+07	6.4766e+07	G58	6.90834e+07	1.49519e+08		5.66901e+07				5.66901e+07		1993-05-05	1993-03-21	2018		0	广东省
22	000022	1999	9.22119e+08	1.74759e+09	574425	5.52515e+06	5.47932e+08	3.78929e+08	3.78929e+08	1.99549e+08	1.2155e+07		5.36689e+07	1.24863e+07	1.07817e+08	1.04044e+08	G58	4.45538e+07	1.33104e+08	1203	7.08498e+07				5.63491e+07		1993-05-05	1993-03-21	2018		0	广东省
22	000022	2000	1.00055e+09	2.25234e+09	463868	8.92069e+06	1.00207e+09	4.32171e+08	4.32171e+08	2.37421e+08	1.39241e+07		4.51846e+07	2.84781e+07	1.19831e+08	1.1253e+08	G58	6.39181e+07	4.01056e+08	1260	7.2896e+07				5.88215e+07		1993-05-05	1993-03-21	2018		0	广东省
22	000022	2001	1178654843	2223564238	598561	7152781	847838633	475852613	475852613	255225702	15206081		58236775	36819275	130587757	124053958	G58	83323330	145498923	1205	91272711				66936571		1993-05-05	1993-03-21	2018		0	广东省
22	000022	2002	1283053503	2331627234	619004	6765954	767354325	738687403	738687403	321719879	23931616		70752437	24589184	307020020	288733922	G58	91142273	186984449	1373	100868692				73350168		1993-05-05	1993-03-21	2018		0	广东省
22	000022	2003	1587544652	3214220100	661980	17849888	1219427171	1047836118	1047836118	360931229	35822000		92030520	25908843	554325655	494091168	G58	119274705	615152774	1411	113539171		0	1	88422003		1993-05-05	1993-03-21	2018		0	广东省
22	000022	2004	2146499538	4257118245	820735	22847524	1704389817	1552651737	1552651737	499198495	52991730		106176380	28226116	877946796	832209991	G58	137376590	827344227	1654	148561994		0	0	123593779		1993-05-05	1993-03-21	2018		0	广东省
22	000022	2005	3191988453	4573762884	1013892	34121884	1538266411	1774334469	1774334469	557919974	66413930		120072008	49005361	1022177832	903727132	G58	155416157	960717952	2031	184853589		0	0	158008192		1993-05-05	1993-03-21	2018		0	广东省
22	000022	2006	3090662634	4589401082	1204835	28619484	1534168823	1905312912	1905312912	723265275	64186376		121789092	51050121	1038385963	946874126	G58	165777633	150732025	2045	245886007		0	1	197858200		1993-05-05	1993-03-21	2018		0	广东省
22	000022	2007	2272954882	5457335718	48322728	25870474	2312713967	2003562530	2003562530	792237695	69174727	0	135362508	28367266	1045573041	992504204	G58	189410725	397292471	2140	254637823		0	1	190560676		1993-05-05	1993-03-21	2018		0	广东省
22	000022	2008	2261881360	5153728048	39286759	27885431	1826070671	1914007717	1914007717	829304564	66207650		138254928	-58897693	1026439685	944409177	G58	218134554	264539595	2012	223776920		0	1	180461767		1993-05-05	1993-03-21	2018		0	广东省
22	000022	2009	2209046448	5527873569	43145231	79069847	2107282039	1465434512	1465434512	681615316	50861791		122597455	10574535	673649986	604135301	G58	183598785	269210606	1899	211372024	深赤湾A	2878975	1	169379929		1993-05-05	1993-03-21	2018		0	广东省
22	000022	2010	2652957915	6202184742	36929912	100583520	2395026910	1740417668	1740417668	742312284	63815927	0	130781048	-10535505	962439501	826639364	G58	204083048	199524278	1841	220440211	深赤湾A	4239126	1	176972348		1993-05-05	1993-03-21	2018		0	广东省
22	000022	2011	2482077688	6540228435	55945867	121781050	2434164364	1708136899	1708136899	768040243	71021926		158186232	12370981	816494626	667775668	G58	218888671	585894854	1813	201445543	深赤湾A	5565738	1	159529959		1993-05-05	1993-03-21	2018		0	广东省
22	000022	2012	2701093453	6781130450	65535790	40854861	2316120548	1783846135	1783846135	844601419	61151246	0	153432974	70763164	737084906	615769510	G55	234641704	492432594	1795	208758862	深赤湾A	6345925	1	166466468		1993-05-05	1993-03-21	2018		0	广东省
22	000022	2013	2.82848e+09	7.34653e+09	7.25233e+07	6.12827e+07	2.61845e+09	1.78077e+09	1.78077e+09	9.10135e+08	6.7611e+06	0	1.65246e+08	4.09565e+07	7.59283e+08	6.4248e+08	G55	2.73627e+08	4.05954e+08	1781	2.27978e+08	深赤湾A	5903842	1	1.80213e+08		1993-05-05	1993-03-21	2018		0	广东省
22	000022	2014	3.31984e+09	6.93582e+09	6.94252e+07	6.63742e+07	2.06022e+09	1.80477e+09	1.80477e+09	9.83887e+08	8.0502e+06	0	1.55757e+08	7.76308e+07	6.71869e+08	5.2979e+08	G55	3.21778e+08	2.2369e+08	1744	2.39292e+08		0	1	1.98013e+08		1993-05-05	1993-03-21	2018		0	广东省
22	000022	2015	3.21318e+09	6.91377e+09	7.70847e+07	4.81346e+07	1.68446e+09	1.87261e+09	1.87261e+09	1.00272e+09	7.55258e+06	0	1.75645e+08	5.95008e+07	7.28102e+08	6.52718e+08	G55	3.40668e+08	1.52822e+08	1447	2.39389e+08	深赤湾A	17185356	1	1.97385e+08		1993-05-05	1993-03-21	2018		0	广东省
22	000022	2016	3.03681e+09	6.62048e+09	8.85785e+07	4.85048e+07	9.83483e+08	1.90511e+09	1.90511e+09	1.05047e+09	1.07722e+07		1.74521e+08	1.70226e+07	7.68119e+08	6.6985e+08	G55	3.51638e+08	1.71568e+08	1415	2.32251e+08	深赤湾A	18381548	1	1.92493e+08		1993-05-05	1993-03-21	2018		0	广东省
22	000022	2017	3.92936e+09	7.97547e+09	9.53615e+07	9.64531e+07	1.40843e+09	2.45622e+09	2.45622e+09	1.44523e+09	1.09402e+07		1.77346e+08	2.72242e+07	8.67552e+08	7.13859e+08	G55	4.38886e+08	2.30427e+08	1719	3.2812e+08	深赤湾A	24765510	1	2.75529e+08		1993-05-05	1993-03-21	2018		0	广东省
23	000023	1993	6.95972e+07	2.96989e+08	1.52829e+06	2.78834e+06	1.02277e+08	1.41247e+08	1.41247e+08	9.2482e+07	5.35337e+06	4.23157e+06	1.50255e+07	1.43905e+06	3.8968e+07		E47									0	1993-04-29	1984-11-16			0	广东省
23	000023	1994	8.78776e+07	3.7869e+08	2.22237e+06	6.38999e+06	1.40812e+08	7.58967e+07	7.58967e+07	3.54054e+07	2.11853e+06	1.30621e+06	2.73484e+07	1.87926e+06	3.08956e+07	4.5909e+07	E47									0	1993-04-29	1984-11-16			0	广东省
23	000023	1995	1.14714e+08	5.11187e+08	3.09237e+06	8.493e+06	2.65702e+08	9.49501e+07	9.49501e+07	5.46259e+07	2.10363e+06	1.88612e+06	3.13566e+07	1.1514e+07	14259355	1.69361e+07	E47									0	1993-04-29	1984-11-16			0	广东省
23	000023	1996	1.16677e+08	4.94044e+08	3.5553e+06	8.16996e+06	2.47135e+08	6.23351e+07	6.23351e+07	4.56888e+07	651066	2.38794e+06	34807925	1.52389e+07	-1.28477e+06	-488659	E47									0	1993-04-29	1984-11-16			0	广东省
23	000023	1997	1.22742e+08	5.80613e+08	4.95898e+06	1.34938e+07	2.84237e+08	1.46727e+08	1.46727e+08	1.22226e+08	327192	2.87347e+06	4.25859e+07	1.14654e+07	2.99397e+07	3.45198e+07	E47									0	1993-04-29	1984-11-16			0	广东省
23	000023	1998	1.34417e+08	6.90335e+08	5.50903e+06	1.51882e+07	3.51927e+08	2.65459e+08	2.65459e+08	2.01671e+08	4.37753e+06	3.94691e+06	4.5304e+07	1.16006e+07	5.31776e+06	2.76401e+07	E47	1.74225e+07	1.08221e+07		1.57389e+07				1.50573e+07	0	1993-04-29	1984-11-16			0	广东省
23	000023	1999	1.25798e+08	7.37676e+08	6.11252e+06	1.84771e+07	4.59764e+08	3.01216e+08	3.01216e+08	2.38981e+08	5.51115e+06	5.57337e+06	4.93834e+07	9.55817e+06	-7.53658e+06	2.76371e+07	E47	2.31766e+07	1.04766e+07	355	1.62633e+07				1.29693e+07	0	1993-04-29	1984-11-16			0	广东省
23	000023	2000	1.31272e+08	8.28555e+08	5.0388e+06	1.97423e+07	5.38355e+08	2.56863e+08	2.56863e+08	2.14163e+08	3.24299e+06	7.26896e+06	4.84008e+07	1.27183e+07	-8.19229e+06	1.93631e+07	E47	2.76768e+07	1.78216e+07	359	2.16353e+07				1.09341e+07	0	1993-04-29	1984-11-16			0	广东省
23	000023	2001	1.26623e+08	8.28513e+08	5.84512e+06	2.22454e+07	6.38338e+08	2.2303e+08	2.2303e+08	2.00106e+08	1.27809e+06	5.46925e+06	8.08924e+07	2.09208e+07	-9.33451e+07	-6.24535e+07	E47	2.76221e+07	1.3684e+07	357	1.71799e+07				1.28246e+07	0	1993-04-29	1984-11-16			0	广东省
23	000023	2002	1.56005e+08	7.27183e+08	5.44034e+06	1.81976e+07	4.92881e+08	3.36051e+08	3.36051e+08	2.80363e+08	979042	4.407e+06	5.42602e+07	1.90313e+07	-4.18638e+06	8.4675e+06	E47	2.87368e+07	2.01412e+07	295	1.41018e+07				1.26721e+07	0	1993-04-29	1984-11-16			0	广东省
23	000023	2003	1.69713e+08	7.23461e+08	6.65328e+06	2.08997e+07	4.81756e+08	4.10022e+08	4.10022e+08	3.37648e+08	1.54571e+06	2.80738e+06	4.9698e+07	1.41029e+07	9.39042e+06	9.80533e+06	E47	2.74894e+07	3.38728e+07	270	2.2097e+07		0	0	1.95216e+07	0	1993-04-29	1984-11-16			0	广东省
23	000023	2004	1.55666e+08	7.3771e+08	8.10187e+06	2.1659e+07	4.86186e+08	4.94972e+08	4.94972e+08	4.32955e+08	2.34947e+06	6.37093e+06	5.25182e+07	1.87035e+07	4.05661e+06	1.20783e+07	E47	2.32129e+07	6.7017e+07	269	3.06028e+07		0	0	2.81884e+07	0	1993-04-29	1984-11-16			0	广东省
23	000023	2005	1.49845e+08	9.35613e+08	5.28881e+06	2.22152e+07	6.95894e+08	4.1231e+08	4.1231e+08	3.42794e+08	1.86203e+06	9.55716e+06	5.99495e+07	17273593	-1.84495e+07	-2.3091e+07	E47	2.82802e+07	1.20669e+07	267	1.34349e+07		0	0	1.10539e+07	0	1993-04-29	1984-11-16			0	广东省
23	000023	2006	1.72824e+08	8.84427e+08	9.6157e+06	2.52313e+07	6.15365e+08	6.6336e+08	6.6336e+08	5.53511e+08	1.47516e+07	6181141	5.66564e+07	9.84019e+06	2.541e+07	3.24612e+07	E47	3.86153e+07	4.06967e+07	264	2.97859e+07		0	0	2.4605e+07	0	1993-04-29	1984-11-16			0	广东省
23	000023	2007	1.43755e+08	7.99195e+08	1.87392e+07	2.6227e+07	5.01034e+08	6.26408e+08	6.26408e+08	5.46521e+08	9.24345e+06	4.73402e+06	5.18546e+07	8.47478e+06	1.25586e+07	1.47735e+07	E47	4.04104e+07	1.31436e+07	271	3.18807e+07		0	0	2.94719e+07	0	1993-04-29	1984-11-16			0	广东省
23	000023	2008	1.24775e+08	9.74457e+08	1.94859e+07	2.5567e+07	6.72485e+08	5.36427e+08	5.36427e+08	4.43453e+08	3.99609e+06	9.08528e+06	5.31028e+07	1.08908e+07	1.79375e+07	2.16132e+07	E47	4.17397e+07	3.00675e+07	1121	2.78251e+07		0	0	2.54305e+07	0	1993-04-29	1984-11-16			0	广东省
23	000023	2009	1.45633e+08	1.07522e+09	1.61551e+07	1.06515e+07	7.61289e+08	7.80131e+08	7.80131e+08	6.60331e+08	2.24252e+07	1.44319e+07	5.09202e+07	8.31466e+06	2.2638e+07	2.4433e+07	E47	4.6555e+07	1.87592e+07	1107	3.5375e+07		0	0	2.64919e+07	0	1993-04-29	1984-11-16			0	广东省
23	000023	2010	1.22887e+08	9.38521e+08	2.2792e+07	1.85261e+07	6.21128e+08	9.19614e+08	9.19614e+08	7.81495e+08	1.97971e+07	1.04144e+07	5.64226e+07	1.99533e+07	2.3452e+07	1.30528e+07	E47	6.1049e+07	7.20596e+06	1238	3.69142e+07		0	0	2.7286e+07	0	1993-04-29	1984-11-16			0	广东省
23	000023	2011	1.20866e+08	1.09357e+09	2.16381e+07	3.13672e+07	7.48332e+08	8.00148e+08	8.00148e+08	6.71017e+08	1.50829e+07	5.81357e+06	5.68962e+07	2.11365e+07	2.11949e+07	9.1002e+06	E47	7.84941e+07	1.53992e+07	1218	3.07179e+07		0	0	2.41674e+07	0	1993-04-29	1984-11-16			0	广东省
23	000023	2012	1.22183e+08	1.21904e+09	1.80054e+07	3.37124e+07	8.11658e+08	8.77949e+08	8.77949e+08	7.83158e+08	3.86262e+06	5.43318e+06	6.7503e+07	2.28288e+07	-1.23442e+07	5.1311e+06	C30	9.4973e+07	3.27671e+07	1284	2.84077e+07		0	0	2.24729e+07	0	1993-04-29	1984-11-16			0	广东省
23	000023	2013	1.22675e+08	1.34491e+09	3.04503e+07	3.50255e+07	9.29866e+08	1.06954e+09	1.06954e+09	9.28879e+08	1.12887e+07	9.85764e+06	7.94021e+07	1.48468e+07	2.17116e+07	11822530	C30	9.91504e+07	1.54608e+07	1233	2.68133e+07		0	0	2.05977e+07	0	1993-04-29	1984-11-16			0	广东省
23	000023	2014	1.23074e+08	1.474e+09	3.51698e+07	4.15708e+07	1.04944e+09	1.09236e+09	1.09236e+09	9.55457e+08	3.82286e+06	1.36742e+07	7.06008e+07	1.65762e+07	2.28565e+07	1.50664e+07	C30	1.05276e+08	2.78664e+07	1242	2.68078e+07		0	0	2.20754e+07	0	1993-04-29	1984-11-16			0	广东省
23	000023	2015	1.18384e+08	1.56587e+09	4.96993e+07	5.17083e+07	1.11931e+09	1.0378e+09	1.0378e+09	8.50842e+08	6.67336e+06	1.24761e+07	8.73746e+07	2.01367e+07	5.28973e+07	2.66339e+07	C30	1.17182e+08	9.40881e+06	1233	2.99601e+07		0	0	2.31333e+07	0	1993-04-29	1984-11-16			0	广东省
23	000023	2016	9.00561e+07	1.51397e+09	3.32638e+07	4.40495e+07	1.05836e+09	1.00996e+09	1.00996e+09	8.78892e+08	1.0758e+07	1.28143e+07	6.31758e+07	1.90292e+07	1.91952e+07	1.58285e+07	C30	1.32105e+08	1.43037e+07	1169	2.85278e+07		0	0	2.3921e+07	0	1993-04-29	1984-11-16			0	广东省
23	000023	2017	1.38184e+08	1.95162e+09	4.33918e+07	4.95945e+07	1.47282e+09	1.22919e+09	1.22919e+09	1.09277e+09	1.0399e+07	1.53768e+07	7.43228e+07	1.74953e+07	2.19182e+07	2.86888e+07	C30	1.22503e+08	4.95129e+07	1123	2.4482e+07		0	0	2.09869e+07	0	1993-04-29	1984-11-16			0	广东省
23	000023	2018	1.42162e+08	2.32049e+09	5.65712e+07	6.00702e+07	1.81353e+09	1.61133e+09	1.61133e+09	1.40178e+09	1.22234e+07	1.8545e+07	8.76564e+07	2.27607e+07	6.07596e+07	3.51364e+07	C30	1.31539e+08	4.22604e+07	1088	2.92441e+07		0	0	2.40802e+07	0	1993-04-29	1984-11-16			0	广东省
23	000023	2019	1.75399e+08	2.5194e+09	7.21888e+07	6.09198e+07	1.9345e+09	1.83053e+09	1.83053e+09	1.58393e+09	1.31281e+07	1.15213e+07	9.67351e+07	2.21842e+07	1.03887e+08	7.45686e+07	C30	1.41756e+08	6.16029e+07	1080	5.56899e+07		0	0	4.83976e+07	0	1993-04-29	1984-11-16			0	广东省
23	000023	2020	1.47124e+08	2.32808e+09	8.0843e+07	8.09214e+07	1.72205e+09	1.78318e+09	1.78318e+09	1.5271e+09	4.62536e+07	1.07054e+07	6.53766e+07	2.13229e+07	4.41088e+07	2.23617e+07	C30	1.04443e+08	6532042	984	4.33144e+07		0	0	3.37939e+07	0	1993-04-29	1984-11-16			0	广东省
23	000023	2021	1.41116e+08	2.16481e+09	5.79626e+07	7.62275e+07	1.60571e+09	1.47987e+09	1.47987e+09	1.34006e+09	2.06186e+07	8.57846e+06	8.23771e+07	1.76541e+07	-1.14679e+07	-2.61655e+07	C30	1.38296e+08	2.42062e+07	1021	4.22116e+07		0	0	3.36583e+07	0	1993-04-29	1984-11-16			0	广东省
23	000023	2022	8.28716e+07	1.51429e+09	6.56409e+07	6.93413e+07	1.26504e+09	3.63038e+08	3.63038e+08	3.93571e+08	4.34971e+06	7.40162e+06	1.10345e+08	1.3123e+07	-2.32933e+08	-2.83585e+08	C30	9.27255e+07	3.26441e+06	545	5.01716e+07		0	0	3.23604e+07	0	1993-04-29	1984-11-16			0	广东省
24	000024	1993	4.54958e+08	9.90223e+08	1.02624e+07	1.27103e+06	4.54229e+08	2.4563e+08	2.4563e+08	1.3848e+08	5.07124e+06	214788	3.18716e+07	3.96871e+06	7.70551e+07		K70										1993-06-07	1993-04-10	2015	200024	1	广东省
24	000024	1994	4.84773e+08	1.14517e+09	6.34201e+06	2.26735e+06	5.23022e+08	3.24118e+08	3.24118e+08	1.67117e+08	7052989	112253	4.23658e+07	2.87855e+07	1.09132e+08	1.06832e+08	K70										1993-06-07	1993-04-10	2015	200024	1	广东省
24	000024	1995	6.47677e+08	1.73924e+09	7.22425e+06	6.07577e+06	1.07465e+09	9.38862e+08	9.38862e+08	7.32187e+08	8.91482e+06	2.6854e+07	5.13727e+07	2.5104e+07	1.23219e+08	1.25493e+08	K70										1993-06-07	1993-04-10	2015	200024	1	广东省
24	000024	1996	9.2401e+08	2.46465e+09	3.10177e+06	1.03724e+07	1.50709e+09	1.81871e+09	1.81871e+09	1.57277e+09	1.21254e+07	3.74077e+07	7.56687e+07	6.12179e+07	1.06961e+08	1.00197e+08	K70										1993-06-07	1993-04-10	2015	200024	1	广东省
24	000024	1997	9.86005e+08	2.61275e+09	2.9071e+06	1.94834e+07	1.44435e+09	1.59794e+09	1.59794e+09	1.40546e+09	1.34708e+07	1.07183e+07	5.38382e+07	2.06584e+07	1.13852e+08	1.04132e+08	K70										1993-06-07	1993-04-10	2015	200024	1	广东省
24	000024	1998	9.72598e+08	2.74342e+09	1.63572e+07	8.75715e+06	1.51548e+09	5.9774e+08	5.9774e+08	4.7081e+08	9.33281e+06	1.5629e+06	5.08992e+07	2.05137e+07	9.58737e+07	9.84137e+07	K70	4.19588e+07	3.26978e+07		4.65276e+07				4.65276e+07		1993-06-07	1993-04-10	2015	200024	1	广东省
24	000024	1999	1.14453e+09	3.88623e+09	1.7317e+07	1.25386e+08	2.13749e+09	9.30466e+08	9.30466e+08	6.01453e+08	2.32951e+07	3.24231e+06	6.59639e+07	4.22538e+07	2.27456e+08	2.22821e+08	K70	6.44479e+07	2.63557e+07	503	7.08632e+07				6.38861e+07		1993-06-07	1993-04-10	2015	200024	1	广东省
24	000024	2000	1.22775e+09	4.88883e+09	3.22155e+07	7.92927e+07	2.3827e+09	2.91723e+09	2.91723e+09	2.37959e+09	4.89121e+07	1.14878e+07	1.23784e+08	5.684e+07	3.097e+08	2.97579e+08	K70	1.05587e+08	4.28072e+07	1075	9.27548e+07				8.10791e+07		1993-06-07	1993-04-10	2015	200024	1	广东省
24	000024	2001	650875462	4692619143	22528061	23353113	2317931968	3320820664	3320820664	2751536566	52636103	20260194	156793467	27455732	269949603	236236752	K70	108143347	114104867	1058	88796976				78878852		1993-06-07	1993-04-10	2015	200024	1	广东省
24	000024	2002	682353928	5268964574	20560098	83213969	2644302893	3854153934	3854153934	3290055657	48676619	18519934	116121902	3850829	335408720	267621563	K70	68291709	104548989	1122	58541776				49584532		1993-06-07	1993-04-10	2015	200024	1	广东省
24	000024	2003	697990103	5923647954	25595578	86671338	2599513089	4838834917	4838834917	4138363035	87039272	21235126	117584200	410851	444458879	358821184	K70	85817369	52653290	1413	63113714		0	1	54502841		1993-06-07	1993-04-10	2015	200024	1	广东省
24	000024	2004	606579081	8454998786	72414948	147548766	4901997474	3475895992	3475895992	2717546582	123209831	32639112	85646196	10257006	457992836	381700609	K70	78638183	82104804	599	43925713		0	1	43925713		1993-06-07	1993-04-10	2015	200024	1	广东省
24	000024	2005	582235149	8936565336	47809917	52215861	5047846927	2659475668	2659475668	1930417027	100803099	31331263	92730164	-36451228	506054811	439918069	K70	126613771	84612987	713	103230570		0	1	44043422		1993-06-07	1993-04-10	2015	200024	1	广东省
24	000024	2006	573218494	14201844482	102623026	169238984	9704104413	2939402576	2939402576	1830897548	218563509	76192595	116508734	-7902914	683135880	592077561	K70	268267408	136590322	7300	144231563		0	1	66447560		1993-06-07	1993-04-10	2015	200024	1	广东省
24	000024	2007	289152145	25107163682	136219785	317190250	15962418954	4111644668	4111644668	2179150950	512845080	76214765	160771981	10604630	1327211067	1195130888	K70	384051253	1039817130	7274	137361702		0	1	47064415		1993-06-07	1993-04-10	2015	200024	1	广东省
24	000024	2008	284573922	37437014995	121900048	270545613	21157507991	3573184200	3573184200	2097773113	264980117	226715702	203223524	30913643	1290208060	1092000105	K70	515097597	83837658	7922	162447145		0	1	32215882		1993-06-07	1993-04-10	2015	200024	1	广东省
24	000024	2009	299615954	47897160497	162832982	589859453	29595124020	10137701049	10137701049	5961738151	1623223320	285334726	208542650	-15356044	2274640163	1754465851	K70	561496643	75630570	8911	182840178		0	1	37324758		1993-06-07	1993-04-10	2015	200024	1	广东省
24	000024	2010	260939762	59818240763	207232511	614789018	38672324357	13782425231	13782425231	8300379948	1647196394	285295641	237315521	93014196	3264542731	2483986973	K70	663519706	43772810	9236	187313279		0	1	26191153		1993-06-07	1993-04-10	2015	200024	1	广东省
24	000024	2011	436229939	79666494368	260490068	1272500931	55389500669	15111366642	15111366642	7194438295	2908804737	492802316	362892496	-168590320	4389510829	3312954510	K70	932401018	69048371	10041	210894172		0	1	35687918		1993-06-07	1993-04-10	2015	200024	1	广东省
24	000024	2012	4.35195e+08	1.09197e+11	3.3404e+08	1.95158e+09	7.9758e+10	2.52968e+10	2.52968e+10	1.2945e+10	4.27329e+09	7.29279e+08	4.39348e+08	3.94148e+08	6.23436e+09	4.27752e+09	K70	1.11818e+09	6.75306e+07	12855	2.38406e+08		0	1	5.13049e+07		1993-06-07	1993-04-10	2015	200024	1	广东省
24	000024	2013	2.03842e+09	1.3404e+11	3.85895e+08	1.46443e+09	9.51233e+10	3.25678e+10	3.25678e+10	1.90451e+10	4.57758e+09	7.70608e+08	5.55895e+08	6.14458e+08	7.92721e+09	5.50831e+09	K70	1.46222e+09	3.24441e+08	15173	3.81961e+08		0	1	9.26675e+07		1993-06-07	1993-04-10	2015	200024	1	广东省
24	000024	2014	1.84554e+09	1.51692e+11	3.98745e+08	3.13369e+09	1.07946e+11	4.33851e+10	4.33851e+10	2.71892e+10	5.41755e+09	8.87761e+08	5.47187e+08	8.19195e+08	8.30841e+09	5.50985e+09	K70	1.78741e+09	5.59182e+07	16720	4.50576e+08		0	1	3.75212e+08		1993-06-07	1993-04-10	2015	200024	1	广东省
25	000025	1993	1.64722e+08	9.15086e+08	1.03935e+07	8.20737e+06	4.74194e+08	4.56324e+08	4.56324e+08	3.50036e+08	7.34985e+06	6.9499e+06	4.08388e+07	2.85246e+06	7.05184e+07		S90									0	1993-06-21	1993-04-18		200025	1	广东省
25	000025	1994	2.86006e+08	1.17301e+09	6.98498e+06	7.56028e+06	6.88471e+08	4.95072e+08	4.95072e+08	3.92514e+08	5.18946e+06	8.12906e+06	6.14495e+07	1.24368e+07	3.91689e+07	5.08086e+07	S90									0	1993-06-21	1993-04-18		200025	1	广东省
25	000025	1995	3.09373e+08	1.26071e+09	6.34886e+06	6.38439e+06	7.87403e+08	4.12988e+08	4.12988e+08	3.25747e+08	4.25763e+06	1.07625e+07	7.13012e+07	2.99356e+07	-2.78548e+06	1.28581e+06	S90									0	1993-06-21	1993-04-18		200025	1	广东省
25	000025	1996	3.37532e+08	1.06486e+09	5.22194e+06	2.28037e+07	7.58125e+08	436002795	436002795	3.62798e+08	8.66181e+06	1.76307e+07	6.74579e+07	1.06072e+08	-1.50766e+08	-1.65704e+08	S90									0	1993-06-21	1993-04-18		200025	1	广东省
25	000025	1997	325135893	9.71103e+08	4.77498e+06	1.70537e+07	6.33537e+08	3.7773e+08	3.7773e+08	3.23757e+08	4.64915e+06	1.0435e+07	6.07534e+07	6.69566e+07	3.86723e+07	3.10745e+07	S90									0	1993-06-21	1993-04-18		200025	1	广东省
25	000025	1998	3.93102e+08	9.58399e+08	7.13582e+06	1.88048e+07	6.28766e+08	3.17455e+08	3.17455e+08	2.7318e+08	4.10088e+06	1.17305e+07	6.32015e+07	4.46143e+07	1.79995e+07	1.95621e+07	S90		4.40735e+07		1.88865e+07				1.88865e+07	0	1993-06-21	1993-04-18		200025	1	广东省
25	000025	1999	3.8014e+08	8.7615e+08	7.98117e+06	1.47044e+07	6.47669e+08	3.08646e+08	3.08646e+08	2.7262e+08	2.86568e+06	1.7102e+07	7.55991e+07	3.55352e+07	-9.68705e+07	-1.04334e+08	S90	4.76889e+07	3.44162e+06	1532	2.54291e+07				1.88485e+07	0	1993-06-21	1993-04-18		200025	1	广东省
25	000025	2000	3.64e+08	7.66479e+08	8.17817e+06	1.46725e+07	6.67875e+08	1.52616e+08	1.52616e+08	1.21282e+08	2.25706e+06	1.07443e+07	6.19123e+07	3.85514e+07	-1.15631e+08	-1.18829e+08	S90	3.79631e+07	1.29932e+06	1178	1.6458e+07				1.40009e+07	1	1993-06-21	1993-04-18		200025	1	广东省
25	000025	2001	4.62634e+08	1.36843e+09	1.87925e+07	8.04439e+06	1.07831e+09	7.03245e+08	7.03245e+08	6.19437e+08	4.16369e+06	2.43541e+07	5.29187e+07	2.22524e+07	-4.16444e+06	7.16629e+06	S90	4.37209e+07	8.06389e+06	1783	3.17235e+07				2.56057e+07	1	1993-06-21	1993-04-18		200025	1	广东省
25	000025	2002	4.50576e+08	1.23223e+09	1.49886e+07	1.2647e+07	1.00096e+09	1.28932e+09	1.28932e+09	1.17485e+09	3.96014e+06	4.16896e+07	7.80943e+07	2.74321e+07	-3.73864e+07	-3.67176e+07	S90	6.73118e+07	1.57775e+07	1209	2.82741e+07				2.13143e+07	1	1993-06-21	1993-04-18		200025	1	广东省
25	000025	2003	4.01821e+08	1.2747e+09	1.56448e+07	8.79673e+06	1.03235e+09	1.43638e+09	1.43638e+09	1.30737e+09	4.47223e+06	5.28614e+07	6.24162e+07	1.75629e+07	1.54234e+07	9.54368e+06	S90	6.08603e+07	9.80235e+06	1272	2.54176e+07		0	1	2.12052e+07	1	1993-06-21	1993-04-18		200025	1	广东省
25	000025	2004	3.89826e+08	1.06346e+09	1.32365e+07	6.72122e+06	7.97407e+08	1.12475e+09	1.12475e+09	1.01725e+09	4.4952e+06	5.09535e+07	5.24402e+07	1.22581e+07	1.44035e+07	9.61282e+06	S90	6.03433e+07	4.34747e+06	1123	2.15057e+07		0	1	1.87676e+07	1	1993-06-21	1993-04-18		200025	1	广东省
25	000025	2005	3.91602e+08	8.59359e+08	1.16336e+07	1.31882e+07	5.82141e+08	1.04381e+09	1.04381e+09	9.40722e+08	4.13053e+06	4.86166e+07	4.92595e+07	9.92562e+06	1.21479e+07	7.71408e+06	S90	5.84491e+07	6.6219e+06	938	2.23123e+07		0	1	1.89497e+07	1	1993-06-21	1993-04-18		200025	1	广东省
25	000025	2006	3.5915e+08	8.30866e+08	1.21662e+07	1.19942e+07	6.41652e+08	1.13369e+09	1.13369e+09	1.03649e+09	4.06982e+06	4.87764e+07	5.26794e+07	1.16452e+07	-1.81713e+06	-8.78835e+07	S90	5.7613e+07	1.14803e+07	976	2.45455e+07		0	1	1.94216e+07	0	1993-06-21	1993-04-18		200025	1	广东省
25	000025	2007	2.03865e+08	8.35575e+08	1.40161e+07	9.48644e+06	6.30459e+08	9.91037e+08	9.91037e+08	8.81291e+08	4.21313e+06	4.02572e+07	5.17316e+07	1.38233e+07	1.14786e+07	6.62577e+06	S90	5.35334e+07	1.01351e+06	932	2.01845e+07		0	1	1.8555e+07	0	1993-06-21	1993-04-18		200025	1	广东省
25	000025	2008	1.90592e+08	6.14544e+08	9.57694e+06	6.67603e+06	4.27557e+08	6.37897e+08	6.37897e+08	5.41979e+08	3.98877e+06	3.19805e+07	5.20953e+07	1.2677e+07	-511272	1.8449e+06	S90	6.27742e+07	803363	796	1.68731e+07		0	1	1.59353e+07	0	1993-06-21	1993-04-18		200025	1	广东省
25	000025	2009	182074577	6.11487e+08	9.12811e+06	9.65623e+06	4.16408e+08	4.32676e+08	4.32676e+08	3.62884e+08	3.85463e+06	1.99706e+07	5.0518e+07	9.60469e+06	-2.00233e+06	8.12351e+06	S90	5.23983e+07	830876	719	1.69743e+07		0	1	1.61792e+07	0	1993-06-21	1993-04-18		200025	1	广东省
25	000025	2010	1.73401e+08	5.99556e+08	1.47844e+07	7.46487e+06	3.99758e+08	3.86348e+08	3.86348e+08	3.20838e+08	4.00097e+06	2.01312e+07	4.62157e+07	8.4071e+06	2.79143e+06	3.92231e+06	F51	4.83471e+07	681755	653	1.63581e+07		0	1	1.56498e+07	0	1993-06-21	1993-04-18		200025	1	广东省
25	000025	2011	1.64609e+08	5.70693e+08	1.32855e+07	7.62783e+06	3.69312e+08	4.03282e+08	4.03282e+08	3.35264e+08	4.96577e+06	1.98917e+07	4.46482e+07	8.30701e+06	-6.82864e+06	1.2502e+06	F51	5.66113e+07	2.32262e+06	599	1.60098e+07		0	1	1.53015e+07	0	1993-06-21	1993-04-18		200025	1	广东省
25	000025	2012	1.56062e+08	644911292	1.25811e+07	1.18454e+07	4.4385e+08	4.19643e+08	4.19643e+08	3.3642e+08	5.92274e+06	2.06989e+07	4.54357e+07	1.00813e+07	-5.16686e+06	971919	F51	5.60674e+07	3.08228e+07	578	1.40933e+07		0	1	1.34062e+07	0	1993-06-21	1993-04-18		200025	1	广东省
25	000025	2013	1.49969e+08	7.00998e+08	1.44087e+07	1.66873e+07	4.97283e+08	4.86729e+08	4.86729e+08	3.87559e+08	7.35179e+06	2.12652e+07	4.4228e+07	1.67836e+07	1.65278e+07	3.01798e+06	F51	5.53682e+07	3.11645e+07	578	1.27224e+07		0	1	1.23132e+07	0	1993-06-21	1993-04-18		200025	1	广东省
25	000025	2014	1.42849e+08	8.06325e+08	1.71642e+07	9.05509e+06	6.03994e+08	4.64988e+08	4.64988e+08	3.89424e+08	5.04618e+06	2.10734e+07	4.35093e+07	1.77711e+07	9.18987e+06	8.56621e+06	F51	5.46319e+07	1.03734e+08	527	1.55481e+07		0	1	1.50304e+07	0	1993-06-21	1993-04-18		200025	1	广东省
25	000025	2015	136583565	1.16867e+09	1.96397e+07	1.00439e+07	2.9008e+08	3.03727e+08	3.03727e+08	2.17992e+08	6.18941e+06	1.47189e+07	3.28819e+07	4.34369e+06	4.68989e+07	4.2738e+07	F51	5.83456e+07	1.47978e+08	517	1.38787e+07		0	1	1.31647e+07	0	1993-06-21	1993-04-18		200025	1	广东省
25	000025	2016	1.29226e+08	1.189e+09	2.71446e+07	1.00817e+07	2.80465e+08	3.24241e+08	3.24241e+08	2.29043e+08	8.77205e+06	1.66567e+07	4.24468e+07	-505961	3.18006e+07	2.76179e+07	F51	6.09845e+07	6.77369e+07	494	1.3957e+07		0	1	1.31395e+07	0	1993-06-21	1993-04-18		200025	1	广东省
25	000025	2017	1.20297e+08	1.40331e+09	2.31712e+07	9.92757e+06	4.05291e+08	3.47237e+08	3.47237e+08	2.54255e+08	3.63845e+06	1.64904e+07	3.67353e+07	1.52017e+06	6.8235e+07	6.57816e+07	F51	5.50476e+07	3.13406e+07	320	1.38533e+07		0	1	1.28732e+07	0	1993-06-21	1993-04-18		200025	1	广东省
25	000025	2018	1.12674e+08	1658295531	2.58027e+07	9.37739e+06	5.59013e+08	4.14239e+08	4.14239e+08	3.32347e+08	6.27661e+06	1.99874e+07	4.42314e+07	6.50811e+06	9.22921e+07	8.614e+07	F51	5.27325e+07	3.13431e+07	337	1.98004e+07		0	1	1.8357e+07	0	1993-06-21	1993-04-18		200025	1	广东省
25	000025	2019	1.0712e+08	1.64578e+09	3.12048e+07	7.14253e+07	3.06569e+08	5.71073e+08	5.71073e+08	4.31021e+08	6.26906e+06	2.39561e+07	4.36683e+07	4.98277e+06	3.0334e+08	2.18807e+08	F51	6.28126e+07	1.24673e+08	325	2.95575e+07		0	1	2.64299e+07	0	1993-06-21	1993-04-18		200025	1	广东省
25	000025	2020	1.19137e+08	1.70844e+09	2.83657e+07	2.10622e+07	3.23796e+08	4.24419e+08	4.24419e+08	3.19261e+08	4.10448e+06	1.77151e+07	3.99842e+07	-3.30588e+06	7.35068e+07	6.03052e+07	F51	5.59024e+07	1.7262e+08	302	3.16951e+07		0	1	27990380	0	1993-06-21	1993-04-18		200025	1	广东省
25	000025	2021	1.09438e+08	1.85965e+09	3.88936e+07	4.85221e+07	4.02455e+08	5.0852e+08	5.0852e+08	3.5293e+08	6.9441e+06	2.71782e+07	4.71513e+07	-4.27088e+06	1.75386e+08	1.32053e+08	F51	5.93902e+07	1.38364e+08	298	4.01607e+07		0	1	3.04596e+07	0	1993-06-21	1993-04-18		200025	1	广东省
25	000025	2022	1.0269e+08	2.23203e+09	3.85502e+07	1.88918e+07	5.75801e+08	8.37656e+08	8.37656e+08	7.00289e+08	7.33421e+06	2.20347e+07	4.70777e+07	-4.03665e+06	9.91245e+07	8.13195e+07	F51	6.68723e+07	1.52045e+08	317	4.15996e+07		0	1	3.61357e+07	0	1993-06-21	1993-04-18		200025	1	广东省
26	000026	1993	4.76397e+07	3.17505e+08	1.79355e+06	3.57466e+06	1.08772e+08	2.66972e+08	2.66972e+08	1.47549e+08	8.5405e+06	3.74065e+07	1.64051e+07	4.1473e+06	5.82346e+07		C35									0	1993-06-03	1993-04-18		200026	1	广东省
26	000026	1994	4.55263e+07	3.84116e+08	1.25068e+07	-5.98664e+06	1.22148e+08	2.81731e+08	2.81731e+08	1.6346e+08	122248	3.87222e+07	2.58261e+07	5.23755e+06	5.51233e+07	7.06183e+07	C35									0	1993-06-03	1993-04-18		200026	1	广东省
26	000026	1995	5.04226e+07	4.55158e+08	1.11748e+07	7.11629e+06	1.90317e+08	3.49647e+08	3.49647e+08	1.8604e+08	1.96051e+06	6.10717e+07	3.03931e+07	3.63312e+06	7.89753e+07	7.66449e+07	C35									0	1993-06-03	1993-04-18		200026	1	广东省
26	000026	1996	5.8418e+07	5.90275e+08	1.19695e+07	-401746	2.20428e+08	3.45814e+08	3.45814e+08	1.80441e+08	2.63429e+06	6.54591e+07	3.30954e+07	3.91296e+06	8.10559e+07	6.77695e+07	C35									0	1993-06-03	1993-04-18		200026	1	广东省
26	000026	1997	5.36711e+07	8.06343e+08	1.0927e+07	3.03522e+06	1.74447e+08	3.67921e+08	3.67921e+08	1.92564e+08	2.79719e+06	7.2254e+07	3.37128e+07	-314782	8.60471e+07	8.18593e+07	C35									0	1993-06-03	1993-04-18		200026	1	广东省
26	000026	1998	6.36102e+07	8.3717e+08	2.36941e+06	-580327	2.17462e+08	3.43996e+08	3.43996e+08	1.8158e+08	4.14649e+06	8.18719e+07	3.57008e+07	672743	5.65203e+07	5.25346e+07	C35	3.21794e+07	5.96336e+06		6.21763e+06				6.21763e+06	0	1993-06-03	1993-04-18		200026	1	广东省
26	000026	1999	6.56949e+07	8.21941e+08	1.00634e+07	-739907	2.31459e+08	2.7982e+08	2.7982e+08	1.48046e+08	3.62488e+06	8.47125e+07	4.04441e+07	-4.00904e+06	3.47516e+07	3.22965e+07	C35	3.79176e+07	9.91439e+06	2178	1.41952e+07				7.33754e+06	0	1993-06-03	1993-04-18		200026	1	广东省
26	000026	2000	5.65214e+07	7.81983e+08	8.33563e+06	-4.88062e+06	1.79945e+08	2.53028e+08	2.53028e+08	1.43496e+08	3.40557e+06	7.37368e+07	4.09502e+07	-3.73973e+06	1.79747e+07	1.50749e+07	C35	3.2756e+07	7.27441e+06	2038	1.94106e+07				6.06497e+06	0	1993-06-03	1993-04-18		200026	1	广东省
26	000026	2001	69683341	725845783	5453949	-2645517	130942866	219813846	219813846	136106406	2289846	58843832	36521122	-8131395	15236441	10567059	C35	29365251	29936706	1618	15716264				11043244	0	1993-06-03	1993-04-18		200026	1	广东省
26	000026	2002	58447356	566681393	5718793	-8520228	49594606	206241298	206241298	129380977	2191955	56046613	110658913	456411	-76179191	-77816130	C35	25130750	51521171	1555	15874393				6358433	0	1993-06-03	1993-04-18		200026	1	广东省
26	000026	2003	53581869	572847496	3960746	-10058888	50117904	228133082	228133082	137446375	1988456	57173424	40800580	-553273	3109241	4242805	C35	35483217	72091519	1106	7168962		0	1	6222877	0	1993-06-03	1993-04-18		200026	1	广东省
26	000026	2004	253123101	627537297	3099231	-8882812	102836728	278246963	278246963	175064744	2040467	55225202	35616702	-97500	3522906	1970977	C35	39582990	63273862	1195	10231852		0	1	9210740	0	1993-06-03	1993-04-18		200026	1	广东省
26	000026	2005	2.4805e+08	6.21276e+08	4.5514e+06	-1.07057e+07	8.04016e+07	3.41505e+08	3.41505e+08	2.09122e+08	3.20946e+06	5.90405e+07	5.00577e+07	1.50541e+06	1.8169e+07	1.58515e+07	C35	4.39816e+07	3.365e+07	1459	1.36235e+07		0	1	1.14567e+07	0	1993-06-03	1993-04-18		200026	1	广东省
26	000026	2006	2.51028e+08	7.71947e+08	4.83868e+06	-1.76895e+07	2.01733e+08	4.87241e+08	4.87241e+08	3.08617e+08	3.23619e+06	7.84994e+07	6.03817e+07	5.68451e+06	3.4928e+07	2.93347e+07	C35	5.86002e+07	2.5126e+07	1614	1.57892e+07		0	1	1.01433e+07	0	1993-06-03	1993-04-18		200026	1	广东省
26	000026	2007	6.77711e+07	1.0455e+09	7.18723e+06	-1.90337e+07	3.94905e+08	8.05273e+08	8.05273e+08	5.21498e+08	4.54416e+06	1.05946e+08	8.22293e+07	1.81623e+07	7.14359e+07	6.17441e+07	C35	8.39229e+07	7.9986e+07	1934	2.7545e+07		0	1	1.3126e+07	0	1993-06-03	1993-04-18		200026	1	广东省
26	000026	2008	2.6283e+08	1.44119e+09	1.18456e+07	-1.03174e+07	7.61695e+08	1.08641e+09	1.08641e+09	6.98506e+08	7.15785e+06	1.63184e+08	9.89567e+07	4.55344e+07	6.9511e+07	6.50188e+07	C35	1.17636e+08	173444783	2241	3.60938e+07		0	1	2.23218e+07	0	1993-06-03	1993-04-18		200026	1	广东省
26	000026	2009	2.59762e+08	1.52394e+09	1.55034e+07	7.82584e+06	7.88717e+08	1.2374e+09	1.2374e+09	8.28813e+08	6.47181e+06	1.82283e+08	1.0956e+08	4.14383e+07	7.99308e+07	7.07505e+07	C35	1.34079e+08	5.5062e+07	2379	4.96707e+07		0	1	2.22581e+07	0	1993-06-03	1993-04-18		200026	1	广东省
26	000026	2010	2.51742e+08	2.43654e+09	1.99809e+07	1.84927e+07	1.14897e+09	1.78075e+09	1.78075e+09	1.20877e+09	6.72725e+06	2.63684e+08	1.45677e+08	4.78101e+07	1.00119e+08	9.40185e+07	F52	1.99855e+08	6.24055e+07	3266	6.18404e+07		0	1	2.29971e+07	0	1993-06-03	1993-04-18		200026	1	广东省
26	000026	2011	1.62647e+08	2.89578e+09	2.74145e+07	5.02373e+07	1.50202e+09	2.56105e+09	2.56105e+09	1.65896e+09	1.43658e+07	4.33764e+08	1.96333e+08	6.52071e+07	1.86686e+08	1.59259e+08	F52	2.91984e+08	1.50636e+08	4400	7.80157e+07		0	1	2.47883e+07	0	1993-06-03	1993-04-18		200026	1	广东省
26	000026	2012	3.17801e+08	3.32676e+09	2.8091e+07	5.57051e+07	1.87768e+09	3.02396e+09	3.02396e+09	1.98233e+09	1.85748e+07	5.75687e+08	1.93405e+08	1.18656e+08	1.29944e+08	1.1566e+08	F52	3.74297e+08	1.16308e+08	5017	1.11593e+08		0	1	3.19492e+07	0	1993-06-03	1993-04-18		200026	1	广东省
26	000026	2013	3.06889e+08	3.5587e+09	3.11738e+07	5.76282e+07	2.01988e+09	3.1035e+09	3.1035e+09	1.99013e+09	2.2745e+07	6.49298e+08	1.86296e+08	1.00268e+08	1.47631e+08	1.30125e+08	F52	3.97723e+08	1.18965e+08	5112	1.29666e+08		0	1	2.98936e+07	0	1993-06-03	1993-04-18		200026	1	广东省
26	000026	2014	3.23733e+08	3.65778e+09	3.86484e+07	7.76028e+07	2.0213e+09	3.27814e+09	3.27814e+09	2.05471e+09	2.39019e+07	7.2284e+08	2.08452e+08	1.05819e+08	1.58945e+08	1.46103e+08	F52	4.50945e+08	1.85726e+08	5544	1.35961e+08		0	1	3.02448e+07	0	1993-06-03	1993-04-18		200026	1	广东省
26	000026	2015	3.6198e+08	4.24667e+09	3.93967e+07	6.89217e+07	1.94384e+09	3.1622e+09	3.1622e+09	1.92951e+09	3.06745e+07	7.79537e+08	1.98078e+08	9.43475e+07	1.24624e+08	1.22044e+08	F52	4.98412e+08	2.30352e+08	5562	1.39661e+08		0	1	3.41469e+07	0	1993-06-03	1993-04-18		200026	1	广东省
26	000026	2016	6.11204e+08	4.0049e+09	4.52546e+07	5.09453e+07	1.62995e+09	2.99386e+09	2.99386e+09	1.77281e+09	3.40471e+07	7.6053e+08	2.01274e+08	6.88876e+07	1.27382e+08	1.10375e+08	F52	4.93983e+08	1.89744e+08	5291	1.44882e+08		0	1	3.65738e+07	0	1993-06-03	1993-04-18		200026	1	广东省
26	000026	2017	5.237e+08	3.57979e+09	7.15644e+07	5.58572e+07	1.11182e+09	3.34581e+09	3.34581e+09	1.98665e+09	3.28713e+07	8.11438e+08	2.40043e+08	4.91867e+07	1.88476e+08	1.42616e+08	F52	5.16929e+08	1.36915e+08	5362	1.38998e+08		0	1	4.30115e+07	0	1993-06-03	1993-04-18		200026	1	广东省
26	000026	2018	4.2565e+08	3.59969e+09	6.9779e+07	5.59232e+07	1.02955e+09	3.40045e+09	3.40045e+09	1.99381e+09	3.37693e+07	8.5697e+08	2.19163e+08	3.59162e+07	2.30403e+08	1.83835e+08	F52	5.83417e+08	1.46877e+08	5162	1.38403e+08		0	1	4.48609e+07	0	1993-06-03	1993-04-18		200026	1	广东省
26	000026	2019	3.63997e+08	3.76092e+09	8.26028e+07	24064803	1.10638e+09	3.70421e+09	3.70421e+09	2.21721e+09	2.81928e+07	8.65792e+08	2.4062e+08	3.28153e+07	2.7288e+08	2.15909e+08	F52	5.84436e+08	1.66689e+08	4994	1.53985e+08		0	1	4.42061e+07	0	1993-06-03	1993-04-18		200026	1	广东省
26	000026	2020	3.52734e+08	4.01871e+09	1.32853e+08	6.89253e+07	1.21875e+09	4.24344e+09	4.24344e+09	2.63923e+09	2.54441e+07	8.70714e+08	2.56559e+08	3.34493e+07	3.71904e+08	2.94122e+08	F52	5.78179e+08	1.33532e+08	4901	1.57561e+08		0	1	4.21474e+07	0	1993-06-03	1993-04-18		200026	1	广东省
26	000026	2021	3.49495e+08	4.11058e+09	1.45936e+08	6.77699e+07	1.09735e+09	5.24373e+09	5.24373e+09	3.28566e+09	3.75636e+07	1.0499e+09	2.61627e+08	3.46771e+07	5.05386e+08	3.8786e+08	F52	7.10102e+08	2.04423e+08	5081	1.525e+08		0	1	4.24044e+07	0	1993-06-03	1993-04-18		200026	1	广东省
26	000026	2022	3.64629e+08	4.11714e+09	1.36588e+08	6.07702e+07	9.8072e+08	4.3541e+09	4.3541e+09	2.73897e+09	3.08002e+07	9.31833e+08	2.19015e+08	2.11887e+07	3.40186e+08	2.66681e+08	F52	6.59058e+08	1.14091e+08	4321	1.55969e+08		0	1	4.05246e+07	0	1993-06-03	1993-04-18		200026	1	广东省
27	000027	1993	2.37025e+09	4.84604e+09	638627	1.87548e+07	3.65534e+09	6.38873e+08	6.38873e+08	4.19506e+08	1.25456e+07	10945.8	9.79627e+06	4.28305e+07	1.33491e+08		D44									0	1993-09-03	1993-06-02			0	广东省
27	000027	1994	3.77977e+09	5.30449e+09	415198	4.17738e+07	3.9902e+09	1.14504e+09	1.14504e+09	8.05269e+08	1.2548e+06		4.26773e+07	1.59005e+08	1.56176e+08	2.2057e+08	D44									0	1993-09-03	1993-06-02			0	广东省
27	000027	1995	3.54528e+09	5.31091e+09	51802.1	2.92096e+07	3.80506e+09	1.31168e+09	1.31168e+09	8.66359e+08	1.61698e+06	43073	4.25713e+07	2.53951e+08	1.64743e+08	2.61597e+08	D44									0	1993-09-03	1993-06-02			0	广东省
27	000027	1996	3.24336e+09	5.36601e+09	2.69684e+07	2.48623e+07	3.64299e+09	1.55264e+09	1.55264e+09	1.12732e+09	1.81739e+06		5.57667e+07	2.7218e+08	1.20989e+08	3.14806e+08	D44									0	1993-09-03	1993-06-02			0	广东省
27	000027	1997	3.03049e+09	5.5169e+09	3.82087e+07	9.6284e+07	3.29592e+09	1.39949e+09	1.39949e+09	8.93306e+08	2.08019e+06	6.03296e+07	2.00508e+08		2.40944e+08	3.75122e+08	D44									0	1993-09-03	1993-06-02			0	广东省
27	000027	1998	2.80097e+09	5.29625e+09	7.38651e+07	1.07979e+08	2.89736e+09	1.39631e+09	1.39631e+09	9.26205e+08	1.25391e+06		5.89498e+07	1.52994e+08	3.35572e+08	4.00834e+08	D44	4.17321e+07	1.54209e+08		3.09653e+08				2.99066e+08	0	1993-09-03	1993-06-02			0	广东省
27	000027	1999	2.52774e+09	5.05138e+09	8.03982e+07	7.36245e+07	2.45093e+09	1.58375e+09	1.58375e+09	1.0834e+09	1.9947e+06		8.29195e+07	1.33874e+08	3.70444e+08	4.42523e+08	D44	4.69201e+07	9.40985e+07		3.39009e+08				3.25427e+08	0	1993-09-03	1993-06-02			0	广东省
27	000027	2000	4.02941e+09	7.54431e+09	1.53264e+07	9.31593e+07	3.19283e+09	2.30802e+09	2.30802e+09	1.58618e+09	2.74785e+06		8.29753e+07	1.08539e+08	5.90912e+08	6.11636e+08	D44	1.02263e+08	2.8952e+08		2.80373e+07				1.52919e+07	0	1993-09-03	1993-06-02			0	广东省
27	000027	2001	3.75837e+09	7.76486e+09	6.71853e+07	5.40425e+07	3.13885e+09	3.34781e+09	3.34781e+09	2.21851e+09	9.92458e+06		1.96795e+08	9.17623e+07	8.17718e+08	7.76513e+08	D44	3.27331e+07	1.05538e+09		6.86997e+08				6.59919e+08	0	1993-09-03	1993-06-02			0	广东省
27	000027	2002	4.23789e+09	7.99443e+09	8.16163e+07	69545909	2.58547e+09	3.82859e+09	3.82859e+09	2.76378e+09	1.00052e+07		3.53866e+07	3.9751e+07	8.99605e+08	9.56577e+08	D44	5.6001e+07	1.01041e+09		7.94211e+08				7.80349e+08	0	1993-09-03	1993-06-02			0	广东省
27	000027	2003	4.38515e+09	8.89425e+09	1.14832e+08	1.41764e+08	2.32232e+09	4.80463e+09	4.80463e+09	3.17069e+09	1.71906e+07	8.31211e+06	8.83216e+07	2.08781e+07	1.49151e+09	1.36605e+09	D44	5.63855e+07	6.56162e+08		8.42424e+08		0	1	8.26165e+08	0	1993-09-03	1993-06-02			0	广东省
27	000027	2004	4.53302e+09	1.12177e+10	1.4675e+08	1.49508e+08	3.93264e+09	5.84278e+09	5.84278e+09	4.17657e+09	2.01128e+07	1.36354e+07	1.25049e+08	2.98407e+07	1.47396e+09	1.31962e+09	D44	8.25076e+07	1.65307e+09	65	9.34693e+08		0	1	9.17252e+08	0	1993-09-03	1993-06-02			0	广东省
27	000027	2005	4.77564e+09	1.10612e+10	2.21578e+08	9.41062e+07	3.1407e+09	6.90841e+09	6.90841e+09	5.10145e+09	1.92477e+07	1.75531e+07	1.44189e+08	6.83941e+07	1.51983e+09	1.41441e+09	D44	9.52178e+07	9.98177e+08	65	5.67983e+08		0	1	5.23404e+08	0	1993-09-03	1993-06-02			0	广东省
27	000027	2006	5.39524e+09	1.12408e+10	2.41034e+08	1.03911e+08	3.04854e+09	6.94505e+09	6.94505e+09	5.22927e+09	2.04362e+07	1.99881e+07	1.23827e+08	7.25207e+07	1.50699e+09	1.50549e+09	D44	1.04544e+08	3.77031e+08	64	5.93355e+08		0	1	5.74307e+08	0	1993-09-03	1993-06-02			0	广东省
27	000027	2007	1.08823e+10	2.45182e+10	4.98834e+08	2.55285e+08	1.07434e+10	1.03566e+10	1.03566e+10	7.52629e+09	6.32471e+07	3.37003e+07	3.31094e+08	3.12219e+08	2.10906e+09	1.94368e+09	D44	4.59484e+08	2.24615e+09	75	1.06117e+09		0	1	1.02974e+09	0	1993-09-03	1993-06-02			0	广东省
27	000027	2008	1.22554e+10	2.93849e+10	5.12552e+08	1.77874e+08	1.57055e+10	1.06429e+10	1.06429e+10	9.25381e+09	9.06717e+07	3.55896e+07	3.60053e+08	5.17927e+08	2.65878e+08	1.16389e+09	D44	4.05676e+08	4.12034e+09	117	1.08502e+09		0	1	1.01806e+09	0	1993-09-03	1993-06-02			0	广东省
27	000027	2009	1.3523e+10	3.02498e+10	5.58739e+08	4.64869e+08	1.45653e+10	1.13887e+10	1.13887e+10	8.40877e+09	7.3125e+07	3.26272e+07	3.59558e+08	3.87348e+08	2.29466e+09	2.31758e+09	D44	5.67979e+08	1.70101e+09	137	1.26526e+09		0	1	1.19974e+09	0	1993-09-03	1993-06-02			0	广东省
27	000027	2010	1.38951e+10	2.907e+10	6.16856e+08	2.96359e+08	1.26548e+10	1.24647e+10	1.24647e+10	1.0511e+10	7.57824e+07	3.70657e+07	4.46156e+08	3.09707e+08	1.19882e+09	1.61594e+09	D44	5.6919e+08	1.28478e+09	127	1.30016e+09		0	1	1.23296e+09	0	1993-09-03	1993-06-02			0	广东省
27	000027	2011	1.42681e+10	3.15091e+10	5.6772e+08	2.17277e+08	1.45881e+10	1.4387e+10	1.4387e+10	1.24201e+10	1.46781e+08	6.06872e+07	4.56855e+08	4.09277e+08	9.78187e+08	1.18285e+09	D44	8.16966e+08	2.61897e+09	3545	1.53904e+09		0	1	1.45751e+09	0	1993-09-03	1993-06-02			0	广东省
27	000027	2012	1.35029e+10	3.23592e+10	5.69468e+08	2.80229e+08	1.48104e+10	1.28285e+10	1.28285e+10	1.06779e+10	1.30888e+08	7.6338e+07	4.88641e+08	4.42386e+08	9.60195e+08	1.13648e+09	D44	8.05535e+08	1.45099e+09	3402	1.37708e+09		0	1	1.28948e+09	0	1993-09-03	1993-06-02			0	广东省
27	000027	2013	1.37594e+10	3.33935e+10	6.25983e+08	3.45911e+08	1.45541e+10	12350782449	12350782449	9.71979e+09	1.0218e+08	8.94258e+07	5.4427e+08	4.68857e+08	1.57663e+09	1.73663e+09	D44	8.61102e+08	1.53585e+09	3467	1.43563e+09		0	1	1.29855e+09	0	1993-09-03	1993-06-02			0	广东省
27	000027	2014	1.45737e+10	3.84414e+10	5.78118e+08	3.28604e+08	1.80868e+10	1.2506e+10	1.2506e+10	9.25615e+09	1.33293e+08	9.29141e+07	5.02563e+08	6.05075e+08	2.2521e+09	2.3361e+09	D44	1.07765e+09	1.81393e+09	3722	1.51772e+09		0	1	1.35925e+09	0	1993-09-03	1993-06-02			0	广东省
27	000027	2015	1.83158e+10	5.80674e+10	5.93532e+08	2.49425e+08	3.31996e+10	1.113e+10	1.113e+10	7.79676e+09	1.44653e+08	9.33252e+07	6.40863e+08	7.06992e+08	2.27573e+09	2.05769e+09	D44	1.1804e+09	4.7397e+09	4805	1.50307e+09		0	1	1.33286e+09	0	1993-09-03	1993-06-02			0	广东省
27	000027	2016	2.03762e+10	6.08622e+10	6.96756e+08	4.38393e+08	3.60345e+10	1.13181e+10	1.13181e+10	8.04357e+09	1.37907e+08	1.08358e+08	6.16853e+08	8.21e+08	1.87026e+09	1.40664e+09	D44	1.15535e+09	6.43809e+09	5333	1.56497e+09		0	1	1.38848e+09	0	1993-09-03	1993-06-02			0	广东省
27	000027	2017	3.0428e+10	7.72309e+10	7.62142e+08	1.13555e+09	5.25083e+10	1.55459e+10	1.55459e+10	1.12742e+10	6.90387e+08	1.4335e+08	7.90586e+08	1.52293e+09	1.29222e+09	8.45059e+08	D44	1.30495e+09	8.78441e+09	5845	1.86678e+09		0	1	1.68283e+09	0	1993-09-03	1993-06-02			0	广东省
27	000027	2018	3.46414e+10	8.50739e+10	734172760	1.61113e+09	5.75902e+10	18527395542	18527395542	1.35939e+10	8.56849e+08	2.10571e+08	7.81326e+08	1.80973e+09	1.19853e+09	7.16387e+08	D44	1.78292e+09	7.33125e+09	6649	2.49558e+09		0	1	2.28945e+09	0	1993-09-03	1993-06-02			0	广东省
27	000027	2019	3.5744e+10	9.6112e+10	9.02353e+08	1.10749e+09	6.25272e+10	2.0817e+10	2.0817e+10	1.43475e+10	1.01816e+09	7.84555e+07	9.91829e+08	1.90409e+09	2.24686e+09	1.82914e+09	D44	1.86411e+09	1.07255e+10	6935	2.6441e+09		0	1	2.39223e+09	0	1993-09-03	1993-06-02			0	广东省
27	000027	2020	3.52862e+10	1.14062e+11	1.53825e+09	3.53153e+08	7.22087e+10	2.04545e+10	2.04545e+10	1.45579e+10	1.61712e+08	9.70449e+07	1.46139e+09	1.92726e+09	2.60006e+09	4.26747e+09	D44	2.37422e+09	1.46838e+10	7384	2.81063e+09	深圳能源	2177639936	1	2.35159e+09	0	1993-09-03	1993-06-02			0	广东省
27	000027	2021	5.75472e+10	1.31507e+11	1.71836e+09	5.6974e+08	8.19201e+10	3.15696e+10	3.15696e+10	2.54254e+10	2.45302e+08	1.16841e+08	1.50699e+09	1.9989e+09	2.68654e+09	2.10959e+09	D44	2.44001e+09	1.22537e+10	12808	3.83011e+09	深圳能源	3269098240	1	3.09996e+09	0	1993-09-03	1993-06-02			0	广东省
27	000027	2022	5.92965e+10	1.41267e+11	1.78462e+09	7.76119e+08	8.69459e+10	3.75247e+10	3.75247e+10	3.1014e+10	2.48642e+08	1.33874e+08	1.34954e+09	2.2301e+09	2.89141e+09	2.47269e+09	D44	3.20234e+09	1.10769e+10	13392	4.31813e+09	深圳能源	2315041536	1	3.49869e+09	0	1993-09-03	1993-06-02			0	广东省
28	000028	1993	1.05726e+08	3.84074e+08	6.03396e+06	3.49194e+06	9.68838e+07	1.18072e+08	1.18072e+08	5.5531e+07	9.13351e+06	3.84185e+06	1.26461e+07	2.22508e+06	3.83477e+07		C27									0	1993-08-09	1993-07-03		200028	1	广东省
28	000028	1994	1.10604e+08	3.79765e+08	640910	2.69234e+06	5.68549e+07	1.28896e+08	1.28896e+08	7.43384e+07	222212	7.94159e+06	1.7972e+07	-2.57062e+06	3.42463e+07	3.60218e+07	C27									0	1993-08-09	1993-07-03		200028	1	广东省
28	000028	1995	1.13277e+08	3.80207e+08	2.04078e+06	1.72572e+06	5.05523e+07	1.61202e+08	1.61202e+08	1.03532e+08	431161	6.62076e+06	2.29879e+07	564850	2.57716e+07	2.30934e+07	C27									0	1993-08-09	1993-07-03		200028	1	广东省
28	000028	1996	1.08546e+08	4.46603e+08	1.25256e+06	-1.08613e+06	8.94768e+07	1.5169e+08	1.5169e+08	8.9114e+07	41803.9	4.58626e+06	2.7668e+07	1.30995e+06	3.78247e+07	4.00211e+07	C27									0	1993-08-09	1993-07-03		200028	1	广东省
28	000028	1997	1.55156e+08	4.95822e+08	904683	2.41381e+06	1.67657e+08	8.46182e+07	8.46182e+07	5.73762e+07	54018.1	2.13403e+07	3.28824e+07	4.17027e+06	-2.80155e+07	-2.99016e+07	C27									0	1993-08-09	1993-07-03		200028	1	广东省
28	000028	1998	1.98154e+08	5.6236e+08	833962	2.68741e+06	1.14113e+08	8.84382e+07	8.84382e+07	6.25577e+07	115279	2.08525e+07	3.81772e+07	9.56677e+06	1.02539e+07	8.98693e+06	C27	2.40865e+07	1.03814e+07		14325313				1.10647e+07	0	1993-08-09	1993-07-03		200028	1	广东省
28	000028	1999	1.70684e+08	5.38951e+08	2.02668e+06	1.85129e+06	8.67188e+07	1.11953e+07	1.11953e+07	8.39706e+06	40563.3	1.38339e+06	2.09096e+07	3.5141e+06	2.63789e+07	2.05852e+07	C27	1.882e+07	2.7539e+07	724	1.6525e+07				1.40618e+07	0	1993-08-09	1993-07-03		200028	1	广东省
28	000028	2000	1.16877e+08	4.90887e+08	892203	674290	8.58268e+07	1.07899e+08	1.07899e+08	6.94417e+07	62290.8	1.92704e+07	4.09126e+07	2.54624e+06	-1.69346e+07	-3.57888e+06	C27	1.42802e+07	2.10118e+07	2536	1.5258e+07				1.08914e+07	0	1993-08-09	1993-07-03		200028	1	广东省
28	000028	2001	1.26887e+08	1.11817e+09	1.41618e+07	8.75333e+06	7.53715e+08	1.66867e+09	1.66867e+09	1.20634e+09	2.68064e+06	3.26132e+08	9.62143e+07	1.36134e+07	2.4666e+07	3.46111e+07	C27	1.0863e+08	3.59068e+07	3663	2.53797e+07				1.58148e+07	0	1993-08-09	1993-07-03		200028	1	广东省
28	000028	2002	1.3187e+08	1.0526e+09	1.52901e+07	2.95458e+07	7.179e+08	1.86994e+09	1.86994e+09	1.45653e+09	3.01267e+06	3.09457e+08	9.93521e+07	1.28985e+07	-7.60395e+06	4.2754e+06	C27	1.30164e+08	2.68975e+07	3145	2.74899e+07				1.72798e+07	0	1993-08-09	1993-07-03		200028	1	广东省
28	000028	2003	1.59917e+08	1.00833e+09	1.73719e+07	2.69787e+07	6.65466e+08	1.78087e+09	1.78087e+09	1.34919e+09	2.63643e+06	3.34484e+08	7.79468e+07	8.6924e+06	4.75838e+06	1.5105e+07	C27	1.26336e+08	4.93587e+07	2746	3.10069e+07		0	1	2.01481e+07	0	1993-08-09	1993-07-03		200028	1	广东省
28	000028	2004	1.36684e+08	8.46187e+08	1.70395e+07	6.47522e+06	4.87989e+08	1.57609e+09	1.57609e+09	1.20283e+09	2.46388e+06	2.94613e+08	6.98467e+07	3.2446e+06	2.14281e+07	2.65844e+07	C27	1.14173e+08	1.41842e+07	2632	2.71584e+07		0	1	2.04878e+07	0	1993-08-09	1993-07-03		200028	1	广东省
28	000028	2005	1.16861e+08	1.07245e+09	5.56695e+07	5.95529e+06	6.78727e+08	1.63557e+09	1.63557e+09	1.26242e+09	2.16232e+06	2.48325e+08	1.05634e+08	-1.63982e+06	4.169e+07	3.57653e+07	C27	1.08912e+08	5.06225e+07	2636	2.33893e+07		0	1	1.85225e+07	0	1993-08-09	1993-07-03		200028	1	广东省
28	000028	2006	2.59592e+08	2.67924e+09	7.76148e+07	3.22005e+06	2.20634e+09	5.66761e+09	5.66761e+09	5.08598e+09	8.22234e+06	3.02041e+08	1.80857e+08	2.10282e+07	1.01422e+08	7.77615e+07	C27	2.02087e+08	1.1822e+08	3757	3.31367e+07		0	1	2.90402e+07	0	1993-08-09	1993-07-03		200028	1	广东省
28	000028	2007	3.40639e+08	2.90609e+09	1.04917e+08	1.98113e+07	2.38851e+09	6.87831e+09	6.87831e+09	6.1712e+09	1.22458e+07	3.31527e+08	1.88973e+08	2.98655e+07	1.69328e+08	1.38718e+08	C27	2.51959e+08	7.14102e+07	3944	3.66499e+07		0	1	3.04814e+07	0	1993-08-09	1993-07-03		200028	1	广东省
28	000028	2008	3.7487e+08	3.68397e+09	7.41958e+07	1.438e+07	3.0346e+09	8.36035e+09	8.36035e+09	7.62781e+09	1.11326e+07	2.98327e+08	2.04916e+08	5.35267e+07	1.84299e+08	1.62454e+08	C27	2.78835e+08	8.49823e+07	4164	4.80979e+07		0	1	4.12013e+07	0	1993-08-09	1993-07-03		200028	1	广东省
28	000028	2009	4.1878e+08	5.23349e+09	1.07396e+08	3.63279e+07	4.35536e+09	1.09499e+10	1.09499e+10	1.00213e+10	1.55942e+07	3.84236e+08	2.45892e+08	5.12527e+07	2.51941e+08	1.9826e+08	C27	3.04247e+08	1.02939e+08	3550	7.21231e+07		0	1	5.4854e+07	0	1993-08-09	1993-07-03		200028	1	广东省
28	000028	2010	4.92558e+08	6.30679e+09	1.27192e+08	3.97203e+07	5.17535e+09	1.30644e+10	1.30644e+10	1.19257e+10	1.99185e+07	4.30589e+08	3.00875e+08	8.25386e+07	3.22899e+08	2.64224e+08	F51	3.69596e+08	1.77992e+08	4187	8.69625e+07		0	1	6.6918e+07	0	1993-08-09	1993-07-03		200028	1	广东省
28	000028	2011	5.9968e+08	7.66576e+09	1.42328e+08	6.28679e+07	6.23896e+09	1.51303e+10	1.51303e+10	1.3796e+10	3.86496e+07	4.29901e+08	3.49635e+08	1.36401e+08	3.87065e+08	3.27815e+08	F51	4.05648e+08	1.9897e+08	4060	9.57747e+07		0	1	7.41989e+07	0	1993-08-09	1993-07-03		200028	1	广东省
28	000028	2012	6.90488e+08	9.29584e+09	1.55994e+08	5.13907e+07	7.45679e+09	1.80118e+10	1.80118e+10	1.64087e+10	4.61747e+07	4.48595e+08	3.92233e+08	1.62118e+08	5.71465e+08	4.83682e+08	F51	4.51773e+08	1.93572e+08	4171	9.97361e+07	国药一致	36820732	1	8.46997e+07	0	1993-08-09	1993-07-03		200028	1	广东省
28	000028	2013	7.66742e+08	1.10579e+10	1.59466e+08	7.60453e+07	8.74126e+09	2.11995e+10	2.11995e+10	1.94361e+10	4.56508e+07	4.8639e+08	4.22406e+08	1.64405e+08	6.45008e+08	5.34219e+08	F51	5.01918e+08	1.50496e+08	4280	1.0467e+08	国药一致	58885080	1	9.04457e+07	0	1993-08-09	1993-07-03		200028	1	广东省
28	000028	2014	7.45558e+08	1.28289e+10	1.71958e+08	7.74457e+07	7.97773e+09	2.39543e+10	2.39543e+10	2.20026e+10	4.67416e+07	5.22383e+08	4.74318e+08	1.23129e+08	7.81487e+08	6.69841e+08	F51	5.61975e+08	3.42669e+08	4594	1.12989e+08	国药一致	86159984	1	9.71591e+07	0	1993-08-09	1993-07-03		200028	1	广东省
28	000028	2015	1.07941e+09	1.32183e+10	1.64316e+08	7.28635e+07	7.65187e+09	2.59931e+10	2.59931e+10	2.3972e+10	5.05084e+07	5.33791e+08	4.59218e+08	9.12821e+07	9.06593e+08	7.87348e+08	F51	6.15094e+08	1.90362e+08	4310	1.15408e+08	国药一致	75798960	1	9.82912e+07	0	1993-08-09	1993-07-03		200028	1	广东省
28	000028	2016	4.8701e+08	2.13128e+10	1.95138e+08	1.87044e+08	1.23988e+10	4.12484e+10	4.12484e+10	3.66482e+10	1.24271e+08	2.1982e+09	8.59721e+08	1.01855e+08	1.54816e+09	1.28188e+09	F51	1.7947e+09	2.65886e+08	21192	2.19624e+08	国药一致	54388984	1	1.40021e+08	0	1993-08-09	1993-07-03		200028	1	广东省
28	000028	2017	5.5171e+08	2.23436e+10	2.15657e+08	2.23753e+08	1.24161e+10	4.12636e+10	4.12636e+10	3.68196e+10	1.1992e+08	2.30591e+09	7.35954e+08	1.10361e+08	1.46389e+09	1.15674e+09	F51	1.68405e+09	2.04346e+08	22480	1.79809e+08		0	1	8.24375e+07	0	1993-08-09	1993-07-03		200028	1	广东省
28	000028	2018	6.07934e+08	2.89303e+10	2.31866e+08	2.4198e+08	1.50245e+10	4.31224e+10	4.31224e+10	3.80241e+10	1.21012e+08	2.76279e+09	7.83338e+08	1.12863e+08	1.67098e+09	1.34843e+09	F51	1.89394e+09	2.55482e+08	24821	2.0611e+08		0	1	9.17867e+07	0	1993-08-09	1993-07-03		200028	1	广东省
28	000028	2019	6.126e+08	3.35206e+10	2.55828e+08	2.50118e+08	1.81608e+10	5.20458e+10	5.20458e+10	4.62924e+10	1.36294e+08	3.0554e+09	8.42015e+08	1.19973e+08	1.83555e+09	1.48422e+09	F51	2.17559e+09	2.45168e+08	27247	2.44444e+08		0	1	1.06244e+08	0	1993-08-09	1993-07-03		200028	1	广东省
28	000028	2020	8.54191e+08	3.95945e+10	3.57212e+08	3.16867e+08	2.27059e+10	5.96495e+10	5.96495e+10	5.25918e+10	1.54631e+08	3.94313e+09	1.00818e+09	1.19855e+08	2.16384e+09	1.7213e+09	F51	2.70841e+09	2.93826e+08	38289	3.26594e+08		0	1	1.39721e+08	0	1993-08-09	1993-07-03		200028	1	广东省
28	000028	2021	8.68626e+08	4.27837e+10	3.40197e+08	3.37164e+08	2.47615e+10	6.83578e+10	6.83578e+10	6.03393e+10	1.69468e+08	4.75286e+09	1.04564e+09	2.12483e+08	1.95241e+09	1.52764e+09	F51	3.36963e+09	3.70431e+08	39386	3.96104e+08		0	1	1.69118e+08	0	1993-08-09	1993-07-03		200028	1	广东省
28	000028	2022	8.50112e+08	4.26158e+10	4.55282e+08	4.28933e+08	2.31711e+10	7.34431e+10	7.34431e+10	6.45169e+10	1.92298e+08	5.27281e+09	1.12908e+09	1.89514e+08	2.30607e+09	1.77174e+09	F51	3.47862e+09	3.22193e+08	39296	4.24638e+08		0	1	1.76904e+08	0	1993-08-09	1993-07-03		200028	1	广东省
29	000029	1993	4.5478e+08	4.19082e+09	3.91806e+07	1.38417e+08	2.21476e+09	8.94137e+08	8.94137e+08	5.20494e+08	3.84116e+07	1.12488e+07	8.5357e+07	7.13425e+06	3.87697e+08		K70									0	1993-09-15	1993-08-15		200029	1	广东省
29	000029	1994	5.96496e+08	5.1302e+09	6.52647e+07	1.77184e+08	2.83575e+09	1.563e+09	1.563e+09	8.94866e+08	5.05852e+07	7.67512e+07	1.31973e+08	-7.746e+07	5.5896e+08	4.50044e+08	K70									0	1993-09-15	1993-08-15		200029	1	广东省
29	000029	1995	6.44846e+08	6.43191e+09	6.64425e+07	4.19045e+08	3.96863e+09	1.19063e+09	1.19063e+09	5.18939e+08	4.50123e+07	5.15827e+07	1.61968e+08	-1.55964e+07	4.72284e+08	3.90509e+08	K70									0	1993-09-15	1993-08-15		200029	1	广东省
29	000029	1996	6.16431e+08	6.32963e+09	6.14124e+07	4.33887e+08	3.88112e+09	7.75037e+08	7.75037e+08	4.67836e+08	2.16398e+07	8.29106e+07	2.41489e+08	-6.48664e+06	1.46344e+07	-1.37296e+07	K70									0	1993-09-15	1993-08-15		200029	1	广东省
29	000029	1997	5.34293e+08	6.0968e+09	5.28716e+07	2.3463e+08	3.59846e+09	1.18598e+09	1.18598e+09	6.99822e+08	4.16258e+07	7.85738e+07	2.7119e+08	-2.24095e+06	1.42058e+08	1.09273e+08	K70									0	1993-09-15	1993-08-15		200029	1	广东省
29	000029	1998	450510247	4877477811	45053880	162062998	3456558744	733452588	733452588	538957668	22230532	73607961	171214550	123918109	-984528367	-1055009323	K70	64626103	7442809		37395030				29152436	0	1993-09-15	1993-08-15		200029	1	广东省
29	000029	1999	5.73711e+08	4.26215e+09	4.40133e+07	1.30533e+08	2.76033e+09	8.49158e+08	8.49158e+08	5.76421e+08	2.37028e+07	6.49385e+07	1.37819e+08	8.49482e+07	7.4411e+07	9.84027e+07	K70	7.48361e+07	1.4569e+07	2693	3.66425e+07				3.37253e+07	0	1993-09-15	1993-08-15		200029	1	广东省
29	000029	2000	4.69712e+08	4.11391e+09	3.29268e+07	1.15148e+08	2.56466e+09	8.52841e+08	8.52841e+08	5.51036e+08	2.75739e+07	5.41028e+07	1.30403e+08	4.49404e+07	7.12739e+07	7.7712e+07	K70	7.59574e+07	6.53798e+06	2373	2.43424e+07				2.42943e+07	0	1993-09-15	1993-08-15		200029	1	广东省
29	000029	2001	3.90213e+08	3.47321e+09	2.19216e+07	6.86439e+07	2.45973e+09	6.16251e+08	6.16251e+08	4.18977e+08	2.25911e+07	2.22381e+07	5.32738e+08	1.02139e+08	-4.96066e+08	-5.39665e+08	K70	9.36231e+07	2.28304e+07	2753	3.04008e+07				2.42038e+07	0	1993-09-15	1993-08-15		200029	1	广东省
29	000029	2002	3.71737e+08	3.00099e+09	1.16275e+07	5.96078e+06	1.97408e+09	7.48052e+08	7.48052e+08	5.94992e+08	2.40756e+07	2.93189e+07	1.61944e+08	9.70661e+07	1.58127e+07	1.34684e+07	K70	1.0957e+08	1.14848e+07	2706	2.8131e+07				2.51522e+07	0	1993-09-15	1993-08-15		200029	1	广东省
29	000029	2003	2.9041e+08	2.74681e+09	1.58701e+07	4.1492e+06	1.61526e+09	9.62384e+08	9.62384e+08	7.46581e+08	2.8449e+07	2.69758e+07	1.23402e+08	4.52953e+07	1.2836e+07	1.00989e+07	K70	9.58482e+07	1.28936e+07	2480	2.84346e+07		0	1	2.44182e+07	0	1993-09-15	1993-08-15		200029	1	广东省
29	000029	2004	2.22075e+08	2.51899e+09	1.44041e+07	2.6506e+06	1.53161e+09	5.70542e+08	5.70542e+08	5.2112e+08	2.14807e+07	1.06792e+07	1.07837e+08	2.45072e+07	-1.24838e+08	-1.43224e+08	K70	7.10991e+07	6.41997e+06	2103	2.21581e+07		0	1	1.60972e+07	0	1993-09-15	1993-08-15		200029	1	广东省
29	000029	2005	2.01704e+08	2.28031e+09	2.70241e+07	8.48299e+06	1.24147e+09	8.52141e+08	8.52141e+08	7.28409e+08	3.87366e+07	1.60902e+07	6.6406e+07	3.63701e+07	1.33305e+07	8.41882e+06	K70	8.17976e+07	3.97443e+06	2421	1.40948e+07		0	1	1.27173e+07	0	1993-09-15	1993-08-15		200029	1	广东省
29	000029	2006	1.8593e+08	2.39144e+09	2.90088e+07	4.47563e+06	1.31493e+09	9.90894e+08	9.90894e+08	9.25815e+08	4.74301e+07	1.95406e+07	-8.9035e+07	3.11866e+07	6.0048e+07	1.94951e+07	K70	8.11258e+07	5.37914e+06	2323	1.35145e+07		0	1	1.26771e+07	0	1993-09-15	1993-08-15		200029	1	广东省
29	000029	2007	7.63245e+07	2.30272e+09	3.19574e+07	-3.04166e+06	1.12135e+09	8.45128e+08	8.45128e+08	6.21641e+08	6.55288e+07	1.01656e+07	6.992e+07	5.33916e+07	5.32954e+07	3.89336e+07	K70	1.1061e+08	1.38986e+07	1886	3.86733e+07	深深房A	808070	1	3.83712e+07	0	1993-09-15	1993-08-15		200029	1	广东省
29	000029	2008	7.08945e+07	2.26566e+09	2.52022e+07	2.25193e+06	1.06853e+09	7.06005e+08	7.06005e+08	4.7315e+08	7.28852e+07	9.30414e+06	7.67005e+07	2.95108e+07	4.54186e+07	1.91558e+07	K70	9.8229e+07	2.75239e+06	1926	3.62088e+07	深深房A	1692656	1	3.57433e+07	0	1993-09-15	1993-08-15		200029	1	广东省
29	000029	2009	6.62834e+07	3.36111e+09	2.44995e+07	-8.78276e+06	2.14548e+09	7.50182e+08	7.50182e+08	5.34326e+08	7.38008e+07	8.77931e+06	7.02166e+07	3.96973e+07	3.62648e+07	2.02174e+07	K70	8.88706e+07	1.30812e+06	1905	3.46656e+07	深深房A	22358668	1	3.4273e+07	0	1993-09-15	1993-08-15		200029	1	广东省
29	000029	2010	6.45265e+07	3.37909e+09	3.93388e+07	-1.33335e+07	2.0793e+09	1.02106e+09	1.02106e+09	6.72736e+08	1.21153e+08	1.3094e+07	6.99932e+07	5.826e+07	1.13006e+08	8.47714e+07	K70	9.49591e+07	5.61003e+06	1862	2.81867e+07	深深房A	647282	1	2.77871e+07	0	1993-09-15	1993-08-15		200029	1	广东省
29	000029	2011	6.09186e+07	3.23613e+09	3.63899e+07	2.96964e+06	1.83582e+09	1.0264e+09	1.0264e+09	6.86228e+08	1.16349e+08	1.08279e+07	6.51278e+07	1.6856e+07	1.3093e+08	1.01199e+08	K70	1.14301e+08	7.78109e+06	1786	2.78189e+07	深深房A	667283	1	2.72861e+07	0	1993-09-15	1993-08-15		200029	1	广东省
29	000029	2012	6.32048e+07	3.71277e+09	3.6675e+07	1.99582e+07	2.20566e+09	1.03015e+09	1.03015e+09	7.01304e+08	1.00203e+08	2.75405e+07	6.81151e+07	2.68276e+06	1.37977e+08	1.06855e+08	K70	1.15683e+08	6.68284e+06	1777	2.73357e+07	深深房A	616830	1	2.68418e+07	0	1993-09-15	1993-08-15		200029	1	广东省
29	000029	2013	6.07157e+07	4.2151e+09	3.71594e+07	1.48007e+08	2.48009e+09	2.11648e+09	2.11648e+09	1.54717e+09	1.63922e+08	4.51392e+07	6.38433e+07	-1.56721e+06	2.97284e+08	2.28318e+08	K70	1.27334e+08	6.07908e+06	1736	2.90722e+07	深深房A	596205	1	2.83216e+07	0	1993-09-15	1993-08-15		200029	1	广东省
29	000029	2014	5.43213e+07	4.3751e+09	3.80688e+07	9.6395e+07	2.34199e+09	2.13231e+09	2.13231e+09	1.40966e+09	1.79371e+08	4.45254e+07	6.49828e+07	3.38161e+07	3.99475e+08	2.98058e+08	K70	1.38815e+08	3.01612e+06	1839	2.86217e+07		0	1	2.78551e+07	0	1993-09-15	1993-08-15		200029	1	广东省
29	000029	2015	5.2214e+07	4.17994e+09	3.875e+07	6.34594e+07	1.97649e+09	2.16337e+09	2.16337e+09	1.38963e+09	2.17613e+08	4.69771e+07	5.88836e+07	3.23675e+07	4.09683e+08	3.01069e+08	K70	1.40618e+08	4.89463e+06	1785	2.94717e+07	深深房A	453304	1	2.85672e+07	0	1993-09-15	1993-08-15		200029	1	广东省
29	000029	2016	4.55318e+07	3.7856e+09	3.895e+07	6.5766e+07	1.26963e+09	2.35202e+09	2.35202e+09	1.66865e+09	1.89436e+08	2.06885e+07	7.19555e+07	-1.2642e+07	4.192e+08	3.11496e+08	K70	1.57458e+08	1.82104e+06	1969	2.87505e+07	深深房A	559177	1	2.8062e+07	0	1993-09-15	1993-08-15		200029	1	广东省
29	000029	2017	3.79379e+07	3.98926e+09	3.05162e+07	8.61535e+07	1.28924e+09	1.34591e+09	1.34591e+09	9.63917e+08	6.78152e+07	3.44906e+07	4.9512e+07	-8.6281e+06	2.4378e+08	1.84923e+08	K70	1.48025e+08	817310	1912	2.74348e+07	深深房A	609132	1	2.69624e+07	0	1993-09-15	1993-08-15		200029	1	广东省
29	000029	2018	3.39262e+07	4.66589e+09	4.58368e+07	3.00547e+08	1.46516e+09	2.17519e+09	2.17519e+09	9.38386e+08	4.45365e+08	5.2563e+07	7.40298e+07	-1.72357e+07	6.81895e+08	4.99972e+08	K70	1.55037e+08	629839	1954	2.91436e+07	深深房A	593904	1	2.88891e+07	0	1993-09-15	1993-08-15		200029	1	广东省
29	000029	2019	3.0522e+07	4.90967e+09	5.39096e+07	5.85701e+08	1.38469e+09	2.54874e+09	2.54874e+09	9.57753e+08	7.51014e+08	7.94803e+07	6.88546e+07	-2.09061e+07	7.30864e+08	5.41197e+08	K70	1.78714e+08	2.19185e+07	1925	2.91328e+07	深深房A	588762	1	2.89078e+07	0	1993-09-15	1993-08-15		200029	1	广东省
29	000029	2020	2.804e+07	4.93692e+09	6.04678e+07	4.5971e+08	1.27983e+09	1.61501e+09	1.61501e+09	8.05508e+08	3.29962e+08	5.59894e+07	9.36162e+07	-2.15057e+07	3.71424e+08	2.89963e+08	K70	1.6494e+08	749215	1668	3.00546e+07	深深房A	839012	1	2.99542e+07	0	1993-09-15	1993-08-15		200029	1	广东省
29	000029	2021	2.39204e+07	6.1825e+09	4.39267e+07	6.00541e+08	1.95517e+09	1.32079e+09	1.32079e+09	6.66348e+08	2.5436e+08	4.27377e+07	9.83078e+07	-1.80835e+07	2.84866e+08	2.176e+08	K70	1.91511e+08	1.8455e+06	1578	2.94023e+07	深深房A	632525	1	2.9162e+07	0	1993-09-15	1993-08-15		200029	1	广东省
29	000029	2022	2.14255e+07	5.68977e+09	3.57242e+07	1.90951e+08	1.40323e+09	6.34385e+08	6.34385e+08	4.37052e+08	8.17835e+07	1.92176e+07	5.57587e+07	-6.50715e+06	2.14548e+08	1.49577e+08	K70	8.94955e+07	713537	276	2.91873e+07	深深房A	477652	1	2.84705e+07	0	1993-09-15	1993-08-15		200029	1	广东省
30	000030	1993	1.32265e+08	1.35201e+09	1.32275e+07	7.74023e+06	7.1373e+08	3.87143e+08	3.87143e+08	3.28068e+08	5.29182e+06	8.89093e+06	4.43266e+07	2.65103e+07	1.21537e+08	1.15737e+08	C41									0	1993-09-29	1993-08-28		200030	1	吉林省
30	000030	1994	1.33761e+08	1.6781e+09	1.70441e+07	-3.09858e+06	9.51981e+08	5.94501e+08	5.94501e+08	4.98645e+08	7.32927e+06	1.58713e+07	5.3333e+07	2.59967e+07	1.19044e+08	1.17784e+08	C41									0	1993-09-29	1993-08-28		200030	1	吉林省
30	000030	1995	1.4325e+08	1.89115e+09	1.5762e+07	5.33386e+06	1.17587e+09	5.14701e+08	5.14701e+08	4.40394e+08	3.32167e+06	1.69656e+07	5.97455e+07	3.13646e+07	2.0673e+07	2.13499e+07	C41									0	1993-09-29	1993-08-28		200030	1	吉林省
30	000030	1996	1.20368e+08	2.05224e+09	1.33608e+07	7.52182e+06	1.30429e+09	4.67504e+08	4.67504e+08	3.6949e+08	3.67503e+06	2.09423e+07	6.27413e+07	4.85502e+07	3.42884e+07	3.41346e+07	C41									0	1993-09-29	1993-08-28		200030	1	吉林省
30	000030	1997	1.20132e+08	2.10791e+09	1.177e+07	448151	1.30406e+09	8.81873e+08	8.81873e+08	7.44283e+08	2.49798e+06	4.86515e+07	7.21239e+07	1.04716e+08	1.07752e+08	5.19053e+07	C41									0	1993-09-29	1993-08-28		200030	1	吉林省
30	000030	1998	8.05434e+07	1.53847e+09	1.25415e+07	3.21047e+06	1.39516e+09	9.43304e+08	9.43304e+08	7.90775e+08	2.40755e+06	7.46151e+07	1.64183e+08	1.0109e+08	-3.90477e+08	-3.92502e+08	C41	2.25386e+07	4.31725e+07		7.82837e+06				7.38124e+06	1	1993-09-29	1993-08-28		200030	1	吉林省
30	000030	1999	8.29565e+07	1.62068e+09	1.5571e+07	1.18076e+07	1.51771e+09	1.01666e+09	1.01666e+09	8.5511e+08	4.85743e+06	4.97191e+07	5.38187e+07	4.0343e+07	7.70968e+07	7.99969e+07	C41	2.34526e+07	7214810		4.77338e+06				4.76013e+06	1	1993-09-29	1993-08-28		200030	1	吉林省
30	000030	2000	7.97832e+07	1.43828e+09	1.46413e+07	1.04474e+07	1.32132e+09	7.39839e+08	7.39839e+08	6.32525e+08	3.68381e+06	8.788e+06	4.63972e+07	4.24494e+07	2.46984e+07	2.85717e+07	C41	2.56462e+07	1.72258e+06	5227	9.84603e+06				7.37245e+06	1	1993-09-29	1993-08-28		200030	1	吉林省
30	000030	2001	3.88058e+07	4.44494e+08	2.73351e+06	6.47957e+06	1.4258e+09	5.14193e+08	5.14193e+08	4.4761e+08	2.56124e+06	8.7918e+06	5.73788e+08	2.04498e+07	-5.68224e+08	-9.86697e+08	C41	9.30539e+06	113321	1318	3.86813e+06				3.42575e+06	1	1993-09-29	1993-08-28		200030	1	吉林省
30	000030	2002	2.93561e+07	2.03258e+08	220415	21769	1.72813e+09	6.71182e+06	6.71182e+06	1108334	349015	4.72143e+06	2.07728e+08	3.99797e+07	-2.55994e+08	-5.66511e+08	C41	3.65979e+06	42945.6	1054	2.02681e+06				1.96681e+06	1	1993-09-29	1993-08-28		200030	1	吉林省
30	000030	2003	1.21235e+08	3.78293e+08	342590	473840	1.84709e+09	7.72678e+07	7.72678e+07	6.38172e+07	309857	3.6767e+06	2.81987e+07	3.21921e+07	-3.38093e+06	1.19455e+07	C41	1.29022e+07	5.52666e+06	753	7.96413e+06		0	1	7.27014e+06	1	1993-09-29	1993-08-28		200030	1	吉林省
30	000030	2004	1.12125e+08	2.98459e+08	713874	287714	1.81535e+09	1.42607e+08	1.42607e+08	1.26052e+08	161794	6.48712e+06	4.07273e+07	3.25455e+07	-5.55181e+07	-4.70619e+07	C41	1.37467e+07	7.74706e+06	751	1.32982e+07		0	0	1.18565e+07	1	1993-09-29	1993-08-28		200030	1	吉林省
30	000030	2005	9.44285e+06	3.91957e+07	319166	-939.93	1.68837e+09	8.1842e+07	8.1842e+07	7.0606e+07	33923.8	2.90382e+06	3.02745e+07	2.45626e+07	-6.10447e+07	-5.32854e+07	C41	9.77513e+06	134656	683	7.10784e+06		0	0	6.43533e+06	1	1993-09-29	1993-08-28		200030	1	吉林省
30	000030	2006	8.86552e+06	2.98266e+07	355012	2021.95	1.64614e+09						-3.13372e+07	2.15336e+07	1.82997e+07	1.86603e+07	C41	985198	5250	13	582570			0		1	1993-09-29	1993-08-28		200030	1	吉林省
30	000030	2007	8.2869e+06	2.71548e+07	488109	-1752.22	1.66555e+09	1.80271e+06	1.80271e+06		0	0	3.55521e+06	2.26752e+07	-2.21253e+07	-2.20752e+07	C41	936090	0	11	578622		0	0	578622	1	1993-09-29	1993-08-28		200030	1	吉林省
30	000030	2008	6.6238e+06	1.79612e+07	530778	0	1.7415e+09	1.69947e+06	1.69947e+06	0	0	0	3.89777e+06	2.94158e+07	-3.22103e+07	-8.51488e+07	C41	891808	4500	9	575191		0	0	575191	1	1993-09-29	1993-08-28		200030	1	吉林省
30	000030	2009	3.47872e+06	4.18914e+07	559213	2.06648e+06	1.7569e+09	1.85397e+06	1.85397e+06		0	0	3.83213e+06	31301996	-3.37021e+07	8.10274e+06	C41	1.06994e+06	0	8	506423		0	0	466423	1	1993-09-29	1993-08-28		200030	1	吉林省
30	000030	2010	55256.1	7.39201e+07	0	2.06648e+06	2.17724e+09	1.48036e+06	1.48036e+06		0	0	1.65969e+07	6.6599e+06	-1.82344e+07	-388775880	C41	469978	2080	8	289464		0	0	289464	1	1993-09-29	1993-08-28		200030	1	吉林省
30	000030	2011	0	6.61693e+07	54050	2.23418e+06	6.41278e+07	109007	109007		0	0	7.15153e+06	-147306	-6.69237e+06	1.45606e+09	C41	845388	0	8	1575.51		0	0	1575.51	1	1993-09-29	1993-08-28		200030	1	吉林省
30	000030	2012	0	2.46062e+07	378270	2.06648e+06	2.62536e+07	0			0	0	3.90089e+06	-71870.1	-3.68902e+06	-3.68902e+06	C41	1.12631e+06	0	5	0			0	0	1	1993-09-29	1993-08-28		200030	1	吉林省
30	000030	2013	1.38176e+09	7.11035e+09	2.61363e+07	4.94413e+07	2.86242e+09	5.2278e+09	5.2278e+09	4.27134e+09	2.94165e+07	2.58349e+08	4.66732e+08	5.44818e+06	613703113	5.90379e+08	C41	6.79136e+08	1.7716e+08	6371	1.66201e+08	富奥股份	14363237	1	1.51782e+08	0	1993-09-29	1993-08-28		200030	1	吉林省
30	000030	2014	1.37635e+09	7271114435	2.91196e+07	1.7068e+07	2.50887e+09	5.01001e+09	5.01001e+09	4.07619e+09	2.9436e+07	1.88546e+08	4.98049e+08	1.65317e+07	6.59232e+08	6.72414e+08	C36	7.20603e+08	1.4699e+08	6344	1.70807e+08	富奥股份	13463658	1	1.5662e+08	0	1993-09-29	1993-08-28		200030	1	吉林省
30	000030	2015	1.77074e+09	8.08538e+09	3.57329e+07	2.18344e+07	2.78046e+09	4.33151e+09	4.33151e+09	3.53452e+09	2.71783e+07	1.69624e+08	4.9719e+08	5.9214e+06	5.22774e+08	5.24946e+08	C36	6.9185e+08	1.29168e+08	7080	1.6343e+08	富奥股份	18283344	1	1.47696e+08	0	1993-09-29	1993-08-28		200030	1	吉林省
30	000030	2016	1.73184e+09	9.07299e+09	7.3826e+07	4.95762e+07	3.29803e+09	5.85694e+09	5.85694e+09	4.76702e+09	5.42493e+07	2.41744e+08	5.71121e+08	-9.78704e+06	6.49343e+08	6.76619e+08	C36	8.37899e+08	3.9262e+08	6975	2.57989e+08	富奥股份	27800196	1	2.42274e+08	0	1993-09-29	1993-08-28		200030	1	吉林省
30	000030	2017	1.77344e+09	1.03643e+10	9.11993e+07	4.11975e+07	4.03993e+09	7.19326e+09	7.19326e+09	5.86146e+09	6.42767e+07	2.82895e+08	6.3232e+08	-1.06399e+07	9.21343e+08	8.18895e+08	C36	9.70908e+08	3.54857e+08	6968	2.24956e+08	富奥股份	22652808	1	2.09762e+08	0	1993-09-29	1993-08-28		200030	1	吉林省
30	000030	2018	2.22752e+09	1.16821e+10	1.16571e+08	3.98923e+07	4.55421e+09	7.85254e+09	7.85254e+09	6.63287e+09	5.94515e+07	2.44923e+08	5.39646e+08	-1.62403e+07	8.61965e+08	8.73669e+08	C36	1.06292e+09	5.7883e+08	7560	2.60921e+08	富奥股份	37024136	1	2.37944e+08	0	1993-09-29	1993-08-28		200030	1	吉林省
30	000030	2019	2.34573e+09	1.29206e+10	8.73527e+07	4.05148e+07	5.46692e+09	1.00638e+10	1.00638e+10	8.65697e+09	6.39085e+07	3.10865e+08	5.05889e+08	-8.61873e+06	9.39302e+08	8.83237e+08	C36	1.10464e+09	5.81172e+08	7445	2.96907e+08	富奥股份	29142800	1	2.67654e+08	0	1993-09-29	1993-08-28		200030	1	吉林省
30	000030	2020	2.46382e+09	1.44615e+10	151184013	6.16925e+07	6.1868e+09	1.11134e+10	1.11134e+10	9.66336e+09	6.54625e+07	2.55706e+08	6.32514e+08	-3.53776e+06	9.2477e+08	9.08467e+08	C36	1.12696e+09	6.29725e+08	7397	3.42681e+08	富奥股份	33124592	1	2.96789e+08	0	1993-09-29	1993-08-28		200030	1	吉林省
30	000030	2021	2.99188e+09	1.48609e+10	1.14627e+08	4.57665e+07	6.34886e+09	1.28282e+10	1.28282e+10	1.13928e+10	6.19878e+07	1.60298e+08	7.01523e+08	989466	7.44162e+08	7.78354e+08	C36	1.46249e+09	6.29847e+08	7695	3.81516e+08	富奥股份	568568192	1	3.01067e+08	0	1993-09-29	1993-08-28		200030	1	吉林省
30	000030	2022	2.9322e+09	1.5259e+10	1.13857e+08	4.06576e+07	6.78829e+09	1.25705e+10	1.25705e+10	1.15123e+10	5.50653e+07	1.18201e+08	6.35231e+08	-1.03733e+07	4.47218e+08	4.68466e+08	C36	1.43597e+09	5.71649e+08	8088	4.48842e+08	富奥股份	674047168	1	3.67396e+08	0	1993-09-29	1993-08-28		200030	1	吉林省
31	000031	1993	2.12451e+08	1.25045e+09	1.18388e+06	2.08461e+07	4.11302e+08	2.81529e+08	2.81529e+08	1.61644e+08	8.21656e+06	5.16756e+06	5.33133e+07	-1.62016e+07	1.133e+08		K70									0	1993-10-08	1993-09-26			0	广东省
31	000031	1994	4.01767e+08	1.27533e+09	695292	1.4725e+07	3.5171e+08	3.21436e+08	3.21436e+08	1.75576e+08	1.17255e+07	6.32963e+06	8.27155e+07	-7.95676e+06	1.13706e+08	1.1564e+08	K70									0	1993-10-08	1993-09-26			0	广东省
31	000031	1995	4.07812e+08	1.48309e+09	695942	2.77448e+07	5.70574e+08	3.75778e+08	3.75778e+08	1.91931e+08	1.07048e+07	4.87978e+06	8.66174e+07	7.57286e+06	1.14419e+08	1.1631e+08	K70									0	1993-10-08	1993-09-26			0	广东省
31	000031	1996	3.96148e+08	1.77639e+09	1.02743e+07	2.96255e+07	6.91274e+08	1.24826e+08	1.24826e+08	5.20164e+07	1.83472e+06	2.81589e+06	6.02184e+07	1.03218e+07	1.3218e+08	1.40798e+08	K70									0	1993-10-08	1993-09-26			0	广东省
31	000031	1997	5.39782e+08	1.92363e+09	7.74043e+06	8.05174e+06	6.4669e+08	4.22662e+08	4.22662e+08	2.6148e+08	6.43188e+06	1.09132e+07	1.02479e+08	3.09749e+06	5.20732e+07	3.80004e+07	K70									0	1993-10-08	1993-09-26			0	广东省
31	000031	1998	5.75293e+08	1.88597e+09	8.33769e+06	9.00986e+06	6.39223e+08	3.78961e+08	3.78961e+08	2.09283e+08	9.4372e+06	2.57133e+07	1.10081e+08	1.73077e+07	4.07773e+07	3.61642e+07	K70	6.65257e+07	4.29667e+07		4.17828e+07				3.89429e+07	0	1993-10-08	1993-09-26			0	广东省
31	000031	1999	5.972e+08	1.66118e+09	8.36305e+06	7.7106e+06	6.31345e+08	3.11822e+08	3.11822e+08	1.88384e+08	6.20909e+06	1.73597e+07	1.3638e+08	2.29331e+07	-1.05044e+08	-1.14599e+08	K70	6.24275e+07	3.09717e+07	598	5.08165e+07				3.88479e+07	0	1993-10-08	1993-09-26			0	广东省
31	000031	2000	4.88394e+08	1.4067e+09	2.51363e+07	2.01882e+06	4.55865e+08	3.1373e+08	3.1373e+08	1.74978e+08	9.05359e+06	6.7862e+06	8.56209e+07	1.52236e+07	3.63642e+07	2.84476e+07	K70	8.32217e+07	2.25467e+07	487	3.7192e+07				3.39748e+07	0	1993-10-08	1993-09-26			0	广东省
31	000031	2001	7.4733e+08	1.63622e+09	1.78605e+07	6.29166e+06	5.90922e+08	3.12453e+08	3.12453e+08	1.40636e+08	9.33428e+06	7.46415e+06	8.04056e+07	1.25203e+07	9.18711e+07	7.81075e+07	K70	4.92936e+07	2.08818e+08	490	4.85861e+07				4.16925e+07	0	1993-10-08	1993-09-26			0	广东省
31	000031	2002	7.67318e+08	1.5797e+09	1.67523e+07	6.57871e+06	4.97411e+08	4.11921e+08	4.11921e+08	2.11022e+08	1.43607e+07	7.5886e+06	1.02141e+08	1.68883e+07	1.00783e+08	8.58095e+07	K70	5.15816e+07	8.02148e+07	486	5.97493e+07				5.395e+07	0	1993-10-08	1993-09-26			0	广东省
31	000031	2003	8.23373e+08	1.70594e+09	2.21452e+07	5.19383e+06	5.23301e+08	3.30851e+08	3.30851e+08	1.47127e+08	9.42265e+06	2.52935e+06	6.51653e+07	1.39273e+07	1.09529e+08	1.0018e+08	K70	5.61746e+07	1.63695e+08	485	5.75362e+07		0	1	5.20153e+07	0	1993-10-08	1993-09-26			0	广东省
31	000031	2004	1.00417e+09	1.88832e+09	1.28123e+07	7.54402e+06	7.03229e+08	3.44811e+08	3.44811e+08	1.58164e+08	9.81754e+06	1.56437e+06	7.37048e+07	1.67738e+07	1.25578e+08	1.12937e+08	K70	6.59902e+07	2.6327e+08	482	6.49214e+07		0	1	6.16211e+07	0	1993-10-08	1993-09-26			0	广东省
31	000031	2005	1.02839e+09	1.90683e+09	1.57467e+07	4.41117e+06	6.12098e+08	3.65548e+08	3.65548e+08	1.81854e+08	1.07723e+07	784308	7.96926e+07	1.91e+07	1.30336e+08	1.20987e+08	K70	6.38427e+07	1.38975e+08	434	7.9732e+07		0	1	7.42479e+07	0	1993-10-08	1993-09-26			0	广东省
31	000031	2006	1.16103e+09	2.45851e+09	2.12479e+07	5.93197e+06	1.03227e+09	3.45795e+08	3.45795e+08	1.54262e+08	1.08488e+07	1.72397e+06	9.11573e+07	2.37739e+07	1.94723e+08	1.83013e+08	K70	6.8047e+07	3.6629e+07	485	8.02524e+07		0	1	7.64964e+07	0	1993-10-08	1993-09-26			0	广东省
31	000031	2007	2.77206e+08	6.00901e+09	3.89731e+07	1.28471e+08	2.35294e+09	8.2377e+08	8.2377e+08	3.05569e+08	1.40835e+08	2.57927e+07	1.4549e+08	1.41024e+07	5.57116e+08	4.69068e+08	K70	9.8764e+07	1.18441e+08	1353	9.92483e+07		0	1	9.47537e+07	0	1993-10-08	1993-09-26			0	广东省
31	000031	2008	3.31306e+08	9.04761e+09	3.26669e+07	2.45646e+08	5.77092e+09	1.08685e+09	1.08685e+09	4.83846e+08	1.70714e+08	5.67747e+07	1.66103e+08	5.10408e+07	2.07999e+08	1.3818e+08	K70	1.43881e+08	7.40466e+07	1455	1.02063e+08		0	1	9.78769e+07	0	1993-10-08	1993-09-26			0	广东省
31	000031	2009	2.70998e+08	1.32873e+10	5.55306e+07	2.20368e+08	6.82425e+09	2.01354e+09	2.01354e+09	1.28898e+09	1.82002e+08	4.59886e+07	1.75773e+08	5.94051e+07	4.49807e+08	3.75896e+08	K70	1.5696e+08	4.58204e+07	1513	9.81981e+07		0	1	9.32475e+07	0	1993-10-08	1993-09-26			0	广东省
31	000031	2010	2.49578e+08	2.01736e+10	8.11517e+07	4.09899e+08	1.40424e+10	2.11357e+09	2.11357e+09	1.12228e+09	2.91208e+08	1.1823e+08	2.36368e+08	1.34523e+08	7.37651e+08	5.54598e+08	K70	2.01446e+08	2.53879e+07	1692	1.01616e+08		0	1	9.42013e+07	0	1993-10-08	1993-09-26			0	广东省
31	000031	2011	1.70715e+08	3.26026e+10	8.12142e+07	4.29186e+08	2.54848e+10	5.54107e+09	5.54107e+09	3.29136e+09	7.00587e+08	2.52737e+08	2.89524e+08	3.46488e+08	1.06549e+09	7.32559e+08	K70	2.78415e+08	8.68984e+07	1887	1.09491e+08		0	1	9.42707e+07	0	1993-10-08	1993-09-26			0	广东省
31	000031	2012	4.37039e+08	3.48386e+10	9.00604e+07	3.69135e+08	2.72634e+10	7.94489e+09	7.94489e+09	5.60252e+09	7.24835e+08	3.35197e+08	3.03247e+08	3.72813e+08	1.00954e+09	6.80476e+08	K70	3.1124e+08	2.80741e+08	2442	1.35337e+08		0	1	9.72565e+07	0	1993-10-08	1993-09-26			0	广东省
31	000031	2013	5.91331e+08	4.06027e+10	9.06595e+07	7.01171e+08	3.16323e+10	1.01786e+10	1.01786e+10	7.09909e+09	1.0396e+09	4.24219e+08	3.07182e+08	4.38675e+08	1.22461e+09	9.19186e+08	K70	3.80651e+08	9.62928e+07	2540	1.48947e+08		0	1	1.07442e+08	0	1993-10-08	1993-09-26			0	广东省
31	000031	2014	5.87332e+08	4.63115e+10	1.16271e+08	8.86706e+08	3.56464e+10	9.04083e+09	9.04083e+09	5.63381e+09	1.13093e+09	4.869e+08	3.37679e+08	3.89193e+08	1.39714e+09	9.02808e+08	K70	3.71951e+08	2.33234e+08	2773	1.24101e+08		0	1	9.88196e+07	0	1993-10-08	1993-09-26			0	广东省
31	000031	2015	5.66877e+08	5.53217e+10	1.28754e+08	7.81422e+08	4.42357e+10	1.34995e+10	1.34995e+10	9.9293e+09	1.48132e+09	4.96414e+08	3.59839e+08	4.77601e+08	1.3862e+09	1.00122e+09	K70	4.1781e+08	1.86683e+08	2859	1.80592e+08		0	1	1.56337e+08	0	1993-10-08	1993-09-26			0	广东省
31	000031	2016	6.28512e+08	6.1277e+10	1.62107e+08	3.31444e+09	4.99894e+10	1.80252e+10	1.80252e+10	1.1849e+10	2.45472e+09	5.41012e+08	4.34292e+08	5.04077e+08	2.22405e+09	1.33346e+09	K70	5.78338e+08	1.95565e+08	3122	1.90597e+08		0	1	1.83247e+08	0	1993-10-08	1993-09-26			0	广东省
31	000031	2017	5.68454e+08	7.57515e+10	2.3727e+08	3.90507e+09	6.40069e+10	1.40424e+10	1.40424e+10	8.94126e+09	1.21571e+09	5.32158e+08	4.62413e+08	9.50441e+08	2.39145e+09	1.73484e+09	K70	6.07458e+08	3.64233e+07	3307	2.25778e+08		0	1	1.97622e+08	0	1993-10-08	1993-09-26			0	广东省
31	000031	2018	5.48564e+08	9.11719e+10	2.62936e+08	3.51908e+09	7.74121e+10	1.41196e+10	1.41196e+10	8.11779e+09	1.48641e+09	5.14704e+08	6.13364e+08	1.01663e+09	2.85873e+09	2.00436e+09	K70	8.23352e+08	5.06798e+07	4238	1.94125e+08		0	1	1.44328e+08	0	1993-10-08	1993-09-26			0	广东省
31	000031	2019	4.22393e+09	1.83183e+11	5.9122e+08	6.17739e+09	1.40642e+11	3.37866e+10	3.37866e+10	1.9866e+10	3.63839e+09	1.34423e+09	1.59277e+09	1.65858e+09	5.99914e+09	3.70536e+09	K70	1.91716e+09	2.38953e+09	9462	1.33893e+09	大悦城	132380936	1	1116065395	0	1993-10-08	1993-09-26			0	广东省
31	000031	2020	4.04777e+09	1.99871e+11	5.33623e+08	7.41211e+09	1.54225e+11	3.84453e+10	3.84453e+10	2.63567e+10	3.12947e+09	1.09331e+09	1.44019e+09	9.41269e+08	3059168974	1.1227e+09	K70	1.84794e+09	1.62237e+09	10283	1.31316e+09	大悦城	136931472	1	1.06572e+09	0	1993-10-08	1993-09-26			0	广东省
31	000031	2021	3.71482e+09	2.12727e+11	5.02117e+08	6.62802e+09	1.60636e+11	4.26145e+10	4.26145e+10	3.09226e+10	1.61839e+09	1.42092e+09	1.581e+09	1.38638e+09	2.85952e+09	7.67424e+08	K70	2.07884e+09	2.8851e+09	10186	1.30466e+09	大悦城	129731808	1	1.06474e+09	0	1993-10-08	1993-09-26			0	广东省
31	000031	2022	3.51979e+09	2.14432e+11	5.17439e+08	3.97504e+09	1.66928e+11	3.95787e+10	3.95787e+10	3.00565e+10	1.48068e+09	1.55452e+09	1.52912e+09	1.85523e+09	-5.79095e+08	-2.22265e+09	K70	2.04605e+09	1.57107e+09	9730	1.43783e+09	大悦城	89787920	1	1.17832e+09	0	1993-10-08	1993-09-26			0	广东省
32	000032	1993	7.89944e+07	4.53356e+08	1.72281e+06	5.28376e+06	2.00703e+08	2.7569e+08	2.7569e+08	2.19162e+08	2.47996e+06	6.22882e+06	1.23135e+07	7.93672e+06	4.33696e+07	3.85546e+07	C39									0	1993-10-28	1993-09-26			0	广东省
32	000032	1994	8.34355e+07	5.08276e+08	4.47325e+06	1.31152e+06	2.3351e+08	2.76803e+08	2.76803e+08	2.09141e+08	2.35447e+06	2.99885e+06	2.36624e+07	8.93668e+06	3.71425e+07	3.7124e+07	C39									0	1993-10-28	1993-09-26			0	广东省
32	000032	1995	8.77601e+07	5.72432e+08	3.07342e+06	-2.99467e+06	2.98746e+08	3.03395e+08	3.03395e+08	2.47012e+08	1.13992e+06	7.87819e+06	2.63785e+07	1.44002e+07	1.61739e+07	1.62139e+07	C39									0	1993-10-28	1993-09-26			0	广东省
32	000032	1996	1.44377e+08	5.87867e+08	3.18465e+06	929003	3.12501e+08	2.6233e+08	2.6233e+08	2.08451e+08	813866	6.32744e+06	2.4882e+07	1.96198e+07	1.11617e+07	1.3287e+07	C39									0	1993-10-28	1993-09-26			0	广东省
32	000032	1997	1.49263e+08	6.81038e+08	2.69925e+06	450614	4.00648e+08	3.13733e+08	3.13733e+08	2.60095e+08	1.07049e+06	6.08722e+06	3.46107e+07	1.91873e+07	53703.6	6.01041e+06	C39									0	1993-10-28	1993-09-26			0	广东省
32	000032	1998	1.46481e+08	7.46124e+08	3.6684e+06	-1.86602e+06	4.44856e+08	4.97732e+08	4.97732e+08	4.25685e+08	1.8217e+06	4.2518e+06	3.957e+07	1.74708e+07	1.83338e+07	2.0976e+07	C39	2.41106e+07	3.53648e+06		1.80727e+07				1.05415e+07	0	1993-10-28	1993-09-26			0	广东省
32	000032	1999	1.46313e+08	7.31148e+08	5.00996e+06	4.47542e+06	4.82507e+08	8.51657e+08	8.51657e+08	7.45702e+08	1.18337e+07	1.32087e+07	3.98194e+07	1.30988e+07	3.55954e+07	3.37392e+07	C39	3.0315e+07	3.98487e+07	1685	1.45558e+07				1.0644e+07	0	1993-10-28	1993-09-26			0	广东省
32	000032	2000	1.78066e+08	8.45296e+08	5.6735e+06	3.8979e+06	5.72344e+08	1.1526e+09	1.1526e+09	1.03817e+09	2.74229e+06	2.68082e+07	4.78575e+07	1.24457e+07	3.84353e+07	3.71226e+07	C39	3.73804e+07	1.86201e+07	1918	1.35308e+07				1.13574e+07	0	1993-10-28	1993-09-26			0	广东省
32	000032	2001	1.69078e+08	8.93897e+08	6.73005e+06	3.01835e+06	5.96096e+08	1.69181e+09	1.69181e+09	1.53098e+09	7.56677e+06	5.12349e+07	5.9634e+07	1.45472e+07	3.80123e+07	4.10624e+07	C39	4.34083e+07	1.32922e+07	1914	1.60413e+07				1.35054e+07	0	1993-10-28	1993-09-26			0	广东省
32	000032	2002	1.65609e+08	1.07562e+09	7.64393e+06	-5.35183e+06	5.18748e+08	1.38835e+09	1.38835e+09	1.23593e+09	4.6436e+06	45430759	7.61145e+07	1.01007e+07	4.26988e+07	4.39301e+07	C39	4.0332e+07	9.69718e+06	1644	1.67622e+07				1.41807e+07	0	1993-10-28	1993-09-26			0	广东省
32	000032	2003	1.76088e+08	1.10026e+09	8.57036e+06	1.20198e+07	4.79649e+08	1.27897e+09	1.27897e+09	1.05297e+09	1.11072e+07	6.43056e+07	1.06863e+08	-2.57515e+06	5.89309e+07	4.88353e+07	C39	4.47032e+07	2.34853e+07	2012	1.71806e+07	深桑达A	125701184	1	1.36968e+07	0	1993-10-28	1993-09-26			0	广东省
32	000032	2004	2.05371e+08	1.24011e+09	9.95691e+06	5.18024e+06	6.14244e+08	1.52354e+09	1.52354e+09	1.32006e+09	1.23651e+07	3.186e+07	1.1633e+08	32493.9	3.48206e+07	2.49413e+07	C39	6.33246e+07	6.31482e+07	2750	2.05734e+07	深桑达A	210842032	1	1.73221e+07	0	1993-10-28	1993-09-26			0	广东省
32	000032	2005	1.90221e+08	1.3184e+09	1.25058e+07	1.01438e+06	6.58884e+08	1.4764e+09	1.4764e+09	1.30136e+09	1.02793e+07	2.24673e+07	1.00035e+08	7.09709e+06	5.01809e+07	4.32577e+07	C39	6.75367e+07	1.68775e+07	2201	2.4258e+07	深桑达A	150507696	1	2.17808e+07	0	1993-10-28	1993-09-26			0	广东省
32	000032	2006	1.87508e+08	1.37561e+09	1.55686e+07	2.96044e+06	6.92192e+08	1.69452e+09	1.69452e+09	1.47617e+09	1.58392e+07	3.32256e+07	1.04806e+08	9.01211e+06	7.55743e+07	5.6249e+07	C39	7.9258e+07	6.01757e+07	2660	2.38397e+07	深桑达A	242645824	1	2.2513e+07	0	1993-10-28	1993-09-26			0	广东省
32	000032	2007	1.2655e+08	1.83472e+09	1.2233e+07	6.43417e+06	1.01136e+09	1.91149e+09	1.91149e+09	1.61962e+09	2.72046e+07	4.84849e+07	9.85812e+07	1.40309e+07	1.09274e+08	9.31344e+07	C39	1.00581e+08	6.0427e+07	2726	2.63979e+07	深桑达A	880500288	1	2.49614e+07	0	1993-10-28	1993-09-26			0	广东省
32	000032	2008	2.03632e+08	1.36025e+09	1.66316e+07	1.76667e+07	5.61973e+08	1.70309e+09	1.70309e+09	1.37492e+09	4.12209e+07	2.81974e+07	1.05614e+08	3.53843e+07	1.03431e+08	8.18887e+07	C39	1.19245e+08	6.05144e+07	2230	3.581e+07	深桑达A	1014214208	1	3.38894e+07	0	1993-10-28	1993-09-26			0	广东省
32	000032	2009	1.46904e+08	1.43827e+09	1.42322e+07	4.61151e+07	6.44549e+08	1.24669e+09	1.24669e+09	9.82576e+08	4.79798e+07	6.25926e+07	9.47032e+07	1.83641e+06	6.59319e+07	4.83441e+07	C39	9.67573e+07	1.23533e+07	1380	3.33254e+07	深桑达A	589082048	1	3.07856e+07	0	1993-10-28	1993-09-26			0	广东省
32	000032	2010	1.33519e+08	1.48945e+09	1.33803e+07	4.07813e+07	6.87788e+08	1.49485e+09	1.49485e+09	1.22809e+09	2.60885e+07	6.73705e+07	9.91404e+07	-1.10723e+06	6.94206e+07	4.817e+07	C39	9.90385e+07	1.69924e+07	1744	2.7396e+07	深桑达A	530595392	1	2.45236e+07	0	1993-10-28	1993-09-26			0	广东省
32	000032	2011	1.23854e+08	1.57422e+09	9.02907e+06	1.56513e+07	7.04717e+08	1.72203e+09	1.72203e+09	1.41814e+09	3.47442e+07	6.2102e+07	1.25156e+08	1.15159e+07	6.38972e+07	4.48824e+07	C39	1.18017e+08	1.00019e+07	1365	3.65017e+07	深桑达A	678888960	1	2.34067e+07	0	1993-10-28	1993-09-26			0	广东省
32	000032	2012	1.03407e+08	1692009584	2.04438e+07	4.48858e+07	6.4353e+08	1.51687e+09	1.51687e+09	1.31765e+09	2.17157e+07	3.23116e+07	1.34007e+08	9.95792e+06	2.34042e+08	1.78982e+08	C39	1.09647e+08	4.50566e+06	1264	3.14857e+07	深桑达A	961006208	1	1.7981e+07	0	1993-10-28	1993-09-26			0	广东省
32	000032	2013	6.61321e+07	1.50141e+09	2.15005e+07	5.07497e+07	4.86381e+08	1.62544e+09	1.62544e+09	1.3747e+09	5.3144e+07	3.74099e+07	1.19129e+08	2.91609e+06	3.1861e+07	1.50108e+07	C39	1.08962e+08	3.61955e+06	1221	2.73265e+07	深桑达A	965583872	1	1.41322e+07	0	1993-10-28	1993-09-26			0	广东省
32	000032	2014	1.15407e+08	2.76692e+09	2.86526e+07	6.81966e+07	1.27483e+09	3.07082e+09	3.07082e+09	2.72327e+09	2.367e+07	7.33353e+07	1.69151e+08	3.18629e+06	9.40414e+07	9.58697e+07	C39	2.00551e+08	2.36257e+07	1140	2.52442e+07	深桑达A	871594816	1	1.2756e+07	0	1993-10-28	1993-09-26			0	广东省
32	000032	2015	8.90062e+07	2.12574e+09	3.4335e+07	3.0653e+07	6.17238e+08	1.97006e+09	1.97006e+09	1.68607e+09	1.77767e+07	5.54652e+07	1.67646e+08	-1.14957e+07	3.09924e+07	4.94614e+07	F51	1.83878e+08	1.82374e+07	1524	4.41426e+07	深桑达A	702913344	1	2.54389e+07	0	1993-10-28	1993-09-26			0	广东省
32	000032	2016	1.03807e+08	1.95542e+09	3.56758e+07	3.57091e+07	4.05788e+08	1.9873e+09	1.9873e+09	1.70975e+09	1.30487e+07	4.91568e+07	1.64037e+08	-1.20608e+07	5.47753e+07	4.5757e+07	F51	1.78322e+08	9.43917e+06	1460	4.7133e+07	深桑达A	720764416	1	2.89962e+07	0	1993-10-28	1993-09-26			0	广东省
32	000032	2017	8.43954e+07	1.92734e+09	3.09493e+07	2.01202e+07	3.58574e+08	1.72106e+09	1.72106e+09	1.40927e+09	2.45883e+07	6.30048e+07	1.42366e+08	-1.7906e+07	3.21478e+07	1.30669e+07	F51	1.60956e+08	1.37515e+07	1261	4.28763e+07	深桑达A	715935744	1	2.4475e+07	0	1993-10-28	1993-09-26			0	广东省
32	000032	2018	7.69589e+07	2.15338e+09	4.58442e+07	4.15873e+07	6.3726e+08	1.60067e+09	1.60067e+09	1.24605e+09	1.44903e+07	7.2759e+07	1.27391e+08	-1.96707e+07	1.33711e+08	1.11771e+08	F51	1.38796e+08	8.67776e+06	457	3.59905e+07	深桑达A	725255296	1	1.95069e+07	0	1993-10-28	1993-09-26			0	广东省
32	000032	2019	8.66266e+07	2.34226e+09	3.67344e+07	3.87961e+07	6.84e+08	1.50113e+09	1.50113e+09	1.1328e+09	9.79421e+06	4.17327e+07	1.07486e+08	-2.37277e+07	1.98373e+08	1.57783e+08	F51	1.24224e+08	2.10223e+07	433	3.14771e+07	深桑达A	676933376	1	1.76234e+07	0	1993-10-28	1993-09-26			0	广东省
32	000032	2020	8.1993e+07	2.58577e+09	3.43512e+07	4.96722e+07	7.78208e+08	1.5208e+09	1.5208e+09	1.14663e+09	7.08422e+06	3.6327e+07	9.22747e+07	-7.25689e+06	2.27362e+08	1.88977e+08	F51	1.00045e+08	2.86008e+06	476	1.31789e+07	深桑达A	679106176	1		0	1993-10-28	1993-09-26			0	广东省
32	000032	2021	4.22933e+09	4.41302e+10	8.036e+08	3.67357e+08	3.46446e+10	4.27036e+10	4.27036e+10	3.76116e+10	9.1238e+07	8.56265e+08	1.25518e+09	2.89848e+08	1.57304e+09	1.10793e+09	E49	4.12293e+09	5.82517e+08	20696	4.14474e+08	深桑达A	74415072	1	3.07331e+08	0	1993-10-28	1993-09-26			0	广东省
32	000032	2022	4.38502e+09	5.28404e+10	8.60878e+08	3.44749e+08	4.27144e+10	5.10519e+10	5.10519e+10	4.52278e+10	9.44782e+07	9.15694e+08	1.81981e+09	3.15411e+08	1.18368e+09	7.13559e+08	E49	5.81523e+09	6.40758e+08	24171	4.23763e+08	深桑达A	443005984	1	3.08109e+08	0	1993-10-28	1993-09-26			0	广东省
33	000033	1994	4.79332e+08	7.58428e+08	4.77932e+06	2.29063e+07	2.84401e+08	1.72712e+08	1.72712e+08	5.3007e+07	8.40777e+06	4.80397e+07	4.42168e+07	7.35732e+06	4.24617e+07	4.72382e+07	H61										1994-01-03	1993-11-15	2017		0	广东省
33	000033	1995	4.7681e+08	8.3355e+08	1.23613e+06	1.57384e+07	3.11913e+08	1.58356e+08	1.58356e+08	4.72542e+07	7.97086e+06	4.87705e+07	3.36838e+07	1.16259e+07	3.06426e+07	2.85296e+07	H61										1994-01-03	1993-11-15	2017		0	广东省
33	000033	1996	5.56833e+08	8.16891e+08	2.4323e+06	1.47161e+07	2.86593e+08	1.46285e+08	1.46285e+08	4.25509e+07	7.25758e+06	4.3702e+07	4.30077e+07	9.03391e+06	1.12676e+07	6.38852e+06	H61										1994-01-03	1993-11-15	2017		0	广东省
33	000033	1997	5.45003e+08	7.7028e+08	1.91478e+06	1.11918e+07	2.61629e+08	1.32062e+08	1.32062e+08	3.68168e+07	6.68305e+06	4.14164e+07	4.87705e+07	1.91191e+07	-1.98507e+07	-1.95291e+07	H61										1994-01-03	1993-11-15	2017		0	广东省
33	000033	1998	5.54369e+08	7.94269e+08	896756	1.31322e+07	2.84383e+08	1.16413e+08	1.16413e+08	2.76149e+07	5.64069e+06	3.31266e+07	3.34739e+07	1.88322e+07	787905	787905	H61	2.27044e+07	1.01249e+07		1.17914e+07				1.17914e+07		1994-01-03	1993-11-15	2017		0	广东省
33	000033	1999	5.42159e+08	7.11039e+08	2.14182e+06	1.53816e+07	2.53833e+08	1.02234e+08	1.02234e+08	2.60147e+07	5.14624e+06	2.55304e+07	3.22339e+07	1.57757e+07	-2.63087e+06	-2.8985e+06	H61	3.18894e+07	260500	767	1.21904e+07				1.21904e+07		1994-01-03	1993-11-15	2017		0	广东省
33	000033	2000	5.32219e+08	6.61696e+08	1.68499e+06	1.68629e+07	2.3984e+08	1.09973e+08	1.09973e+08	2.54526e+07	5.51838e+06	2.97796e+07	4.34125e+07	1.68584e+07	-1.10166e+07	-1.23678e+07	H61	2.066e+07	586502	769	1.19179e+07				1.19179e+07		1994-01-03	1993-11-15	2017		0	广东省
33	000033	2001	5.32209e+08	6.51066e+08	1.88534e+06	1.21453e+07	2.18095e+08	1.02246e+08	1.02246e+08	2.41658e+07	5.15531e+06	2.77396e+07	2.98872e+07	1.25247e+07	5.44279e+06	5.25172e+06	H61	2.44862e+07	4.58394e+06	703	1.61572e+07				1.21785e+07		1994-01-03	1993-11-15	2017		0	广东省
33	000033	2002	5.1936e+08	6.16939e+08	1.51996e+06	1.62014e+06	1.80372e+08	9.34197e+07	9.34197e+07	2.06975e+07	4.57436e+06	2.34475e+07	2.5926e+07	7.71512e+06	7.24526e+06	6.55698e+06	H61	2.29151e+07	1.2368e+06	483	1.54775e+07				1.30455e+07		1994-01-03	1993-11-15	2017		0	广东省
33	000033	2003	5.18903e+08	6.14539e+08	1.35695e+06	1.56499e+06	1.765e+08	6.96e+07	6.96e+07	1.69969e+07	2.88219e+06	1.64674e+07	2.73889e+07	5.34532e+06	909378	1.47162e+06	H61	1.65816e+07	9.64896e+06	363	1.52033e+07		0	0	1.3699e+07		1994-01-03	1993-11-15	2017		0	广东省
33	000033	2004	5.17375e+08	6.15077e+08	1.51561e+06	1.69556e+06	1.75945e+08	7.44549e+07	7.44549e+07	1.83426e+07	3.52821e+06	1.76718e+07	2.68841e+07	7.08822e+06	741158	608495	H61	1.18693e+07	1.62575e+07	371	1.6281e+07		0	0	1.5236e+07		1994-01-03	1993-11-15	2017		0	广东省
33	000033	2005	5.02491e+08	6.00508e+08	3.09422e+06	3.2133e+06	1.58411e+08	7.98854e+07	7.98854e+07	2.7169e+06	3.81575e+06	1.84929e+07	4.5737e+07	3.51355e+06	6.04305e+06	2.96427e+06	H61	1.437e+07	7.07206e+06	349	1.94485e+07		0	0	1.8094e+07		1994-01-03	1993-11-15	2017		0	广东省
33	000033	2006	4.47229e+08	5.07011e+08	1.63073e+06	1.21233e+06	2.05763e+08	7.64199e+07	7.64199e+07	3.82572e+06	3.57751e+06	1.26868e+07	1.1e+08	1.07492e+07	-6.39111e+07	-1.3888e+08	H61	1.09701e+07	4.87537e+07	323	1.87925e+07		0	0	1.79097e+07		1994-01-03	1993-11-15	2017		0	广东省
33	000033	2007	4.43955e+08	5.02745e+08	1.33539e+06	2.43843e+06	1.9849e+08	7.03944e+07	7.03944e+07	3.38181e+07	3.28501e+06	2.78177e+06	2.76967e+07	9.73569e+06	-7.26318e+06	1.89138e+06	H61	9.568e+06	6.22745e+06	313	1.92262e+07		0	0	1.89835e+07		1994-01-03	1993-11-15	2017		0	广东省
33	000033	2008	4.25803e+08	4.64844e+08	948465	2.96007e+06	1.57062e+08	6.86404e+07	6.86404e+07	3.64219e+07	3.21758e+06	3.5424e+06	3.19888e+07	9.69483e+06	-1.65932e+07	3.52666e+06	H61	1.16177e+07	2.07425e+06	330	2.06966e+07		0	0	2.04376e+07		1994-01-03	1993-11-15	2017		0	广东省
33	000033	2009	4.09228e+08	4.97385e+08	1.54678e+06	1.48625e+06	2.13644e+08	6.19572e+07	6.19572e+07	3.49987e+07	2.8812e+06	2.98753e+06	2.67798e+07	9.93861e+06	-2.44843e+07	-2.40416e+07	H61	1.2646e+07	2.2708e+06	318	2.0913e+07		0	0	2.06402e+07		1994-01-03	1993-11-15	2017		0	广东省
33	000033	2010	2.9832e+08	5.27083e+08	948615	1.75152e+06	2.36035e+08	7.14999e+07	7.14999e+07	3.50966e+07	3.41795e+06	3.28852e+06	2.81658e+07	1.00742e+07	-8.45343e+06	4.16994e+06	H61	1.62263e+07	6.24821e+06	303	1.30877e+07		0	0	1.28042e+07		1994-01-03	1993-11-15	2017		0	广东省
33	000033	2011	2.90655e+08	5.15934e+08	925013	2.31047e+06	2.22071e+08	7.248e+07	7.248e+07	4.06259e+07	4.75641e+06	3.58092e+06	2.26188e+07	1.28175e+07	1.99607e+06	2.81572e+06	H61	1.78997e+07	1.19968e+07	296	1.86123e+07		0	0	1.83583e+07		1994-01-03	1993-11-15	2017		0	广东省
33	000033	2012	2.78754e+08	4.69706e+08	1.9066e+06	1.74709e+06	2.01317e+08	6.70097e+07	6.70097e+07	3.89854e+07	3.75391e+06	4.28135e+06	2.7741e+07	1.13175e+07	-2.29553e+07	-2.54741e+07	H61	1.56041e+07	4.79582e+06	291	2.10371e+07	新都退	1.16682e+06	0	2.05444e+07		1994-01-03	1993-11-15	2017		0	广东省
33	000033	2013	2.7725e+08	5.64942e+08	2.12645e+06	2.47571e+06	2.93067e+08	8.02833e+07	8.02833e+07	4.0189e+07	4.69304e+06	3679066	2.88379e+07	1.73015e+07	2.23565e+06	3.48621e+06	H61	1.88521e+07	1.18967e+08	302	1.96499e+07	新都退	2952500	0	1.93277e+07		1994-01-03	1993-11-15	2017		0	广东省
33	000033	2014	2.70532e+08	4.67105e+08	2.4191e+06	2.55888e+06	6.59101e+08	6.43797e+07	6.43797e+07	4.40367e+07	3.58715e+06	3.83049e+06	3.15628e+07	1.86615e+07	-8.86298e+07	-4.49533e+08	H61	2.28567e+07	8.07867e+06	272	2.39364e+07	新都退	1.62953e+06	0	2.18928e+07		1994-01-03	1993-11-15	2017		0	广东省
33	000033	2015	0	4.24384e+08	2.78245e+06	1.11581e+07	4.14768e+08	1.17171e+08	1.17171e+08	4.82608e+07	9.35582e+06	4.51882e+06	2.83972e+07	1.18756e+07	1.42712e+07	6.97126e+07	H61	2.58649e+07	5.0201e+06	289	2.12181e+07		0	0	2.00949e+07		1994-01-03	1993-11-15	2017		0	广东省
33	000033	2016	203479	3.19193e+08	1.689e+06	9.64687e+06	2.96377e+08	1.1475e+08	1.1475e+08	7.05704e+07	2.50734e+06	3.59454e+06	3.02414e+07	148098	7.08984e+06	5.58572e+06	H61	3.16441e+07	1.10115e+06	242	150340		0	0	10671.6		1994-01-03	1993-11-15	2017		0	广东省
34	000034	1994	2.27716e+08	1.55133e+09	1.04548e+07	3.57938e+06	9.16828e+08	6.40569e+08	6.40569e+08	5.5646e+08	7.38545e+06	7.21018e+06	4.15507e+07	1.06549e+07	6.60874e+07	5.70448e+07	S90									0	1994-05-09	1993-12-18			0	广东省
34	000034	1995	2.4241e+08	1.64199e+09	1.031e+07	4.89331e+06	1.02406e+09	6.00446e+08	6.00446e+08	5.51448e+08	4.28756e+06	1.47234e+07	3.67392e+07	1.5229e+07	1.02302e+07	1.08201e+07	S90									0	1994-05-09	1993-12-18			0	广东省
34	000034	1996	2.15354e+08	1.71705e+09	8.34634e+06	8.64055e+06	1.03351e+09	5.59137e+08	5.59137e+08	4.78338e+08	4.96856e+06	1.98661e+07	3.84508e+07	1.48069e+07	7.68297e+07	5.80084e+07	S90									0	1994-05-09	1993-12-18			0	广东省
34	000034	1997	2.11316e+08	1.67115e+09	7.61288e+06	1.60418e+06	1.07523e+09	6.57363e+08	6.57363e+08	6.22642e+08	4.27117e+06	2.09656e+07	5.33375e+07	6.13736e+07	-8.38793e+07	-8.73845e+07	S90									0	1994-05-09	1993-12-18			0	广东省
34	000034	1998	1.9208e+08	1.0974e+09	8.66441e+06	358175	1.0558e+09	5.91103e+08	5.91103e+08	5.83503e+08	5.8191e+06	1.95691e+07	2.81963e+08	8.70875e+07	-5.1425e+08	-5.54323e+08	S90	2.09453e+07	6.42635e+06		1.45915e+07				1.25988e+07	0	1994-05-09	1993-12-18			0	广东省
34	000034	1999	1.48821e+08	9.50007e+08	7.16219e+06	6.92472e+06	8.88076e+08	6.08704e+08	6.08704e+08	5.15526e+08	8.5034e+06	1.61507e+07	5.14628e+07	4.58935e+07	-1.46105e+07	3.51781e+07	S90	3.1782e+07	1.11348e+07	1020	1.02499e+07				1.02499e+07	1	1994-05-09	1993-12-18			0	广东省
34	000034	2000	2.52909e+08	1.36897e+09	4.47401e+06	5.72282e+06	9.72468e+08	4.15887e+08	4.15887e+08	3.65119e+08	1.33091e+06	1.10914e+07	1.89339e+07	1.37783e+07	2.67004e+08	2.72126e+08	S90	3.13822e+07	3.48356e+06	3843	1.49341e+07				1.04025e+07	1	1994-05-09	1993-12-18			0	广东省
34	000034	2001	2.72975e+08	1.45413e+09	4.48761e+06	7.78886e+06	1.03791e+09	1.24767e+09	1.24767e+09	1.05849e+09	1.12058e+07	3.35831e+07	7.02196e+07	3.51213e+07	4.2719e+07	4.64969e+07	S90	4.1231e+07	4.59994e+07	3482	5.45681e+07				3.51761e+07	0	1994-05-09	1993-12-18			0	广东省
34	000034	2002	2.66614e+08	1.51778e+09	7.18509e+06	1.10238e+07	1.1498e+09	6.90556e+08	6.90556e+08	6.26901e+08	2.34295e+06	3.01936e+07	7.59248e+07	4.36994e+07	-8.69598e+07	-9.87528e+07	S90	3.99627e+07	2.40481e+07	3265	4.20104e+07				2.53633e+07	0	1994-05-09	1993-12-18			0	广东省
34	000034	2003	2.95512e+08	1.41773e+09	6.90402e+06	1.79084e+07	1.04457e+09	9.59519e+08	9.59519e+08	8.04717e+08	1.11835e+07	2.44618e+07	5.73059e+07	3.91026e+07	1.59496e+07	6.80698e+06	S90	4.64855e+07	5.02553e+07	2700	4.35511e+07		0	1	2.73683e+07	0	1994-05-09	1993-12-18			0	广东省
34	000034	2004	1.90386e+08	1.02363e+09	8.04655e+06	7.66582e+06	1.19791e+09	3.69663e+08	3.69663e+08	4.4416e+08	594004	3.05212e+07	1.99015e+08	4.36564e+07	-3.80358e+08	-5.23687e+08	S90	4.27541e+07	3.51794e+06	2100	4.50725e+07		0	1	2.98464e+07	0	1994-05-09	1993-12-18			0	广东省
34	000034	2005	115640727	7.68881e+08	8.25599e+06	1.37054e+07	1.12923e+09	4.30221e+08	4.30221e+08	4.20701e+08	2.3392e+06	5.86258e+07	9.34676e+07	4.42e+07	-1.87885e+08	-1.6215e+08	S90	4.83357e+07	2161999	1809	5.27656e+07		0	1	2.69933e+07	1	1994-05-09	1993-12-18			0	广东省
34	000034	2006	6.2497e+07	5.45735e+08	4.2923e+06	8.75861e+06	9.6247e+08	3.42189e+08	3.42189e+08	3.11283e+08	515090	1.03692e+07	7.2217e+07	4.38402e+07	-9.64333e+07	1.44609e+06	S90	3.41763e+07	234969	1598	1.39668e+07		0	1	1.26767e+07	1	1994-05-09	1993-12-18			0	广东省
34	000034	2007	4.6084e+07	3.28291e+08	6.65002e+06	7.36497e+06	1.15555e+09	3.80575e+08	3.80575e+08	3.42301e+08	725002	9.92666e+06	2.94389e+07	2.18541e+07	-2.11493e+08	-2.59145e+08	S90	3.51896e+07	717914	1300	1.22732e+07		0	1	1.09962e+07	1	1994-05-09	1993-12-18			0	广东省
34	000034	2008	4.01349e+07	1.84409e+08	5.92438e+06	9.64497e+06	1.31741e+09	2.79719e+08	2.79719e+08	2.54458e+08	688922	1.20156e+07	3.34393e+07	5.09338e+07	-1.87271e+08	-2.81498e+08	S90	2.82219e+07	939490	1041	6.27283e+06		0	0	4.95955e+06	1	1994-05-09	1993-12-18			0	广东省
34	000034	2009	3.85453e+07	1.50792e+08	7.8797e+06	1.04644e+07	9.57187e+08	3.39366e+08	3.39366e+08	2.79829e+08	794857	2.35636e+07	3.3152e+07	2.78035e+07	1.07849e+08	1.23129e+08	S90	3.20058e+07	1.02202e+06	1095	4.09541e+06		0	0	2.96693e+06	1	1994-05-09	1993-12-18			0	广东省
34	000034	2010	3.63116e+07	1.88888e+08	7.57048e+06	2.88607e+06	122830468	4.02163e+08	4.02163e+08	3.31169e+08	1.15422e+06	2.61396e+07	3.70652e+07	409446	1.1058e+07	4.98142e+08	S90	3.9135e+07	2.78918e+06	1153	4.59386e+06		0	0	3.57391e+06	1	1994-05-09	1993-12-18			0	广东省
34	000034	2011	3.68097e+07	2.07619e+08	5.56848e+06	5.39553e+06	1.22314e+08	4.33687e+08	4.33687e+08	3.68483e+08	1.99257e+06	2.49696e+07	3.43829e+07	215091	4.22155e+06	1.66022e+07	S90	4.64741e+07	2.30138e+07	1073	3.68995e+06		0	0	2.92576e+06	0	1994-05-09	1993-12-18			0	广东省
34	000034	2012	7.21423e+07	1.93552e+08	3.48611e+06	2.56451e+06	1.04232e+08	4.57289e+08	4.57289e+08	3.96786e+08	2.00491e+06	2.6418e+07	3.07012e+07	129492	705217	4.01479e+06	S90	5.57881e+07	2.34738e+07	1095	4.65417e+06	神州数码	8526279	0	3.82981e+06	0	1994-05-09	1993-12-18			0	广东省
34	000034	2013	5.48482e+07	3.78211e+08	4.50628e+06	3.05249e+06	2.72124e+08	5.33059e+08	5.33059e+08	4.69488e+08	1.89999e+06	2.51088e+07	3.22862e+07	395189	2.16843e+07	1.67669e+07	S90	5.72391e+07	1.03708e+07	1086	6.64788e+06	神州数码	11489591	0	5.44431e+06	0	1994-05-09	1993-12-18			0	广东省
34	000034	2014	5.87313e+07	4.61668e+08	5.30937e+06	3.14084e+06	2.96031e+08	5.09056e+08	5.09056e+08	4.45502e+08	2.17235e+06	2.63108e+07	3.69666e+07	509712	6.1962e+07	6.14712e+07	S90	6.02556e+07	1.36523e+07	1078	6.21758e+06	神州数码	13357782	0	5.352e+06	0	1994-05-09	1993-12-18			0	广东省
34	000034	2015	5.57913e+07	4.48008e+08	7.33186e+06	7.01339e+06	2.61008e+08	4.58063e+08	4.58063e+08	4.09063e+08	1.94582e+06	2.14534e+07	4.55796e+07	-211126	-7.06908e+06	2.13632e+07	S90	6.01404e+07	1.39206e+06	936	7.82808e+06	神州数码	11290826	0	6.6084e+06	0	1994-05-09	1993-12-18			0	广东省
34	000034	2016	2.1414e+08	1.70372e+10	3.52867e+08	2.8697e+08	1.43865e+10	4.05311e+10	4.05311e+10	3.85542e+10	6.78969e+07	1.17776e+09	2.92592e+08	4.16764e+08	4.60956e+08	4.02784e+08	F51	6.41968e+08	4.96848e+07	4217	5.46188e+07	神州数码	2757467392	0	4.65116e+07	0	1994-05-09	1993-12-18			0	广东省
34	000034	2017	1.89472e+08	2.42732e+10	3.45268e+08	3.80455e+08	2.09154e+10	6.2216e+10	6.2216e+10	5.92908e+10	9.01753e+07	1.61297e+09	3.67664e+08	2.43584e+08	4.90944e+08	7.23189e+08	F51	9.01392e+08	1.34916e+09	4486	9.35918e+07	神州数码	3653854720	0	4.89566e+07	0	1994-05-09	1993-12-18			0	广东省
34	000034	2018	1.70345e+08	2.59855e+10	3.50589e+08	2.95979e+08	2.2139e+10	8.18581e+10	8.18581e+10	7.85616e+10	8.19536e+07	1.63392e+09	2.59433e+08	6.74283e+08	6.41365e+08	5.16027e+08	F51	9.53843e+08	1.43079e+09	4228	6.27982e+07	神州数码	4931537408	0	4.4721e+07	0	1994-05-09	1993-12-18			0	广东省
34	000034	2019	1.52024e+08	2.94209e+10	4.27696e+08	3.21723e+08	2.5046e+10	8.68034e+10	8.68034e+10	8.33167e+10	8.24832e+07	1.69822e+09	2.64454e+08	4.90287e+08	9.20252e+08	7.01657e+08	F51	9.81995e+08	1.31629e+08	4070	4.95224e+07	神州数码	7252280320	0	3.39879e+07	0	1994-05-09	1993-12-18			0	广东省
34	000034	2020	1.98812e+08	3.06896e+10	4.79369e+08	4.44677e+08	2.59868e+10	9.20604e+10	9.20604e+10	8.84657e+10	8.47735e+07	1.76935e+09	2.38509e+08	1.95812e+08	9.1676e+08	6.241e+08	F51	1.00654e+09	3.04496e+08	4569	6.59439e+07	神州数码	6704216064	0	4.87271e+07	0	1994-05-09	1993-12-18			0	广东省
34	000034	2021	1.93766e+08	3.89534e+10	5.4224e+08	8.32086e+08	3.2337e+10	1.22385e+11	1.22385e+11	1.18287e+11	1.17326e+08	1.9165e+09	2.81816e+08	2.73239e+08	4.89979e+08	2.49771e+08	F51	1.31983e+09	3.66311e+08	5210	8.88896e+07	神州数码	9096845312	0	7.04358e+07	0	1994-05-09	1993-12-18			0	广东省
34	000034	2022	1.93656e+08	4.0216e+10	5.30063e+08	6.79359e+08	3.19961e+10	1.1588e+11	1.1588e+11	1.11333e+11	1.38266e+08	1.95261e+09	3.12151e+08	4.31683e+08	1.32254e+09	1.03602e+09	F51	1.49485e+09	2.42418e+08	5279	7.4232e+07	神州数码	10394670080	0	5.4039e+07	0	1994-05-09	1993-12-18			0	广东省
35	000035	1994	6.14953e+07	4.32347e+08	1.14944e+07	1.32104e+07	2.1191e+08	1.10075e+08	1.10075e+08	5.92017e+07	87662.8	9.84853e+06	2.28142e+07	1.66152e+07	1.62234e+07	2.33022e+07	C39									0	1994-04-08	1994-01-08			0	江苏省
35	000035	1995	5.70414e+07	4.67556e+08	8.41939e+06	7.64286e+06	1.95866e+08	7.51236e+07	7.51236e+07	5.17985e+07	244425	7.77866e+06	1.8071e+07	1.07454e+07	-6.14575e+06	-1.00814e+07	C39									0	1994-04-08	1994-01-08			0	江苏省
35	000035	1996	8.27422e+07	4.42236e+08	7.36659e+06	6.77354e+06	2.25084e+08	6.11058e+07	6.11058e+07	5.08017e+07	392712	9.42982e+06	3.7501e+07	2.6478e+07	-5.6479e+07	-6.11152e+07	C39									0	1994-04-08	1994-01-08			0	江苏省
35	000035	1997	7.49631e+07	4.86523e+08	7.7024e+06	9.44799e+06	2.50183e+08	2.45268e+08	2.45268e+08	1.89688e+08	523274	1.0174e+07	2.34832e+07	1.78782e+07	1.51131e+07	2.0054e+07	C39									0	1994-04-08	1994-01-08			0	江苏省
35	000035	1998	6.98044e+07	5.41722e+08	7.47193e+06	1.19694e+07	2.84957e+08	3.43737e+08	3.43737e+08	2.59855e+08	36509.8	1.93977e+07	2.54389e+07	1.83115e+07	1.95006e+07	2.64486e+07	C39	2.0993e+07	2.31817e+07		9.96204e+06				4.83183e+06	0	1994-04-08	1994-01-08			0	江苏省
35	000035	1999	5.17388e+07	4.88907e+08	3.12531e+06	7.22505e+06	2.4386e+08	6.14289e+08	6.14289e+08	5.16378e+08	198797	1.57172e+07	2.34007e+07	1.40586e+07	4.1803e+07	4.70368e+07	C39	5.60489e+06	3.4945e+06	330	2.41335e+06				2.84228e+06	0	1994-04-08	1994-01-08			0	江苏省
35	000035	2000	8.71068e+07	8.44546e+08	3.48295e+06	6.3656e+07	6.25794e+08	8.66152e+08	8.66152e+08	7.21369e+08	301790	6.00036e+07	2.67942e+07	2.78536e+07	3.45251e+07	4.48037e+07	C39	1.16127e+07	4.14584e+07	475	8.96318e+06				4.45841e+06	0	1994-04-08	1994-01-08			0	江苏省
35	000035	2001	1.39349e+08	1.34347e+09	3.72574e+06	-1.76721e+07	1.14141e+09	1.44483e+09	1.44483e+09	1.25181e+09	709998	7.34935e+07	5.23661e+07	4.29181e+07	4.69152e+07	5.02942e+07	C39	5.17172e+06	4.90827e+07	547	1.30603e+07				1.18018e+07	0	1994-04-08	1994-01-08			0	江苏省
35	000035	2002	1.709e+08	1.53049e+09	3.82058e+06	1.37063e+07	1.29242e+09	3.129e+09	3.129e+09	2.82929e+09	828313	1.37463e+08	7.05509e+07	5.9597e+07	5.66659e+07	6.27385e+07	C39	2.15528e+07	4.02641e+07	711	1.97116e+07				1.90537e+07	0	1994-04-08	1994-01-08			0	江苏省
35	000035	2003	183713555	1.80834e+09	4.46723e+06	5.67482e+06	1.53413e+09	2.706e+09	2.706e+09	2.49491e+09	997776	1.05864e+08	7.15389e+07	4.48293e+07	5.53723e+07	4.05898e+07	C39	3.79112e+07	2.66083e+07	924	2.49937e+07		0	1	2.44156e+07	0	1994-04-08	1994-01-08			0	江苏省
35	000035	2004	1.22699e+08	4.77822e+08	5.547e+06	-5.18746e+06	1.7319e+09	1.72744e+09	1.72744e+09	1.69833e+09	384177	5.65053e+07	1.1345e+09	4.65235e+07	-1.25582e+09	-1.52844e+09	C39	4.37816e+07	5.66759e+06	310	2.48146e+07		0	0	2.42396e+07	0	1994-04-08	1994-01-08			0	江苏省
35	000035	2005	1.05324e+08	4.41489e+08	6.79661e+06	1.08403e+06	1.88791e+09	8.04883e+07	8.04883e+07	1.56283e+08	18369.3	2.09084e+06	-1.44453e+07	1.06995e+08	-1.5048e+08	-1.3726e+08	C39	6.70208e+06		268	1.25211e+07		0	0	1.20429e+07	1	1994-04-08	1994-01-08			0	江苏省
35	000035	2006	9.59082e+07	4.69208e+08	5.04567e+06	4.79774e+06	1.82357e+09	2.51642e+07	2.51642e+07	2.4219e+07	31889.2		3.51008e+07	-8.50026e+06	3.77831e+07	2.14416e+07	C39	302059	53138	187	8.4742e+06		0	0	8.20617e+06	1	1994-04-08	1994-01-08			0	江苏省
35	000035	2007	6.18425e+06	4.7522e+08	1.28996e+06	4.06325e+06	1.69611e+09	1.05695e+07	1.05695e+07	3.94853e+06	418269	0	1.9079e+07	4.77086e+07	5.67466e+07	1.17983e+08	C39	170879	794357	42	7.87867e+06		0	0	7.46074e+06	1	1994-04-08	1994-01-08			0	江苏省
35	000035	2008	1.29079e+06	5.36281e+08	1.55255e+06	4.9182e+06	1.76713e+09	8.31459e+06	8.31459e+06	3.40507e+06	401961	0	1.40469e+07	5.55877e+07	5.45149e+06	-9.9608e+06	C39	570836	3200	40	4.86282e+06		0	0	4.67369e+06	1	1994-04-08	1994-01-08			0	江苏省
35	000035	2009	1.23441e+06	5.49476e+08	1.51876e+06	5.58732e+06	1.79828e+09	5.64771e+06	5.64771e+06	2.33198e+06	293123	0	9.47387e+06	7.89376e+07	-2.95036e+07	-1.79556e+07	C39	310096	0	39	3.26688e+06		0	0	3.07774e+06	1	1994-04-08	1994-01-08			0	江苏省
35	000035	2010	1.17425e+06	5.9521e+08	2.10679e+06	6.2414e+06	1.79723e+09	5284747	5284747	3.01135e+06	277043	0	8.35901e+06	7.4935e+07	-2.7411e+07	4.67813e+07	C39	43130.8	0	38	3.26627e+06		0	0	3.07714e+06	1	1994-04-08	1994-01-08			0	江苏省
35	000035	2011	1.11408e+06	6.36494e+08	9.0322e+06	8.06805e+06	1.86034e+09	5.52939e+06	5.52939e+06	2.3478e+06	311594	0	2.90443e+07	4.83328e+07	-2.89833e+07	-2.18183e+07	C39	383114	0	16	3.00927e+06		0	0	2.85229e+06	1	1994-04-08	1994-01-08			0	江苏省
35	000035	2012	4556.81	3.07903e+08	1.64439e+06	-2.05915e+06	2.16589e+09	9.58947e+07	9.58947e+07	2.40925e+07	267825	0	2.68809e+07	-2.10484e+06	4.79664e+07	-6.36052e+08	C39	8.92707e+06	0	14	2.01742e+06		0	0	1.89259e+06	1	1994-04-08	1994-01-08			0	江苏省
35	000035	2013	9177.63	1.04419e+07	246500	-2.27952e+06	-2.03302e+06	4.09228e+07	4.09228e+07	3.62398e+07	88775.1	0	9.32086e+06	-145205	-4.57865e+06	1.13155e+09	C39	2.02502e+06	7799	13	1493.92		0	0	1493.92	1	1994-04-08	1994-01-08			0	江苏省
35	000035	2014	7.2103e+08	3.27229e+09	5.31349e+06	5.28231e+07	1.6501e+09	5.509e+08	5.509e+08	2.65696e+08	4.16932e+06	534202	4.98984e+07	3.97463e+07	1.8661e+08	1.75016e+08	N77	4.43794e+07	6.36637e+08	919	5.41605e+07		0	0	2.83368e+07	0	1994-04-08	1994-01-08			0	江苏省
35	000035	2015	7.15727e+08	4.39902e+09	1.11579e+07	4.66369e+07	2.54865e+09	8.25399e+08	8.25399e+08	4.17015e+08	7.64709e+06	1.21202e+06	8.30853e+07	8.56428e+07	2.41396e+08	2.28195e+08	N77	8.0444e+07	3.56016e+08	1258	1.0652e+08		0	0	3.11508e+07	0	1994-04-08	1994-01-08			0	江苏省
35	000035	2016	1.03507e+09	5.99849e+09	1.3908e+07	7.2781e+07	3.93603e+09	9.805e+08	9.805e+08	5.40809e+08	1.60208e+07	1.31471e+06	1.1099e+08	1.16759e+08	1.94729e+08	2.11725e+08	N77	1.10019e+08	6.2012e+08	1491	1.30316e+08		0	0	4.213e+07	0	1994-04-08	1994-01-08			0	江苏省
35	000035	2017	1.07481e+09	8.13026e+09	3.04523e+07	1.09498e+08	5.08188e+09	1.61181e+09	1.61181e+09	9.92658e+08	2.83342e+07	4.42325e+06	1.74766e+08	1.5522e+08	2.89572e+08	2.24894e+08	N77	1.81581e+08	8.37515e+08	5737	1.53993e+08		0	0	5.18245e+07	0	1994-04-08	1994-01-08			0	江苏省
35	000035	2018	1.32476e+09	8.80891e+09	5.09966e+07	1.39652e+08	5.5144e+09	1.84688e+09	1.84688e+09	1.17494e+09	3.94518e+07	5.96153e+07	1.86157e+08	1.24866e+08	2.8666e+08	2.22298e+08	N77	3.55475e+08	6.03898e+08	8631	2.23177e+08	中国天楹	5.34125e+06	0	7.72853e+07	0	1994-04-08	1994-01-08			0	江苏省
35	000035	2019	7.50322e+09	4.72969e+10	9.87776e+08	7.87116e+08	3.55934e+10	1.85871e+10	1.85871e+10	1.57536e+10	2.36779e+08	2.52524e+07	1.00231e+09	5.55676e+08	9.09625e+08	7.69553e+08	N77	7.85996e+09	3.5525e+09	44798	1.98609e+09	中国天楹	16170150912	0	1.01736e+09	0	1994-04-08	1994-01-08			0	江苏省
35	000035	2020	8.11971e+09	5.03779e+10	1.09437e+09	9.70237e+08	3.78833e+10	2.18675e+10	2.18675e+10	1.86473e+10	2.84991e+08	2.16755e+07	9.64069e+08	8.47526e+08	1.13091e+09	8.28502e+08	N77	8.91562e+09	3.52197e+09	60224	2.1329e+09	中国天楹	19259590656	0	1.16458e+09	0	1994-04-08	1994-01-08			0	江苏省
35	000035	2021	2.00317e+09	2.44994e+10	1.65488e+08	1.64592e+08	1.33475e+10	2.05927e+10	2.05927e+10	17683298831	2.70898e+08	3.33722e+07	1.29167e+09	6.22112e+08	1.11631e+09	8.68047e+08	N77	8.29256e+09	2.74832e+09	15326	1.86951e+09	中国天楹	16730487808	0	1.11955e+09	0	1994-04-08	1994-01-08			0	江苏省
35	000035	2022	1.96865e+09	2.64678e+10	1.72175e+08	1.60739e+08	1.60297e+10	6.7067e+09	6.7067e+09	5.39209e+09	4.83037e+07	4.63846e+07	4.32977e+08	1.52332e+08	2.32723e+08	1.21613e+08	N77	1.0148e+09	3.8234e+09	17985	5.6528e+08	中国天楹	1670672896	0	2.0512e+08	0	1994-04-08	1994-01-08			0	江苏省
36	000036	1994	124717390	2.70647e+08	-2.68954e+06	2.56731e+06	4.76839e+07	1.13609e+08	1.13609e+08	9.8189e+07	190420	1.31447e+06	8.06708e+06	192398	1.2016e+07	1.03453e+07	C17									0	1994-06-17	1994-01-29			0	广东省
36	000036	1995	1.3122e+08	3.07991e+08	-2.36617e+06	-1.20772e+06	7.66348e+07	1.3491e+08	1.3491e+08	1.19909e+08	4272.27	2.02439e+06	8.35885e+06	4.86285e+06	3.98552e+06	4.18862e+06	C17									0	1994-06-17	1994-01-29			0	广东省
36	000036	1996	1.25234e+08	3.00617e+08	-1.23213e+06	1.61063e+06	6.94883e+07	1.45593e+08	1.45593e+08	1.29846e+08	112844	4.23442e+06	1.04793e+07	1.4303e+06	4.87249e+06	4.74716e+06	C17									0	1994-06-17	1994-01-29			0	广东省
36	000036	1997	1.25956e+08	2.53879e+08	-1.19112e+06	2.96479e+06	6.43355e+07	1.66273e+08	1.66273e+08	1.45276e+08	816802	5.18681e+06	4.41658e+07	2.30226e+06	-3.54717e+07	-3.86445e+07	C17									0	1994-06-17	1994-01-29			0	广东省
36	000036	1998	2.6161e+08	1.4599e+09	2.52706e+07	3.35648e+07	6.08491e+08	4.63367e+08	4.63367e+08	2.86804e+08	5.54442e+06	4.20627e+07	3.62007e+07	3.8301e+06	1.1086e+08	1.00906e+08	C17	1.551e+07	2.42752e+07		1.14651e+07				9.30793e+06	0	1994-06-17	1994-01-29			0	广东省
36	000036	1999	5.30975e+08	2.22726e+09	4.22385e+07	6.57568e+07	1.21052e+09	1.18631e+09	1.18631e+09	8.59193e+08	1.24384e+07	9.74304e+07	8.19416e+07	-2.35359e+06	1.31071e+08	1.27132e+08	C17	4.72789e+07	1.43291e+07	9068	2.77529e+07				2.37654e+07	0	1994-06-17	1994-01-29			0	广东省
36	000036	2000	5.75557e+08	2.62928e+09	5.43216e+07	1.55614e+08	1.53248e+09	2.4388e+09	2.4388e+09	1.90239e+09	2.39844e+07	1.43649e+08	1.54517e+08	9.76278e+06	1.89775e+08	1.59858e+08	C17	1.47804e+08	1.17499e+08	9742	5.03508e+07				4.54524e+07	0	1994-06-17	1994-01-29			0	广东省
36	000036	2001	8.65706e+08	4.03997e+09	9.02454e+07	1.79648e+08	2.63606e+09	3.16412e+09	3.16412e+09	2.13106e+09	3.57918e+07	2.96774e+08	3.60203e+08	1.50535e+07	3.42277e+08	2.33472e+08	C17	1.63645e+08	3.6783e+08	13319	5.91786e+07				5.57737e+07	0	1994-06-17	1994-01-29			0	广东省
36	000036	2002	9.40822e+08	4.01515e+09	9.44287e+07	2.48378e+08	2.36975e+09	3.74074e+09	3.74074e+09	2.90551e+09	4.99623e+07	2.78668e+08	1.87982e+08	2.42784e+07	3.07048e+08	2.72101e+08	C17	2.45904e+08	1.4862e+08	18052	9.12387e+07				8.75293e+07	0	1994-06-17	1994-01-29			0	广东省
36	000036	2003	9.5362e+08	4.55656e+09	8.37453e+07	1.61344e+08	2.3046e+09	2.7218e+09	2.7218e+09	2.08843e+09	2.9099e+07	2.47164e+08	2.48879e+08	3.01539e+07	1.02346e+08	7.80144e+07	C17	2.96467e+08	2.19491e+08	16416	83986499		0	1	8.00834e+07	0	1994-06-17	1994-01-29			0	广东省
36	000036	2004	3.7534e+08	2.64817e+09	4.09449e+06	3.51941e+07	7.47686e+08	9.41562e+08	9.41562e+08	6.94427e+08	1.12823e+07	7.95892e+07	1.28767e+08	3.93206e+06	6.27982e+07	4.71296e+07	C17	1.49706e+08	6.59752e+07	1979	5.79271e+07		0	1	5.28763e+07	0	1994-06-17	1994-01-29			0	广东省
36	000036	2005	2.31776e+09	8.8163e+09	1.789e+06	7.67346e+07	6.20182e+09	2.38508e+09	2.38508e+09	2.04153e+09	9.29071e+06	1.32336e+07	1.39466e+08	4.83058e+07	1.09184e+08	5.53416e+07	C17	4.65207e+07	6.88085e+08	967	1.33936e+08		0	1	7.45965e+07	0	1994-06-17	1994-01-29			0	广东省
36	000036	2006	2.34804e+09	1.19933e+10	1.19893e+06	1.09111e+08	9.11197e+09	5.36142e+09	5.36142e+09	4.62164e+09	1.33408e+08	4.97129e+07	1.2048e+08	1.37669e+08	3.28489e+08	2.77404e+08	C17	5.86658e+07	2.19079e+09	1422	1.4541e+08		0	1	1.30437e+08	0	1994-06-17	1994-01-29			0	广东省
36	000036	2007	6.07711e+09	1.34227e+10	1.97965e+06	-5.36946e+07	1.07572e+10	8.20514e+09	8.20514e+09	8.32347e+09	3.44238e+07	8.94513e+07	1.40797e+08	3.41136e+08	-9.37583e+08	-9.60068e+08	C17	9.4406e+07	3.99618e+08	1265	2.91557e+08		0	0	2.56879e+08	0	1994-06-17	1994-01-29			0	广东省
36	000036	2008	9.84912e+06	3.06914e+09	1.61054e+06	1.0696e+08	1.64676e+09	1.28425e+08	1.28425e+08	8.31679e+07	9.21269e+06	3.21127e+07	3.55631e+07	1.25779e+07	-4.06644e+08	-4.11833e+08	C17	3.23416e+07	5.8339e+06	615	2.72767e+07		0	0	2.52147e+07	0	1994-06-17	1994-01-29			0	广东省
36	000036	2009	1.72297e+07	3.11801e+09	979480	3.8176e+08	1.37516e+09	1.91966e+09	1.91966e+09	7.31672e+08	4.20545e+08	3.78236e+07	4.71234e+07	1.70677e+07	6.21563e+08	4.36445e+08	C17	3.17895e+07	7144562	603	3.11479e+07		0	0	2.91515e+07	1	1994-06-17	1994-01-29			0	广东省
36	000036	2010	1.9114e+07	4.17516e+09	1.35352e+06	1.43319e+08	2.00023e+09	1.11539e+09	1.11539e+09	4.13224e+08	2.43654e+08	1.34447e+07	5.21784e+07	2.83656e+06	4.20603e+08	3.0381e+08	K70	3.41129e+07	9.34937e+06	572	3.00941e+07		0	0	2.81957e+07	0	1994-06-17	1994-01-29			0	广东省
36	000036	2011	1.25061e+08	3.86228e+09	999573	224559	1.56334e+09	5.06729e+08	5.06729e+08	1.97179e+08	1.21691e+08	6.29076e+06	5.58273e+07	7.20979e+06	1.33755e+08	9.81739e+07	K70	4.07602e+07	1.92476e+06	740	3.53368e+07		0	0	3.31793e+07	0	1994-06-17	1994-01-29			0	广东省
36	000036	2012	1.02495e+08	4.26724e+09	1.24889e+06	1.18155e+07	1.83619e+09	3.4812e+08	3.4812e+08	1.30771e+08	6.87487e+07	5.38401e+06	5.82432e+07	3.3886e+06	1.16441e+08	8.63352e+07	K70	4.46114e+07	6.50182e+06	529	4.00239e+07		0	0	3.73736e+07	0	1994-06-17	1994-01-29			0	广东省
36	000036	2013	1.05129e+08	4.19589e+09	1.81474e+06	1.58088e+07	1.6594e+09	1.92608e+08	1.92608e+08	9.35458e+07	1.4727e+07	4.66841e+06	6.27163e+07	1.94311e+07	1.26008e+08	1.14888e+08	K70	4.77104e+07	9.84341e+06	520	3.76808e+07		0	0	3.43209e+07	0	1994-06-17	1994-01-29			0	广东省
36	000036	2014	2.91548e+08	4.56893e+09	2.27111e+06	3.07201e+07	2.07558e+09	2.05269e+08	2.05269e+08	9.55068e+07	2.24334e+07	8.14106e+06	7.34684e+07	1.9566e+07	5.65453e+07	3.01352e+07	K70	5.44485e+07	9.29735e+06	595	3.74395e+07		0	0	3.42175e+07	0	1994-06-17	1994-01-29			0	广东省
36	000036	2015	2.83637e+08	6.46374e+09	2.57701e+06	1.08135e+08	3.78074e+09	4.09028e+08	4.09028e+08	1.48105e+08	3.93918e+07	2.34541e+07	8.50043e+07	1.37231e+07	1.20664e+08	9.46954e+07	K70	6.92344e+07	2.53979e+06	733	4.1799e+07		0	0	3.54464e+07	0	1994-06-17	1994-01-29			0	广东省
36	000036	2016	9.6258e+08	9.72548e+09	6.02189e+06	4.99784e+08	5.70077e+09	2.17174e+09	2.17174e+09	6.13857e+08	5.25364e+08	4.99875e+07	1.01907e+08	5.64187e+06	1.79037e+09	1.35308e+09	K70	9.80642e+07	4.89944e+06	811	4.34766e+07		0	0	3.5198e+07	0	1994-06-17	1994-01-29			0	广东省
36	000036	2017	9.27643e+08	8.71866e+09	7.32451e+06	2.97872e+08	3.636e+09	3.97175e+09	3.97175e+09	1.26204e+09	9.68021e+08	8.11847e+07	8.13616e+07	3.76722e+06	1.61003e+09	1.37238e+09	K70	1.14746e+08	3.09898e+06	810	6.25405e+07		0	0	4.93255e+07	0	1994-06-17	1994-01-29			0	广东省
36	000036	2018	8.35262e+08	1.0893e+10	9.91206e+06	5.56244e+08	5.45305e+09	3.33457e+09	3.33457e+09	9.29824e+08	9.64455e+08	1.06071e+08	8.90327e+07	-9.59794e+06	1.42145e+09	1.03114e+09	K70	1.50276e+08	1.47219e+08	835	7.1369e+07		0	0	5.852e+07	0	1994-06-17	1994-01-29			0	广东省
36	000036	2019	8.16409e+08	1.2142e+10	9.81487e+06	3.58191e+08	6.4959e+09	3.16862e+09	3.16862e+09	8.62624e+08	9.16976e+08	1.0941e+08	8.03836e+07	5.48134e+06	1.21067e+09	8.91034e+08	K70	1.48238e+08	5.99884e+06	793	6.30687e+07		0	0	4.99714e+07	0	1994-06-17	1994-01-29			0	广东省
36	000036	2020	7.95671e+08	1.08445e+10	1.05341e+07	2.32781e+08	5.01902e+09	2.70506e+09	2.70506e+09	9.46166e+08	6.09347e+08	8.14414e+07	6.9551e+07	-9.98729e+06	9.9241e+08	7.72928e+08	K70	1.47694e+08	2.7999e+06	806	5.9551e+07		0	0	4.94224e+07	0	1994-06-17	1994-01-29			0	广东省
36	000036	2021	7.75512e+08	9.58609e+09	8.72075e+06	1.61868e+08	3.57442e+09	1.88193e+09	1.88193e+09	7.24557e+08	3.60421e+08	9.5635e+07	7.4647e+07	-3.53048e+07	7.03551e+08	5.27527e+08	K70	1.57638e+08	2.51136e+08	749	5.78167e+07		0	0	5.0595e+07	0	1994-06-17	1994-01-29			0	广东省
36	000036	2022	7.54988e+08	9.23591e+09	7.56829e+06	4.03028e+08	2.97631e+09	2.34395e+09	2.34395e+09	1.12857e+09	2.53593e+08	9.94116e+07	7.55569e+07	2.92938e+07	7.86308e+08	5.99241e+08	K70	1.56589e+08	648942	773	5.28665e+07		0	0	5.16406e+07	0	1994-06-17	1994-01-29			0	广东省
37	000037	1994	6.26713e+08	1.07629e+09	1.65256e+07	1.91265e+07	4.45116e+08	6.16958e+08	6.16958e+08	4.50406e+08			3.56301e+07	4.88044e+07	9.54113e+07	9.98414e+07	D44									0	1994-07-01	1994-04-19		200037	1	广东省
37	000037	1995	5.11287e+08	9.57802e+08	1.50209e+07	1.227e+07	4.17778e+08	4.10542e+08	4.10542e+08	3.29163e+08			3.27385e+07	2.79707e+07	3.07081e+07	4.84148e+07	D44									0	1994-07-01	1994-04-19		200037	1	广东省
37	000037	1996	4.42241e+08	1.01461e+09	1.21211e+07	2.12865e+07	4.61946e+08	4.28069e+08	4.28069e+08	3.68859e+08			3.74923e+07	1.23935e+07	4.20926e+07	7.11081e+07	D44									0	1994-07-01	1994-04-19		200037	1	广东省
37	000037	1997	4.07978e+08	1.01639e+09	8.61646e+06	2.56235e+07	4.49425e+08	4.2923e+08	4.2923e+08	3.22094e+08			4.377e+07	1.22076e+07	8.19908e+07	9.76972e+07	D44									0	1994-07-01	1994-04-19		200037	1	广东省
37	000037	1998	3.5502e+08	9.92783e+08	2.15e+06	4.01443e+07	4.09843e+08	3.92831e+08	3.92831e+08	2.76864e+08	588287		2.85101e+07	1.01276e+07	6.66441e+07	8.00216e+07	D44	4.37623e+07	1.62459e+07		5.85549e+07				5.22855e+07	0	1994-07-01	1994-04-19		200037	1	广东省
37	000037	1999	4.75054e+08	1.00497e+09	1.84952e+06	1.95422e+07	4.1092e+08	6.0071e+08	6.0071e+08	4.38511e+08	535757		6.80855e+07	1.46026e+07	8.80811e+07	1.1617e+08	D44	5.97784e+07	3.08875e+07	280	84763779				7.97958e+07	0	1994-07-01	1994-04-19		200037	1	广东省
37	000037	2000	4.1032e+08	1.34141e+09	1.45186e+06	3.84669e+07	6.23866e+08	8.89714e+08	8.89714e+08	7.42677e+08	581180		2.64743e+07	1.14295e+07	1.08552e+08	1.45288e+08	D44	7.67013e+07	2.46625e+08	285	9.01651e+07				7.98865e+07	0	1994-07-01	1994-04-19		200037	1	广东省
37	000037	2001	7.47481e+08	1.55675e+09	2032822	7.17428e+07	5.8037e+08	1.08409e+09	1.08409e+09	8.18506e+08	967599		2.00621e+07	1.01718e+07	2.32905e+08	2.28563e+08	D44	1.65961e+08	2.34788e+08	289	9.95789e+07				8.93002e+07	0	1994-07-01	1994-04-19		200037	1	广东省
37	000037	2002	1.02852e+09	2.02916e+09	1238561	1.24533e+08	8.39494e+08	1.6229e+09	1.6229e+09	1.08657e+09	1.5291e+06		4.54367e+07	1.15258e+07	4.76309e+08	4.5943e+08	D44	1.20145e+08	3.74324e+08	301	1.27711e+08				1.17432e+08	0	1994-07-01	1994-04-19		200037	1	广东省
37	000037	2003	1.30646e+09	2.57197e+09	2179663	8.15873e+07	9.63913e+08	1.86394e+09	1.86394e+09	1.36344e+09	1.26224e+06		3.51649e+07	8.87269e+06	4.68556e+08	4.7111e+08	D44	1.20071e+08	5.63211e+08	360	1.43296e+08		0	1	1.34268e+08	0	1994-07-01	1994-04-19		200037	1	广东省
37	000037	2004	1.1896e+09	3.80142e+09	5.36697e+06	8.69488e+06	1.92774e+09	2.43271e+09	2.43271e+09	1.93253e+09	3.45011e+06		7.14286e+07	2.26842e+07	4.19964e+08	4.53389e+08	D44	1.53123e+08	1.14102e+09	403	1.71553e+08		0	1	1.55025e+08	0	1994-07-01	1994-04-19		200037	1	广东省
37	000037	2005	2.10382e+09	4.23049e+09	9.55525e+06	-4.20144e+07	2.53222e+09	3.03068e+09	3.03068e+09	3.0323e+09	4.79553e+06		6.32033e+07	6.32951e+07	-1.08724e+08	7.45637e+06	D44	1.17874e+08	6.62342e+08	402	2.01341e+08		0	1	1.87225e+08	0	1994-07-01	1994-04-19		200037	1	广东省
37	000037	2006	2.87897e+09	4.77253e+09	2.07692e+07	-9.61144e+07	2.97748e+09	3.86175e+09	3.86175e+09	4.04304e+09	4.17013e+06	4.65803e+06	9.06983e+07	1.1966e+08	-3.94654e+08	5.79663e+07	D44	1.02092e+08	1.22627e+08	402	2.37061e+08		0	1	2.22887e+08	0	1994-07-01	1994-04-19		200037	1	广东省
37	000037	2007	2855996000	5552914000	68411000	-176592000	3686704000	3620124000	3620124000	3788089000	6089000	2165000	103410000	126981000	-411255000	97546000	D44	149903000	81394000	374	252524000		0	1	232816000	0	1994-07-01	1994-04-19		200037	1	广东省
37	000037	2008	2.50146e+09	4.98594e+09	3.19212e+07	-3.39865e+08	3.05006e+09	3.15655e+09	3.15655e+09	4.51432e+09	8985989	2.17984e+06	9.93721e+07	1.5674e+08	-1.69969e+09	1.48338e+07	D44	1.16197e+08	1.17418e+08	367	2.46329e+08		0	1	2.39405e+08	0	1994-07-01	1994-04-19		200037	1	广东省
37	000037	2009	2.28617e+09	4.9266e+09	4.52137e+07	-4.00141e+08	2.8707e+09	1.86783e+09	1.86783e+09	1.93954e+09	1.04661e+07	945157	9.97366e+07	1.24983e+08	-3.40295e+08	1.2001e+08	D44	9.04208e+07	1.47355e+08	363	1.94964e+08	深南电A	16537199	1	1.90624e+08	0	1994-07-01	1994-04-19		200037	1	广东省
37	000037	2010	2.16923e+09	5.27895e+09	4.5433e+07	-5.01193e+08	3.3465e+09	1.60173e+09	1.60173e+09	2.23935e+09	7.36314e+06	860504	9.59264e+07	1.28298e+08	-9.30389e+08	-1.23433e+08	D44	1.06944e+08	9.16998e+07	347	1.81722e+08	深南电A	6500000	1	1.78247e+08	0	1994-07-01	1994-04-19		200037	1	广东省
37	000037	2011	2.2271e+09	5.45275e+09	3.26917e+07	-5.21901e+08	3.56494e+09	2.41582e+09	2.41582e+09	3.5897e+09	1.2575e+07	818301	9.75389e+07	2.04298e+08	-1.48931e+09	9.03161e+06	D44	1.22354e+08	1.18968e+08	327	2.14298e+08	深南电A	28450802	1	2.10819e+08	0	1994-07-01	1994-04-19		200037	1	广东省
37	000037	2012	2.0401e+09	5.53607e+09	3.54313e+07	2.96144e+06	3.81326e+09	1.26545e+09	1.26545e+09	2.08726e+09	7.62335e+06	2.30862e+06	1.05789e+08	2.47565e+08	-1.21114e+09	-2.35004e+08	D44	1.27772e+08	8.83564e+07	321	1.74766e+08	深南电A	10240000	1	1.71319e+08	0	1994-07-01	1994-04-19		200037	1	广东省
37	000037	2013	1.89232e+09	5.44029e+09	4.33617e+07	2.26822e+07	3.64051e+09	1.11043e+09	1.11043e+09	1.61321e+09	6.50904e+06	2.64467e+06	1.03071e+08	2.36695e+08	-8.04407e+08	7.33792e+07	D44	1.22125e+08	1.38777e+07	314	1.41742e+08	深南电A	8023296	1	1.38047e+08	0	1994-07-01	1994-04-19		200037	1	广东省
37	000037	2014	1.83974e+09	5.05642e+09	4.71224e+07	7.34499e+06	3.67827e+09	1.2341e+09	1.2341e+09	1.74091e+09	7.13235e+06	3.14408e+06	9.42734e+07	2.44562e+08	-9.29066e+08	-4.21632e+08	D44	1.1804e+08	8.55499e+07	302	1.43703e+08	深南电A	5.95771e+06	1	1.40876e+08	0	1994-07-01	1994-04-19		200037	1	广东省
37	000037	2015	1.66749e+09	4.57985e+09	4.75217e+07	1.34445e+07	4.03094e+09	1.34502e+09	1.34502e+09	1.49281e+09	7.80601e+06	4.04093e+06	1.52448e+08	2.30685e+08	-1.22956e+09	-8.29324e+08	D44	1.2885e+08	3.48101e+07	597	1.27115e+08	深南电A	9296793	1	1.24375e+08	0	1994-07-01	1994-04-19		200037	1	广东省
37	000037	2016	1.54456e+09	4.3637e+09	4.58238e+07	2.34534e+08	2.33973e+09	1.57409e+09	1.57409e+09	1.4429e+09	1.23577e+07	5.56319e+06	1.05626e+08	1.74062e+08	1.4734e+09	1.26476e+09	D44	1.32334e+08	1.52488e+07	562	1.28055e+08		0	1	1.2534e+08	1	1994-07-01	1994-04-19		200037	1	广东省
37	000037	2017	1.42062e+09	2.8838e+09	4.83376e+07	1.54378e+07	8.59458e+08	2.04577e+09	2.04577e+09	1.87456e+09	1.29497e+07	3.04621e+06	9.90211e+07	5.35181e+07	9.0836e+06	377077	D44	1.48184e+08	6.53048e+07	519	1.33405e+08		0	1	1.30794e+08	0	1994-07-01	1994-04-19		200037	1	广东省
37	000037	2018	1.40565e+09	3.30715e+09	4.49126e+07	1.6e+07	1.27035e+09	1884937109	1884937109	1.75215e+09	1.14433e+07	3.71581e+06	9.35297e+07	3.96062e+07	-9.67369e+06	1.24528e+07	D44	1.36763e+08	1.52775e+08	520	1.18825e+08		0	1	1.16342e+08	0	1994-07-01	1994-04-19		200037	1	广东省
37	000037	2019	1.38168e+09	3.21926e+09	5.52084e+07	2.17693e+07	1.15677e+09	1.22258e+09	1.22258e+09	1.06192e+09	7.64078e+06	5.59931e+06	1.09542e+08	2.23107e+07	2.34409e+07	2.56929e+07	D44	1.44365e+08	7.52421e+07	516	108075772		0	1	1.05561e+08	0	1994-07-01	1994-04-19		200037	1	广东省
37	000037	2020	9.25745e+08	3.02083e+09	6.94269e+07	7.62626e+06	9.33088e+08	9.85254e+08	9.85254e+08	7.94524e+08	8.54586e+06	4.97992e+06	1.11618e+08	-66658	6.28544e+07	6.79248e+07	D44	1.44257e+08	1.86709e+07	403	7.26633e+07		0	1	7.14937e+07	0	1994-07-01	1994-04-19		200037	1	广东省
37	000037	2021	6.43256e+08	2.79e+09	4.1533e+07	4.14584e+06	1.21166e+09	7.57176e+08	7.57176e+08	8.50261e+08	6.28115e+06	928662	1.03287e+08	1.52127e+07	-5.13177e+08	-5.09401e+08	D44	1.50736e+08	4.4863e+07	392	4.65365e+07		0	1	4.53396e+07	0	1994-07-01	1994-04-19		200037	1	广东省
37	000037	2022	5.9129e+08	2.60622e+09	2.92968e+07	5.10767e+06	1.2134e+09	6.94228e+08	6.94228e+08	8.04679e+08	5.40135e+06	375056	7.90994e+07	3.21428e+07	-1.83434e+08	-1.85523e+08	D44	1.30591e+08	3.30629e+06	382	3.24568e+07		0	1	3.1258e+07	0	1994-07-01	1994-04-19		200037	1	广东省
38	000038	1994	7.32395e+07	2.53622e+08	1.97966e+06	910431	8.96062e+07	1.36687e+08	1.36687e+08	1.04825e+08	6288.04	278574	8.24552e+06	1.42923e+06	2.82595e+07	2.82303e+07	I64									0	1994-08-08	1994-02-02			0	广东省
38	000038	1995	8.28205e+07	2.83191e+08	1.16624e+06	2.06628e+06	1.27045e+08	1.7124e+08	1.7124e+08	1.36489e+08	10311.8	569295	1.30329e+07	5.20848e+06	2.09485e+07	2.00616e+07	I64									0	1994-08-08	1994-02-02			0	广东省
38	000038	1996	1.25395e+08	3.67046e+08	1.49194e+06	2.09377e+06	1.89958e+08	1.66659e+08	1.66659e+08	1.37165e+08	7063.84	654519	1.60051e+07	4.54041e+06	1.22632e+07	1.20264e+07	I64									0	1994-08-08	1994-02-02			0	广东省
38	000038	1997	1.19291e+08	3.01876e+08	1.83969e+06	1.67719e+06	1.13595e+08	1.89419e+08	1.89419e+08	1.59492e+08	10265.5	691410	1.63899e+07	7.19695e+06	1.21102e+07	1.2927e+07	I64									0	1994-08-08	1994-02-02			0	广东省
38	000038	1998	1.31286e+08	2.64049e+08	1.18856e+06	467651	9.64379e+07	1.69398e+08	1.69398e+08	1.52217e+08	23928.5	1.30908e+06	2.74799e+07	3.63879e+06	-1.57604e+07	-1.87428e+07	I64	1.82026e+07	1.26621e+07		1.01116e+07				9.9496e+06	0	1994-08-08	1994-02-02			0	广东省
38	000038	1999	1.1061e+08	1.83842e+08	765767	499667	7.77997e+07	1.05478e+08	1.05478e+08	9.24183e+07	6382.82	1.77602e+06	3.47927e+07	1.922e+06	-3.65821e+07	-3.76793e+07	I64	1.40064e+07	3.86845e+06	334	1.03821e+07				1.00989e+07	0	1994-08-08	1994-02-02			0	广东省
38	000038	2000	1.05643e+08	1.8444e+08	636226	700051	4.86263e+07	5.86554e+07	5.86554e+07	5.43266e+07	13064.6	1.0167e+06	4.18705e+06	945666	1.80638e+06	1.89943e+06	I64	9.31813e+06	566317	346	1.28702e+07				1.20925e+07	1	1994-08-08	1994-02-02			0	广东省
38	000038	2001	8.884e+07	1.68053e+08	254331	2.11221e+06	4.13755e+07	3.28009e+07	3.28009e+07	3.0035e+07	32137.4	1.07384e+06	5.32807e+06	383414	3.48086e+06	2.54235e+06	I64	5.8002e+06	404501	233	5.69941e+06				5.20845e+06	0	1994-08-08	1994-02-02			0	广东省
38	000038	2002	4.50038e+07	2.11154e+08	0	868804	8.94646e+07	1.61031e+08	1.61031e+08	1.50964e+08	19031.9	420122	4.91711e+06	28742.8	1.11507e+07	1.02764e+07	I64	3.96389e+06	135810	32	4.13693e+06				3.86954e+06	0	1994-08-08	1994-02-02			0	广东省
38	000038	2003	4.37488e+07	2.61597e+08	0	1.37673e+06	1.31355e+08	4.99889e+08	4.99889e+08	4.85524e+08	81109.7	756233	8.69832e+06	977786	9.6382e+06	8.5528e+06	I64	2.59504e+06	6.50897e+07	37	3.60962e+06		0	0	3.15924e+06	0	1994-08-08	1994-02-02			0	广东省
38	000038	2004	4.05343e+07	2.54932e+08	0	279117	1.31389e+08	6.4545e+07	6.4545e+07	5.87284e+07	37524.8	14369	1.31879e+07	3.80229e+06	-6.32543e+06	-6.69928e+06	I64	2.13459e+06	239928	38	3.60997e+06		0	1	3.43597e+06	0	1994-08-08	1994-02-02			0	广东省
38	000038	2005	3.72109e+07	2.00344e+08	0	12252	1.27126e+08	3.47508e+07	3.47508e+07	3.1924e+07	19737	5052.06	5.18788e+07	3.69591e+06	-5.03283e+07	-5.03246e+07	I64	2.90777e+06	80150	39	3.55759e+06		0	1	3.38359e+06	0	1994-08-08	1994-02-02			0	广东省
38	000038	2006	3.37879e+07	4.13059e+07	0	29691.6	1.32792e+08	47687.2	47687.2	47687.2		10578.4	163108687	4.18773e+06	-1.64676e+08	-1.64704e+08	I64	2.68916e+06	16400	39	3.51234e+06		0	0	3.33834e+06	1	1994-08-08	1994-02-02			0	广东省
38	000038	2007	7.45092e+06	8.96376e+06	0	4.67555e+06	9.34714e+07	1.78158e+06	1.78158e+06	1.3261e+06	92642.1	0	5.03371e+06	5.50201e+06	-1.38134e+07	1.614e+07	I64	1.64824e+06	18036.3	6	1.74985e+06		0	0	1.70635e+06	1	1994-08-08	1994-02-02			0	广东省
38	000038	2008	467236	3.07608e+08	1812.43	1.13436e+07	2.09508e+08	0	0		0	13475	4.97399e+06	4.0062e+06	-9.00367e+06	1.8844e+08	I64	1.08246e+06	28400	6	689574			0	689574	1	1994-08-08	1994-02-02			0	广东省
38	000038	2009	412422	4.76294e+08	1812.43	2.40689e+07	3.22004e+08	1.10044e+08	1.10044e+08	7.0124e+07	7.1695e+06	1.16017e+06	4.19404e+06	2.52445e+06	2.4773e+07	2.3814e+07	I64	849179	62417	42	117231		0	0	117231	1	1994-08-08	1994-02-02			0	广东省
38	000038	2010	452458	5.178e+08	202411	2.75529e+07	3.32595e+08	3.01294e+08	3.01294e+08	2.08536e+08	2.27378e+07	6.60479e+06	8.16112e+06	5.58304e+06	4.97593e+07	3.00119e+07	K70	2.82857e+06	1037057	54	129811		0	0	129811	1	1994-08-08	1994-02-02			0	广东省
38	000038	2011	368208	6.30465e+08	98912.9	6.26904e+06	4.39643e+08	9.90399e+07	9.90399e+07	6.75618e+07	7.262e+06	4.65575e+06	8.57303e+06	4.98097e+06	5.55259e+06	2.61681e+06	K70	4.57009e+06	45990	52	130241		0	0	130241	1	1994-08-08	1994-02-02			0	广东省
38	000038	2012	151018	6.10156e+08	66033.5	2.40028e+07	4.16547e+08	2.06237e+08	2.06237e+08	1.59055e+08	1.3535e+07	3.08676e+06	9.87321e+06	4.73466e+06	1.14436e+07	2.78798e+06	K70	3.73242e+06	3880	70	94011.6		0	0	94011.6	1	1994-08-08	1994-02-02			0	广东省
38	000038	2013	125875	6.80916e+08	67073.4	3.60252e+07	4.7917e+08	1.68436e+08	1.68436e+08	1.22992e+08	1.71159e+07	2.13755e+06	1.0156e+07	1.74936e+06	1.18943e+07	2.90737e+06	K70	5.67993e+06	24874	73	57030.3		0	0	57030.3	0	1994-08-08	1994-02-02			0	广东省
38	000038	2014	81324.6	6.83293e+08	67906.2	2.05249e+07	5.36503e+08	2.13193e+08	2.13193e+08	2.03571e+08	3.17347e+07	2.71209e+06	1.03615e+07	-37046.6	-5.08097e+07	-5.49596e+07	K70	4.98008e+06	2733	75	47283.4		0	0	47283.4	0	1994-08-08	1994-02-02			0	广东省
38	000038	2015	64665.3	7.44778e+08	134003	2.1467e+07	5.89926e+08	3.05431e+08	3.05431e+08	2.31982e+08	2.68755e+07	4.23106e+06	2.03397e+07	-80745.5	1.98866e+07	8.06236e+06	K70	5.1486e+06	25082	81	32653.8		0	0	32653.8	0	1994-08-08	1994-02-02			0	广东省
38	000038	2016	1.46179e+08	6.39362e+09	6.55294e+06	8.19663e+07	1279704305	1.0292e+09	1.0292e+09	6.16716e+08	4.49451e+07	2.04114e+07	7.02471e+07	-7.27922e+06	2.71451e+08	2.40477e+08	L72	4.20113e+07	8.81306e+07	290	2.22153e+07		0	0	1.80647e+07	0	1994-08-08	1994-02-02			0	广东省
38	000038	2017	1.0811e+08	5.77193e+09	8.81005e+06	6.19871e+07	3.75061e+08	1.51037e+09	1.51037e+09	1.00005e+09	3.85287e+07	1.97912e+07	6.5718e+07	-3.78505e+07	4.46581e+08	3.58378e+08	L72	4.97305e+07	4.30298e+06	244	3.84369e+07		0	0	3.31137e+07	0	1994-08-08	1994-02-02			0	广东省
38	000038	2018	5.79773e+07	3.03379e+09	5.36002e+06	3.96607e+07	4.04635e+08	2.59146e+09	2.56933e+09	2.3775e+09	1.09243e+07	2.5697e+07	6.34572e+07	-5.07151e+07	-2.52709e+09	-2.55266e+09	L72	5.66194e+07	1.96327e+06	246	3.82172e+07		0	0	3.23777e+07	0	1994-08-08	1994-02-02			0	广东省
38	000038	2019	1.47419e+06	2.91716e+09	3.2003e+06	2.17091e+07	1.63232e+08	1.83485e+09	1.83485e+09	1.68472e+09	5.77478e+06	1.77497e+07	5.45716e+07	-2.64826e+07	9.80529e+07	1.23908e+08	L72	4.21996e+07	18590.1	104	2.20271e+07		0	0	1.91342e+07	0	1994-08-08	1994-02-02			0	广东省
38	000038	2020	8.13316e+06	3.2385e+09	2.78926e+06	2.63813e+07	3.30381e+08	2.13024e+09	2.13024e+09	1.94241e+09	3.563e+06	1.27047e+07	4.0698e+07	-1.2275e+07	6.57832e+07	7.94415e+07	L72	2.54182e+07	2.77112e+07	147	2.45918e+06		0	0	1.38268e+06	0	1994-08-08	1994-02-02			0	广东省
38	000038	2021	1.54917e+07	2.90064e+09	5.94671e+06	2.79851e+07	6.62433e+08	2.2591e+09	2.2591e+09	2.00789e+09	6.35088e+06	5.35724e+07	5.18079e+07	-9.93199e+06	-2.92195e+08	-6.87734e+08	L72	5.93245e+07	1.08493e+08	394	6.95295e+06		0	0	3.30908e+06	0	1994-08-08	1994-02-02			0	广东省
39	000039	1994	3.31508e+08	1.24152e+09	4.47383e+06	8.89116e+06	7.25337e+08	1.34197e+09	1.34197e+09	1.11343e+09	99162.4	4.80501e+07	5.65647e+07	1.78254e+07	1.11697e+08	1.05715e+08	C33									0	1994-04-08	1992-09-30			0	广东省
39	000039	1995	3.87713e+08	1.92585e+09	815433	8.02388e+06	1.30022e+09	2.35685e+09	2.35685e+09	1.96232e+09	154015	8.28518e+07	9.09718e+07	5.84794e+07	1.77313e+08	1.62757e+08	C33									0	1994-04-08	1992-09-30			0	广东省
39	000039	1996	7.85728e+08	3.02605e+09	4.82069e+06	1.96302e+07	1.96203e+09	3.47799e+09	3.47799e+09	2.91489e+09	66064	1.33648e+08	9.54249e+07	2.01487e+08	1.94387e+08	2.10664e+08	C33									0	1994-04-08	1992-09-30			0	广东省
39	000039	1997	9.06114e+08	3.86882e+09	8.31982e+06	1.20277e+07	2.33715e+09	4.29268e+09	4.29268e+09	3.70412e+09	2.4409e+06	1.37615e+08	1.57867e+08	5.99781e+07	2.57219e+08	2.52136e+08	C33									0	1994-04-08	1992-09-30			0	广东省
39	000039	1998	9.23175e+08	4.30737e+09	1.12739e+08	2.35767e+07	2.56731e+09	4.91304e+09	4.91304e+09	4.05171e+09	2.48817e+06	2.27052e+08	2.08231e+08	8.91867e+07	3.28667e+08	2.95441e+08	C33	2.58753e+08	3.62734e+08		8.95049e+07				7.83141e+07	0	1994-04-08	1992-09-30			0	广东省
39	000039	1999	1.33711e+09	6.62251e+09	2.09136e+08	7.57376e+07	4.46848e+09	5.19685e+09	5.19685e+09	4.37486e+09	2.57879e+06	1.74761e+08	2.36716e+08	1.1567e+08	3.47759e+08	2.57431e+08	C33	3.21178e+08	3.52474e+08	160	9.38775e+07				9.44346e+07	0	1994-04-08	1992-09-30			0	广东省
39	000039	2000	1.40755e+09	6.63979e+09	3.22342e+08	-6.71188e+07	3.99963e+09	8.95416e+09	8.95416e+09	7.38359e+09	7.19298e+06	5.66096e+08	3.53366e+08	1.54316e+08	6.25351e+08	5.49661e+08	C33	5.07821e+08	2.88372e+08	178	1.64701e+08				1.31305e+08	0	1994-04-08	1992-09-30			0	广东省
39	000039	2001	1.46473e+09	5.93685e+09	2.93156e+08	-1.61551e+08	2.97476e+09	6.76551e+09	6.76551e+09	5.19035e+09	5.74652e+06	3.56127e+08	4.86569e+08	1.13351e+08	7.28132e+08	6.10555e+08	C33	4.65912e+08	2.25923e+08	185	1.69457e+08				1.306e+08	0	1994-04-08	1992-09-30			0	广东省
39	000039	2002	1.45735e+09	7.73723e+09	3.03618e+08	-3.39219e+08	4.27361e+09	9.07867e+09	9.07867e+09	7.84409e+09	8.72271e+06	3.4937e+08	2.85876e+08	6.74042e+07	6.80723e+08	5.57589e+08	C33	5.42927e+08	3.45165e+08	211	1.69642e+08				1.3884e+08	0	1994-04-08	1992-09-30			0	广东省
39	000039	2003	2.2513e+09	9.93197e+09	4.05478e+08	-3.10233e+08	3.95644e+09	1.38002e+10	1.38002e+10	1.19001e+10	1.56737e+07	4.41552e+08	5.40336e+08	4.50913e+07	9.51976e+08	7.71824e+08	C33	8.43448e+08	8.62498e+08	22574	1.90887e+08		0	1	1.49101e+08	0	1994-04-08	1992-09-30			0	广东省
39	000039	2004	3.1745e+09	1.68943e+10	8.84994e+08	1.10618e+08	8.6315e+09	2.65678e+10	2.65678e+10	2.20531e+10	3.32997e+06	5.49181e+08	1.11528e+09	5.34072e+07	3.03468e+09	2.49505e+09	C33	1.18937e+09	1.15035e+09	147	2.77877e+08		0	1	2.40382e+08	0	1994-04-08	1992-09-30			0	广东省
39	000039	2005	4.426e+09	1.71731e+10	1.07307e+09	-6.07257e+07	6.82357e+09	3.09593e+10	3.09593e+10	2.5894e+10	5.20347e+06	8.04293e+08	1.30104e+09	1.4829e+08	3.06103e+09	2.81776e+09	C33	1.39109e+09	1.2727e+09	32755	3.44476e+08		0	1	3.05005e+08	0	1994-04-08	1992-09-30			0	广东省
39	000039	2006	4.90849e+09	2.29234e+10	1.01713e+09	-3.11605e+08	1.09577e+10	3.31678e+10	3.31678e+10	2.86886e+10	3.08309e+07	1.00762e+09	8.93686e+08	6.4233e+07	3.14318e+09	2.93523e+09	C33	1.75963e+09	1.4803e+09	46355	3.88945e+08		0	1	3.4791e+08	0	1994-04-08	1992-09-30			0	广东省
39	000039	2007	6341530000	40391920000	936688000	-364743000	22849619000	48760826000	48760826000	43803581000	55621000	1152846000	1598083000	371704000	3457387000	3325606000	C33	2468990000	2008993000	53578	576771000		0	1	467452000	0	1994-04-08	1992-09-30			0	广东省
39	000039	2008	7153777000	34557863000	757307000	421815000	19623415000	47327281000	47327281000	41873791000	27989000	1079678000	1661486000	195734000	1766979000	1685205000	C33	3035883000	2382564000	47050	696765000		0	1	521388000	0	1994-04-08	1992-09-30			0	广东省
39	000039	2009	7695033000	37358383000	813425000	623011000	21531752000	20475507000	20475507000	17401760000	51658000	727693000	1976074000	131037000	1320470000	1080711000	C33	1951023000	1370472000	44608	845973000	中集集团	1940754048	1	630204000	0	1994-04-08	1992-09-30			0	广东省
39	000039	2010	10006466000	54130649000	1365532000	789155000	34923949000	51768316000	51768316000	43597815000	76892000	1250243000	2734364000	669783000	3438168000	2850859000	C33	3525509000	2116817000	63354	1384526000	中集集团	2733147904	1	1149802000	0	1994-04-08	1992-09-30			0	广东省
39	000039	2011	10885435000	64361714000	2012608000	916118000	42748042000	64125053000	64125053000	52224731000	344723000	1867900000	3767221000	783699000	4735293000	3658938000	C33	4454158000	2998389000	64530	1095780000	中集集团	4107564032	1	817698000	0	1994-04-08	1992-09-30			0	广东省
39	000039	2012	11608747000	62992380000	2019563000	747530000	40875223000	54334057000	54334057000	44601257000	506040000	1765697000	3720704000	524557000	2639441000	1930430000	C33	4794471000	2087094000	58535	1109978000	中集集团	4748012032	1	847720000	0	1994-04-08	1992-09-30			0	广东省
39	000039	2013	13508082000	72605972000	2176741000	683137000	48109844000	57874411000	57874411000	48242360000	507568000	1832733000	4041552000	438992000	3370835000	2634498000	C33	5222132000	6929534000	57686	1172940000	中集集团	4206757888	1	990117000	0	1994-04-08	1992-09-30			0	广东省
39	000039	2014	19051137000	87776181000	2306294000	799775000	60494066000	70070855000	70070855000	58769023000	403105000	2348229000	4656475000	519187000	3297874000	3033928000	C33	6326378000	12873151000	61390	1802657000	中集集团	7778741248	1	1442306000	0	1994-04-08	1992-09-30			0	广东省
39	000039	2015	21848053000	106763171000	2234271000	923137000	71268295000	58685804000	58685804000	48081243000	433030000	2574916000	4146983000	627801000	2943736000	2271961000	C33	6275514000	12346982000	57477	1911254000	中集集团	5990443008	1	1581295000	0	1994-04-08	1992-09-30			0	广东省
39	000039	2016	22037261000	124614748000	2115108000	1092030000	85479956000	51111652000	51111652000	41482017000	503099000	2156980000	4208598000	719109000	800538000	734983000	C33	6052008000	7239592000	51299	2191830000	中集集团	9027974144	1	1687106000	0	1994-04-08	1992-09-30			0	广东省
39	000039	2017	22941021000	130604379000	2713482000	1363986000	87366945000	76299930000	76299930000	62292715000	516723000	2926718000	5482054000	1446321000	4171685000	3158415000	C33	6210535000	1707232000	50689	2343346000	中集集团	9971025920	1	1794182000	0	1994-04-08	1992-09-30			0	广东省
39	000039	2018	23188737000	158883963000	3096818000	2194085000	106480975000	93497622000	93497622000	79586408000	955557000	1744260000	5158990000	1158896000	6477005000	4068455000	C33	8454783000	4846517000	51253	2256534000	中集集团	11314991104	1	1779248000	0	1994-04-08	1992-09-30			0	广东省
39	000039	2019	37849258000	172107521000	3441555000	1851771000	117069543000	85815341000	85815341000	73355605000	706768000	2297273000	5204271000	1276165000	5838747000	2510113000	C33	7817017000	6566372000	49715	2632557000	中集集团	11863734272	1	2085555000	0	1994-04-08	1992-09-30			0	广东省
39	000039	2020	35311661000	146211511000	3366392000	1483209000	92357667000	94159083000	94159083000	80714871000	709016000	1990076000	4896341000	2096553000	7439627000	6011740000	C33	8863247000	3318846000	51100	3228241000	中集集团	9863776256	1	2601472000	0	1994-04-08	1992-09-30			0	广东省
39	000039	2021	34995382000	154322501000	4534703000	2870290000	97342411000	163695980000	163695980000	134175949000	634267000	2758879000	5800857000	1507266000	13471549000	8360768000	C33	11998225000	6683162000	51746	3014649000	中集集团	11471567872	1	2419621000	0	1994-04-08	1992-09-30			0	广东省
39	000039	2022	39202494000	145899949000	5332059000	4903749000	83243865000	141536654000	141536654000	119911750000	550968000	2452009000	7012067000	-23518000	7505208000	4601142000	C33	12419191000	3560827000	51543	3105521000	中集集团	17377474560	1	2572243000	0	1994-04-08	1992-09-30			0	广东省
40	000040	1994	2.63955e+08	8.80299e+08	2.72714e+06	1.68569e+06	4.44495e+08	2.4404e+08	2.4404e+08	1.46735e+08	5.23577e+06	349171	2.8228e+07	9.43222e+06	7.27063e+07	7.58976e+07	S90									0	1994-08-08	1994-06-15			0	广东省
40	000040	1995	2.85177e+08	1.08363e+09	3.39785e+06	6.3974e+06	5.83613e+08	2.99679e+08	2.99679e+08	1.84933e+08	9.92365e+06	1.71686e+06	3.2017e+07	1.80826e+07	6.7505e+07	5.9727e+07	S90									0	1994-08-08	1994-06-15			0	广东省
40	000040	1996	2.82899e+08	1.08765e+09	4.23284e+06	5.05678e+06	4.49565e+08	2.67123e+08	2.67123e+08	1.3862e+08	9.90013e+06	3.46881e+06	3.64018e+07	1.76911e+07	7.36388e+07	6.66696e+07	S90									0	1994-08-08	1994-06-15			0	广东省
40	000040	1997	2.7338e+08	1.30492e+09	5.09032e+06	8.52625e+06	4.10441e+08	3.47335e+08	3.47335e+08	1.76785e+08	1.32062e+07	2.44136e+06	4.87977e+07	1.26524e+07	1.00918e+08	8.9063e+07	S90									0	1994-08-08	1994-06-15			0	广东省
40	000040	1998	2.55458e+08	1.4773e+09	1.07159e+07	1.05249e+07	5.40451e+08	3.16029e+08	3.16029e+08	1.56917e+08	1.42793e+07	2.8472e+06	6.25016e+07	9.48512e+06	7.82412e+07	6.13284e+07	S90	1.95781e+07	3.34975e+07		2.31376e+07				2.31376e+07	0	1994-08-08	1994-06-15			0	广东省
40	000040	1999	272404934	2191060128	12354884	11650104	897913867	590004773	590004773	286837080	29060536	8630868	70941391	18960820	178415265	165990233	S90	16617478	86945192	3093	46745504				27772759	0	1994-08-08	1994-06-15			0	广东省
40	000040	2000	327874355	2369836206	14601520	5631729	1066793047	374323531	374323531	214164760	16294077	4516162	91047050	17113216	17572428	9414033	S90	48467033	242895894	3180	51771343				31114191	0	1994-08-08	1994-06-15			0	广东省
40	000040	2001	250371938	1999913348	13323322	4470263	917794797	314770398	314770398	211248940	12531566	4921728	138779661	45070647	-143339813	-147527909	S90	50462211	193877712	3180	77085688				56953083	0	1994-08-08	1994-06-15			0	广东省
40	000040	2002	254708295	2277140749	16919915	6901908	1436209179	230997781	230997781	141271987	11692739	4638508	134806753	45910397	-240981822	-250057858	S90	34097659	33505040	3179	38000468				16519781	0	1994-08-08	1994-06-15			0	广东省
40	000040	2003	239307970	2483898213	17643757	25184426	1615996574	736527032	736527032	504973898	33376297	26902582	137128036	35997948	55835521	39709486	S90	59924527	97293642	2633	38769338		0	0	27308963	1	1994-08-08	1994-06-15			0	广东省
40	000040	2004	2.49151e+08	2.0315e+09	1.92575e+07	3.78065e+07	1.15144e+09	8.50792e+08	8.50792e+08	6.03121e+08	4.11707e+07	2.03447e+07	1.12893e+08	4.69236e+07	4.93609e+07	3.35209e+07	S90	5.61523e+07	1.0456e+08	2622	3.37892e+07		0	0	2.35783e+07	1	1994-08-08	1994-06-15			0	广东省
40	000040	2005	5.05223e+08	2.15309e+09	2.68011e+07	1.4706e+07	1.19309e+09	5.19913e+08	5.19913e+08	3.4859e+08	2.51602e+07	1.8948e+07	1.02118e+08	4.18358e+07	20091417	1.06971e+07	S90	7.06329e+07	1.95802e+07	2610	3.9873e+07		0	0	2.96479e+07	0	1994-08-08	1994-06-15			0	广东省
40	000040	2006	4.81271e+08	2.28993e+09	2.58505e+07	2.58743e+07	1.29886e+09	5.72307e+08	5.72307e+08	3.49731e+08	3.652e+07	1.85893e+07	1.21688e+08	5.00104e+07	1.74894e+07	2.69797e+07	S90	8.75909e+07	5.30743e+07	2430	5.71459e+07		0	0	3.98264e+07	0	1994-08-08	1994-06-15			0	广东省
40	000040	2007	2.504e+08	2.22724e+09	1.61983e+07	3.50044e+07	1.11014e+09	5.33091e+08	5.33091e+08	3.10366e+08	2.56314e+07	2.08752e+07	1.18945e+08	3.41551e+07	8.08879e+07	6.90682e+07	S90	1.18518e+08	1.33022e+08	3168	5.78563e+07		0	0	4.24139e+07	0	1994-08-08	1994-06-15			0	广东省
40	000040	2008	2.33723e+08	2.35809e+09	1.84439e+07	1.87003e+07	1.40305e+09	3.18848e+08	3.18848e+08	1.99441e+08	2.1593e+07	2.26994e+07	1.39973e+08	3.90705e+07	-1.58841e+08	-1.29507e+08	S90	1.34745e+08	4.05351e+07	3342	6.85788e+07		0	0	4.80855e+07	0	1994-08-08	1994-06-15			0	广东省
40	000040	2009	2.03276e+08	2.83179e+09	2.02595e+07	2.43489e+07	1.81546e+09	6.96718e+08	6.96718e+08	4.65746e+08	6.6795e+07	4.16203e+07	1.29614e+08	3.90181e+07	6.69577e+07	5.02207e+07	S90	1.19407e+08	1.73394e+07	3380	5.77388e+07		0	0	4.13122e+07	0	1994-08-08	1994-06-15			0	广东省
40	000040	2010	1.04911e+08	2.28342e+09	8.39377e+06	8.53469e+07	1.39994e+09	7.77212e+08	7.77212e+08	4.57898e+08	7.96544e+07	2.14887e+07	1.1312e+08	2.31947e+07	1.53793e+08	9.23868e+07	K70	1.12342e+08	1.4393e+07	2956	4.86593e+07		0	1	3.6504e+07	0	1994-08-08	1994-06-15			0	广东省
40	000040	2011	7.54454e+07	1.88814e+09	5.71575e+06	1.01539e+08	9.02498e+08	8.1737e+08	8.1737e+08	5.41275e+08	6.67651e+07	6389169	7.31511e+07	1.69113e+06	2.28906e+08	1.40478e+08	K70	7.17458e+07	3.85396e+06	685	2.14369e+07		0	0	1.97133e+07	0	1994-08-08	1994-06-15			0	广东省
40	000040	2012	9.0064e+07	2.86835e+09	1.75791e+07	1.75214e+08	1.70357e+09	8.60887e+08	8.60887e+08	3.81921e+08	1.57504e+08	2.15107e+07	7.93579e+07	7.92971e+06	2.75304e+08	1.94099e+08	K70	6.97079e+07	1.01669e+07	934	1.76114e+07		0	0	1.65494e+07	0	1994-08-08	1994-06-15			0	广东省
40	000040	2013	7.26046e+07	3.96058e+09	1.40961e+07	1.57758e+08	2.70809e+09	8.15111e+08	8.15111e+08	4.69647e+08	6.98428e+07	4.80551e+07	8.18692e+07	2.02256e+07	1.57005e+08	1.02865e+08	K70	9.12996e+07	4.70012e+06	1048	1.45635e+07		0	0	1.39191e+07	0	1994-08-08	1994-06-15			0	广东省
40	000040	2014	7.09574e+07	4.26981e+09	9.41647e+06	1.66559e+08	3.00126e+09	1.03653e+09	1.03653e+09	6.92653e+08	1.03745e+08	5.66204e+07	7.86732e+07	4.47215e+07	8.76669e+07	5.31737e+07	K70	9.72833e+07	1.83133e+06	1086	1.13139e+07		0	0	1.06701e+07	0	1994-08-08	1994-06-15			0	广东省
40	000040	2015	6.69597e+07	6.76891e+09	8.49913e+06	1.81689e+08	5.44333e+09	1.66573e+09	1.66573e+09	1.11331e+09	1.82949e+08	6.96708e+07	9.7419e+07	5.68362e+07	1.07528e+08	6.20446e+07	K70	1.17878e+08	3.52599e+07	1600	1.0619e+07		0	0	9.94815e+06	0	1994-08-08	1994-06-15			0	广东省
40	000040	2016	201380641	1.7288e+10	2.52309e+07	1.64446e+08	6.32404e+09	3.7735e+09	3.7735e+09	3.14711e+09	1.00706e+08	5.02024e+07	1.5652e+08	1.38449e+08	2.21466e+08	1.75339e+08	K70	1.74391e+08	3.231e+09	1735	1.14482e+07		0	0	8.34566e+06	0	1994-08-08	1994-06-15			0	广东省
40	000040	2017	2.73654e+09	2.89035e+10	2.57612e+07	8.52389e+07	1.73441e+10	8.13103e+09	8.13103e+09	6.80105e+09	1.35613e+08	1.13849e+08	3.28249e+08	2.06509e+08	5.70026e+08	5.3994e+08	E48	3.58055e+08	1.85991e+09	2881	8.27007e+07	东旭蓝天	66663780	0	6.50095e+07	0	1994-08-08	1994-06-15			0	广东省
40	000040	2018	5.63703e+09	3.4423e+10	2.68597e+07	2.06208e+08	1.98519e+10	8.67629e+09	8.67629e+09	7.4517e+09	2.16134e+07	1.91244e+07	3.15221e+08	5.1427e+08	1.38031e+09	1.12644e+09	D44	3.58068e+08	3.72931e+09	2265	3.20937e+08	东旭蓝天	12431992	0	2.77589e+08	0	1994-08-08	1994-06-15			0	广东省
40	000040	2019	5.821e+09	3.09872e+10	2.39294e+07	1.1083e+08	1.74667e+10	6.80576e+09	6.80576e+09	5.93032e+09	3.10467e+07	1.4606e+07	2.69191e+08	6.0974e+08	-7.82762e+08	-9.57131e+08	D44	3.0233e+08	1.30298e+09	842	4.00502e+08	东旭蓝天	50931128	0	3.52177e+08	0	1994-08-08	1994-06-15			0	广东省
40	000040	2020	5.2799e+09	2.62012e+10	1.68769e+07	9.93744e+07	1.40059e+10	3.47143e+09	3.47143e+09	3.01707e+09	1.73109e+07	9.25863e+06	1.71726e+08	6.381e+08	-9.75167e+08	-1.04099e+09	D44	1.50683e+08	3.89949e+08	572	4.32286e+08	东旭蓝天	2.59024e+06	0	3.78393e+08	0	1994-08-08	1994-06-15			0	广东省
40	000040	2021	5.39797e+09	26152927015	1.37204e+07	1.02073e+08	1.45709e+10	3.87672e+09	3.87672e+09	3.21059e+09	2.32677e+07	9.65063e+06	1.70239e+08	6.204e+08	-4.32885e+08	-6.03721e+08	D44	1.03127e+08	2.96152e+08	425	3.87566e+08	东旭蓝天	8728837	0	3.64466e+08	0	1994-08-08	1994-06-15			0	广东省
40	000040	2022	5.40558e+09	2.54736e+10	1.34983e+07	1.25828e+08	1.42118e+10	3.03621e+09	3.03621e+09	2.53179e+09	2.2593e+07	8295531	1.05659e+08	5.67037e+08	-2.07577e+08	-3.0862e+08	D44	9.50938e+07	2.4842e+08	442	3.9853e+08	东旭蓝天	19933278	0	3.76278e+08	0	1994-08-08	1994-06-15			0	广东省
42	000042	1994	2.9409e+07	8.40248e+08	1.74824e+07	2.96093e+07	4.06721e+08	3.54513e+08	3.54513e+08	1.66421e+08	1.51373e+07	1.23983e+07	3.82949e+07	7.82043e+06	1.1852e+08	9.78988e+07	K70									0	1994-09-21	1994-09-13			0	广东省
42	000042	1995	2.68063e+07	9.80256e+08	8.05873e+06	4.65488e+07	5.10324e+08	3.74977e+08	3.74977e+08	1.70704e+08	1.82321e+07	3.35686e+06	2.38315e+07	8.73634e+06	1.5425e+08	1.32663e+08	K70									0	1994-09-21	1994-09-13			0	广东省
42	000042	1996	2.47209e+07	1.04178e+09	1.52606e+06	4.53417e+07	4.08702e+08	3.23022e+08	3.23022e+08	1.53587e+08	1.63934e+07	1.25299e+06	2.75366e+07	1.13397e+07	1.59033e+08	1.46813e+08	K70									0	1994-09-21	1994-09-13			0	广东省
42	000042	1997	2.00422e+08	2.98226e+09	3.16243e+07	8.23803e+07	1.76946e+09	1.00179e+09	1.00179e+09	6.68835e+08	3.67513e+07	2.11158e+07	9.96957e+07	3.08993e+07	1.85677e+08	1.61008e+08	K70									0	1994-09-21	1994-09-13			0	广东省
42	000042	1998	1.91876e+08	3.15901e+09	3.71962e+07	3.85252e+07	1.85968e+09	9.71382e+08	9.71382e+08	6.78592e+08	4.08331e+07	1.33578e+07	1.12481e+08	2.95791e+07	1.31233e+08	1.19669e+08	K70	1.58875e+08	4.46174e+07		2.43328e+07				2.43328e+07	0	1994-09-21	1994-09-13			0	广东省
42	000042	1999	2.12386e+08	3.031e+09	8.51423e+07	4.56906e+07	1.78729e+09	1.18964e+09	1.18964e+09	8.2775e+08	5.24408e+07	3.08916e+07	1.27037e+08	3.40352e+07	1.45682e+08	1.254e+08	K70	1.90871e+08	6.82128e+07	7783	3.65173e+07				2.56092e+07	0	1994-09-21	1994-09-13			0	广东省
42	000042	2000	2.14275e+08	3.44856e+09	8.30852e+07	5.99761e+07	2.06251e+09	1.44289e+09	1.44289e+09	1.0725e+09	6.09319e+07	2.94349e+07	1.22823e+08	4.95598e+07	1.45467e+08	1.38056e+08	K70	2.16295e+08	3.23658e+07	8830	4.07986e+07				2.54631e+07	0	1994-09-21	1994-09-13			0	广东省
42	000042	2001	2.8295e+08	4.11585e+09	7.5274e+07	4.71273e+07	2.6668e+09	1.40758e+09	1.40758e+09	9.87688e+08	6.28833e+07	3.18226e+07	1.62611e+08	4.60062e+07	1.47701e+08	1.31922e+08	K70	2.3021e+08	1.18961e+08	2664	7.65191e+07				2.33166e+07	0	1994-09-21	1994-09-13			0	广东省
42	000042	2002	2.81974e+08	4.40467e+09	7.44609e+07	5.67246e+07	2.90201e+09	1.76406e+09	1.76406e+09	1.2924e+09	8.41669e+07	6.0404e+07	1.94651e+08	6.55023e+07	9.86961e+07	7.89811e+07	K70	292449947	4.04182e+07	2614	6.46168e+07				3.1657e+07	0	1994-09-21	1994-09-13			0	广东省
42	000042	2003	4.45605e+08	4.93537e+09	1.02703e+08	7.28878e+07	3.37158e+09	1.95206e+09	1.95206e+09	1.46076e+09	9.52674e+07	6.88771e+07	2.05973e+08	2.96019e+07	1.01797e+08	7.0407e+07	K70	2.78654e+08	4.32566e+07	2607	7.14208e+07		0	1	4.62141e+07	0	1994-09-21	1994-09-13			0	广东省
42	000042	2004	4.39044e+08	4.80489e+09	1.46904e+08	1.18063e+08	3.26018e+09	3.48783e+09	3.48783e+09	2.7848e+09	1.68425e+08	1.17752e+08	3.15858e+08	4.35896e+07	5.38801e+07	1.46584e+07	K70	3.29994e+08	4.83569e+07	2985	89240753		0	1	6.41063e+07	0	1994-09-21	1994-09-13			0	广东省
42	000042	2005	2.1201e+08	3.13142e+09	3.65919e+07	2.50525e+07	1.57334e+09	1.33797e+09	1.33797e+09	9.68447e+08	5.77746e+07	3.44626e+07	1.8525e+08	4.23878e+07	1.19791e+08	1.26922e+08	K70	2.07447e+08	4.93285e+07	1065	7.36232e+07		0	1	6.04429e+07	0	1994-09-21	1994-09-13			0	广东省
42	000042	2006	2.48286e+08	4.19494e+09	3.88747e+07	3.1738e+07	2.59113e+09	8.31043e+08	8.31043e+08	3.87783e+08	1.36712e+08	2.96873e+07	1.43599e+08	5.72281e+07	5.84975e+07	8.00722e+07	K70	1.28343e+08	6.44343e+07	3389	7.04367e+07		0	1	5.7442e+07	0	1994-09-21	1994-09-13			0	广东省
42	000042	2007	1.70344e+08	5.37485e+09	2.61908e+07	8.43783e+07	3.46727e+09	1.08283e+09	1.08283e+09	6.88322e+08	7.5214e+07	4.15205e+07	1.47198e+08	8.65265e+07	2.4072e+08	2.03538e+08	K70	1.04853e+08	4.88077e+07	3432	5.59824e+07		0	1	4.61789e+07	0	1994-09-21	1994-09-13			0	广东省
42	000042	2008	1.73624e+08	5.54881e+09	2.37155e+07	1.3424e+07	3.80758e+09	1.13924e+09	1.13924e+09	6.7904e+08	1.24915e+08	5.0014e+07	1.21876e+08	7.62702e+07	2.50958e+07	6.78815e+06	K70	1.07523e+08	3.56259e+07	1339	4.55229e+07		0	1	3.93882e+07	0	1994-09-21	1994-09-13			0	广东省
42	000042	2009	1.4198e+08	6.48072e+09	3.84107e+07	1.29213e+08	4.40898e+09	2.04073e+09	2.04073e+09	1.24936e+09	2.75482e+08	5.17064e+07	1.14227e+08	8.51389e+07	3.58045e+08	2.67353e+08	K70	9.42797e+07	1.32794e+07	1214	4.1993e+07		0	1	3.87401e+07	0	1994-09-21	1994-09-13			0	广东省
42	000042	2010	1.14445e+08	6.78991e+09	4.12784e+07	2.05645e+08	4.40493e+09	1.44734e+09	1.44734e+09	6.7079e+08	2.71522e+08	4.03044e+07	1.29162e+08	4.09845e+07	4.5981e+08	3.62024e+08	K70	1.09156e+08	9.8845e+06	1260	4.0492e+07		0	1	3.80895e+07	0	1994-09-21	1994-09-13			0	广东省
42	000042	2011	9.68059e+07	7.14763e+09	3.82812e+07	2.83736e+08	4.61903e+09	1.9168e+09	1.9168e+09	9.20397e+08	3.51194e+08	7.11586e+07	1.30311e+08	5.33438e+07	4.15212e+08	3.19094e+08	K70	1.33416e+08	1.40212e+07	1115	3.58833e+07		0	1	3.46238e+07	0	1994-09-21	1994-09-13			0	广东省
42	000042	2012	7.07773e+07	7.51671e+09	5.20097e+07	3.59234e+08	4.61462e+09	2.69826e+09	2.69826e+09	1.36349e+09	4.87667e+08	6.90958e+07	1.38531e+08	8.93275e+07	5.67986e+08	4.1188e+08	K70	1.32012e+08	8.76376e+06	1123	3.08423e+07		0	1	2.93031e+07	0	1994-09-21	1994-09-13			0	广东省
42	000042	2013	8.52975e+07	7.99817e+09	7.22927e+07	3.66441e+08	4.93121e+09	2.21298e+09	2.21298e+09	1.13956e+09	3.64354e+08	7.61187e+07	1.65423e+08	5.9107e+07	5.86067e+08	4.05502e+08	K70	1.60677e+08	2.76799e+07	1150	2.07197e+07		0	0	1.92725e+07	0	1994-09-21	1994-09-13			0	广东省
42	000042	2014	8.17882e+07	1.61963e+10	7.1464e+07	6.99575e+08	1.28955e+10	3.0328e+09	3.0328e+09	1.73753e+09	4.22837e+08	1.46899e+08	1.55113e+08	1.02636e+08	4.91874e+08	3.05619e+08	K70	1.8374e+08	1.85958e+07	1217	2.1969e+07		0	0	2.0276e+07	0	1994-09-21	1994-09-13			0	广东省
42	000042	2015	1.45783e+09	2.46214e+10	8.19032e+07	4.49397e+08	1.90052e+10	5.04782e+09	5.04782e+09	3.03508e+09	7.04943e+08	2.41533e+08	2.3897e+08	2.24257e+08	6.3016e+08	3.99852e+08	K70	2.46742e+08	7.24756e+07	1668	6.21507e+07		0	0	2.78875e+07	0	1994-09-21	1994-09-13			0	广东省
42	000042	2016	1.45119e+09	2.91616e+10	9.19103e+07	4.66675e+08	2.33005e+10	8.11576e+09	8.11576e+09	5.74486e+09	8.68736e+08	2.92726e+08	3.09675e+08	3.35854e+08	5.38403e+08	2.2154e+08	K70	3.22622e+08	6.17035e+07	2078	2.32448e+08		0	0	1.82986e+08	0	1994-09-21	1994-09-13			0	广东省
42	000042	2017	1.39211e+09	4.36199e+10	1.22604e+08	7.07579e+08	3.67361e+10	8.65423e+09	8.65423e+09	5.51453e+09	1.12517e+09	2.09841e+08	3.54598e+08	4.44209e+08	1.0507e+09	6.08897e+08	K70	4.0146e+08	6.04172e+07	2314	2.35522e+08		0	0	1.96836e+08	0	1994-09-21	1994-09-13			0	广东省
42	000042	2018	1.25408e+09	4.60507e+10	1.13874e+08	1.15646e+09	3.83844e+10	7.94211e+09	7.94211e+09	4.20287e+09	1.17304e+09	2.39704e+08	4.57943e+08	5.89019e+08	9.20654e+08	4.14949e+08	K70	5.113e+08	3.82254e+07	2543	2.20743e+08		0	0	2.03533e+08	0	1994-09-21	1994-09-13			0	广东省
42	000042	2019	1.1244e+09	4.51415e+10	1.33034e+08	9.19507e+08	3.71288e+10	7.21317e+09	7.21317e+09	4.33046e+09	5.88122e+08	4.0936e+08	5.19535e+08	4.55786e+08	1.30494e+09	6.73559e+08	K70	5.2879e+08	5.49432e+08	2639	1.99929e+08		0	0	1.86467e+08	0	1994-09-21	1994-09-13			0	广东省
42	000042	2020	1.07782e+09	4.44438e+10	1.35323e+08	8.17155e+08	3.62469e+10	1.0697e+10	1.0697e+10	7.7821e+09	9.23817e+08	4.36906e+08	3.50469e+08	4.7609e+08	6.14848e+08	1.59964e+08	K70	4.87863e+08	1.32749e+07	2489	2.21189e+08		0	0	2.05983e+08	0	1994-09-21	1994-09-13			0	广东省
42	000042	2021	1.04408e+09	4.14381e+10	1.2553e+08	3.22262e+08	3.32096e+10	8.67614e+09	8.67614e+09	6.11303e+09	7.00906e+08	2.63914e+08	3.50999e+08	3.65708e+08	1.42972e+08	6.53324e+07	K70	5.35282e+08	3.74391e+06	2609	1.6426e+08		0	0	1.50854e+08	0	1994-09-21	1994-09-13			0	广东省
42	000042	2022	9.69418e+08	36687104318	1.06301e+08	7.18872e+08	2.8471e+10	7.08304e+09	7.08304e+09	4547225341	9.55924e+08	2.5854e+08	2.7032e+08	4.39174e+08	4.48308e+08	9.00579e+06	K70	5.05305e+08	4.78068e+07	2699	1.52568e+08		0	0	1.45954e+08	0	1994-09-21	1994-09-13			0	广东省
43	000043	1994	2.68151e+08	6.60581e+08	6.18014e+06	4.06744e+06	2.72663e+08	2.82809e+08	2.82809e+08	1.48619e+08	6.24648e+06	2.75133e+07	3.81246e+07	6.44676e+06	7.17699e+07	6.56853e+07	S90										1994-09-28	1994-09-08	2019	1914	1	广东省
43	000043	1995	2.61229e+08	7.79304e+08	5.43123e+06	3.34671e+06	3.66715e+08	2.86187e+08	2.86187e+08	1.71895e+08	7.00255e+06	2.50114e+07	4.27796e+07	9.71485e+06	4.646e+07	4.44318e+07	S90										1994-09-28	1994-09-08	2019	1914	1	广东省
43	000043	1996	2.2514e+08	9.55247e+08	5.45261e+06	7.73251e+06	5.30474e+08	4.50986e+08	4.50986e+08	3.19088e+08	9.42195e+06	2.42859e+07	4.70791e+07	1.31694e+07	5.26221e+07	4.76632e+07	S90										1994-09-28	1994-09-08	2019	1914	1	广东省
43	000043	1997	2.50878e+08	1.08896e+09	5.97779e+06	4.97531e+06	5.91629e+08	5.86602e+08	5.86602e+08	4.53233e+08	1.21429e+07	1.64585e+07	5.18579e+07	5.67036e+06	6.50438e+07	5.50483e+07	S90										1994-09-28	1994-09-08	2019	1914	1	广东省
43	000043	1998	2.89749e+08	1.19463e+09	6.38073e+06	1.40798e+06	6.93466e+08	6.80467e+08	6.80467e+08	5.53234e+08	1.48609e+07	2.22235e+07	5.47358e+07	1.53429e+07	3.78743e+07	3.13685e+07	S90	4.24777e+07	7.0845e+07		2.9384e+07				1.84152e+07		1994-09-28	1994-09-08	2019	1914	1	广东省
43	000043	1999	2.65863e+08	1.15817e+09	6.76187e+06	-1.07437e+06	6.86425e+08	7.19081e+08	7.19081e+08	5.90498e+08	1.26994e+07	2.6818e+07	5.8747e+07	7.36381e+06	2.67966e+07	1.91716e+07	S90	4.16431e+07	8.343e+06	2483	2.19463e+07				1.41409e+07		1994-09-28	1994-09-08	2019	1914	1	广东省
43	000043	2000	2.50289e+08	1.24192e+09	4.67779e+06	5.9877e+06	7.65196e+08	8.76758e+08	8.76758e+08	7.27625e+08	1.50913e+07	3.28708e+07	5.74988e+07	1.41271e+07	3.52988e+07	1.96165e+07	S90	4.61008e+07	2.00388e+07	2179	2.14484e+07				1.28352e+07		1994-09-28	1994-09-08	2019	1914	1	广东省
43	000043	2001	2.26225e+08	9.51485e+08	4.3995e+06	-5.99137e+06	6.70969e+08	6.5955e+08	6.5955e+08	5.12038e+08	1.26486e+07	6.47616e+07	1.84688e+08	6.51104e+06	-1.4245e+08	-1.34759e+08	S90	4.45526e+07	1.29284e+07	2007	2.77802e+07				1.29474e+07		1994-09-28	1994-09-08	2019	1914	1	广东省
43	000043	2002	2.13641e+08	8.27059e+08	4.15189e+06	-9.8311e+06	5.25083e+08	1.06076e+09	1.06076e+09	8.69742e+08	2.85887e+07	5.38812e+07	5.98715e+07	1.35032e+07	3.78202e+07	3.18018e+07	S90	4.30322e+07	1.06721e+07	1988	2.43133e+07				1.30102e+07		1994-09-28	1994-09-08	2019	1914	1	广东省
43	000043	2003	2.05589e+08	8.03756e+08	4.83735e+06	-15663795	4.66008e+08	6.50302e+08	6.50302e+08	5.04649e+08	9.75316e+06	4.25837e+07	4.51882e+07	9.0226e+06	4.0172e+07	3.54721e+07	S90	4.14093e+07	1.10043e+07	1843	2.48489e+07		0	1	1.4186e+07		1994-09-28	1994-09-08	2019	1914	1	广东省
43	000043	2004	2.05711e+08	1.33193e+09	9.84933e+06	1.66897e+06	9.20787e+08	8.86638e+08	8.86638e+08	7.06533e+08	1.44323e+07	4.12169e+07	6.70087e+07	7.19856e+06	5.7707e+07	5.01132e+07	S90	7.991e+07	1.51606e+07	3802	2.3994e+07		0	1	1.20816e+07		1994-09-28	1994-09-08	2019	1914	1	广东省
43	000043	2005	1.96695e+08	1.47573e+09	1.13492e+07	3.68295e+07	9.88188e+08	1.36735e+09	1.36735e+09	1.0347e+09	4.23483e+07	6.34815e+07	1.04683e+08	6.25104e+06	1.20259e+08	9.60582e+07	S90	1.0948e+08	4.35113e+07	3785	2.58991e+07		0	1	1.36068e+07		1994-09-28	1994-09-08	2019	1914	1	广东省
43	000043	2006	2.03725e+08	2.17595e+09	1.81033e+07	4.00998e+07	1.60396e+09	1.40895e+09	1.40895e+09	1.00049e+09	6.65632e+07	9.67087e+07	1.02705e+08	1.38501e+07	1.50379e+08	1.27453e+08	S90	1.31018e+08	44457462	4761	3.4407e+07		0	1	1.3543e+07		1994-09-28	1994-09-08	2019	1914	1	广东省
43	000043	2007	157270216	3.98653e+09	3.94391e+07	1.39625e+08	2233327744	2.26254e+09	2.26254e+09	1.44307e+09	1.6429e+08	1.50674e+08	1.47071e+08	2.01317e+07	323704333	2.70843e+08	S90	2.1576e+08	1.25061e+08	5010	4.59407e+07		0	1	1.61622e+07		1994-09-28	1994-09-08	2019	1914	1	广东省
43	000043	2008	2.04476e+08	4.76316e+09	4.81611e+07	1.33336e+08	3.01933e+09	1796852589	1796852589	1.28954e+09	7.30555e+07	1.75227e+08	1.79223e+08	3.0624e+07	4.67321e+07	2.37417e+07	S90	3.18454e+08	1.35809e+08	6794	6.84809e+07		0	1	2.48253e+07		1994-09-28	1994-09-08	2019	1914	1	广东省
43	000043	2009	2.12574e+08	6.44644e+09	6.12706e+07	8.85854e+07	4.36918e+09	1.75174e+09	1.75174e+09	1.18846e+09	9.25989e+07	1.8756e+08	1.91532e+08	1.11358e+07	1.18482e+08	9.34851e+07	S90	3.85048e+08	1.44046e+08	9400	5.68089e+07		0	1	1.83886e+07		1994-09-28	1994-09-08	2019	1914	1	广东省
43	000043	2010	3.99493e+08	7.94236e+09	8.53985e+07	2.46079e+08	5.58006e+09	3.91935e+09	3.91935e+09	2.69761e+09	2.79841e+08	2.58525e+08	2.17568e+08	6.9853e+07	4.30823e+08	2.95524e+08	K70	4.67989e+08	2.04759e+08	11019	6.70211e+07		0	1	2.28912e+07		1994-09-28	1994-09-08	2019	1914	1	广东省
43	000043	2011	1.78542e+08	1.10852e+10	8.72001e+07	3.78649e+08	7.68536e+09	3.70592e+09	3.70592e+09	2.32088e+09	4.01992e+08	2.05937e+08	2.40934e+08	6.91129e+07	7.17133e+08	5.00799e+08	K70	6.16316e+08	3.88248e+08	11751	5.92817e+07		0	1	2.6052e+07		1994-09-28	1994-09-08	2019	1914	1	广东省
43	000043	2012	2.06831e+08	1.44261e+10	1.12023e+08	3.08526e+08	1.03906e+10	4.18532e+09	4.18532e+09	2.86361e+09	3.8361e+08	1.42194e+08	2.52153e+08	2.29822e+08	6.67313e+08	4.35495e+08	K70	7.5826e+08	1.84929e+08	13902	4.58814e+07		0	1	1.90043e+07		1994-09-28	1994-09-08	2019	1914	1	广东省
43	000043	2013	2.13948e+08	1.7718e+10	1.57925e+08	6.14313e+08	1.36053e+10	6.22457e+09	6.22457e+09	4.34648e+09	5.91092e+08	1.70071e+08	2.91327e+08	2.71575e+08	5.60269e+08	4.99425e+08	K70	9.04772e+08	1.18479e+08	14998	5.446e+07		0	1	2.55702e+07		1994-09-28	1994-09-08	2019	1914	1	广东省
43	000043	2014	1.54484e+08	2.00684e+10	1.91897e+08	5.63587e+08	1.59136e+10	6.22624e+09	6.22624e+09	4.52796e+09	5.53194e+08	1.89607e+08	3.75646e+08	3.28047e+08	6.64016e+08	4.79649e+08	K70	1.10641e+09	7.77699e+07	17037	5.41108e+07		0	1	2.3415e+07		1994-09-28	1994-09-08	2019	1914	1	广东省
43	000043	2015	1.41764e+08	2.2881e+10	2.12822e+08	3.65658e+08	1.81857e+10	5.51876e+09	5.51876e+09	4.18385e+09	4.44862e+08	2.03613e+08	3.38226e+08	3.73335e+08	5.6606e+08	3.70711e+08	K70	1.36059e+09	4.17886e+07	18789	5.99422e+07		0	1	2.57547e+07		1994-09-28	1994-09-08	2019	1914	1	广东省
43	000043	2016	6.37033e+08	2.17332e+10	2.84645e+08	3.37191e+08	1.70054e+10	6.32269e+09	6.32269e+09	5.04664e+09	3.80803e+08	3.21264e+08	3.39955e+08	4.43769e+08	2.8323e+08	1.37313e+08	K70	1.57206e+09	5.41356e+08	21239	5.33029e+07		0	1	2.44744e+07		1994-09-28	1994-09-08	2019	1914	1	广东省
43	000043	2017	6.29658e+08	1.91141e+10	3.06222e+08	2.99197e+08	1.45155e+10	5.89349e+09	5.89349e+09	4642370157	2.01643e+08	1.39771e+08	4.33835e+08	3.74743e+08	3.01188e+08	-3.47281e+07	K70	1.5634e+09	3.44185e+08	19513	4.73154e+07		0	1	3.37746e+07		1994-09-28	1994-09-08	2019	1914	1	广东省
43	000043	2018	6.00987e+08	1.32356e+10	3.19368e+08	4.82788e+08	8.35036e+09	6.65565e+09	6.65565e+09	5.34844e+09	2.3998e+08	1.11028e+08	3.83605e+08	2.79734e+08	1.21984e+09	8.23982e+08	K70	1.65843e+09	1.43431e+08	19886	4.71137e+07		0	1	3.01659e+07		1994-09-28	1994-09-08	2019	1914	1	广东省
45	000045	1994	2.3245e+08	6.93043e+08	1.15132e+06	-8.66306e+06	2.87968e+08	2.82551e+08	2.82551e+08	2.21074e+08	3.50858e+06	1.02056e+07	2.23561e+07	1.17267e+07	3.52115e+07	3.45088e+07	C17									0	1994-08-15	1994-08-06		200045	1	广东省
45	000045	1995	2.32194e+08	7.08329e+08	1.89675e+06	-8.32082e+06	305199273	2.7469e+08	2.7469e+08	2.06313e+08	2.89352e+06	1.94923e+07	3.25035e+07	1.54506e+07	1.97605e+07	2.07211e+07	C17									0	1994-08-15	1994-08-06		200045	1	广东省
45	000045	1996	2.2212e+08	7.26587e+08	5.33536e+07	1.6784e+07	3.24257e+08	1.95093e+08	1.95093e+08	1.25664e+08	3.15093e+06	2.34317e+07	2.64821e+07	2.11909e+07	1.12435e+07	1.56892e+07	C17									0	1994-08-15	1994-08-06		200045	1	广东省
45	000045	1997	2.33074e+08	7.47224e+08	2.58953e+06	135819	3.28395e+08	2.10483e+08	2.10483e+08	1.46888e+08	3.12327e+06	2.19212e+07	3.25802e+07	2.2393e+07	1.4847e+07	1.75995e+07	C17									0	1994-08-15	1994-08-06		200045	1	广东省
45	000045	1998	2.36586e+08	5.67925e+08	3.37212e+06	750985	3.25302e+08	1.53294e+08	1.53294e+08	1.07045e+08	2.73725e+06	9.05342e+06	6.09285e+07	1.78112e+07	-9.8535e+07	-1.22373e+08	C17	1.64238e+07	1.71216e+07		1.82569e+07				1.18554e+07	0	1994-08-15	1994-08-06		200045	1	广东省
45	000045	1999	2.40121e+08	6.26263e+08	3610501	1.30077e+06	3.56908e+08	2.0826e+08	2.0826e+08	1.47407e+08	2.40051e+06	1.30971e+07	3.45315e+07	1.23732e+07	1.42638e+07	2.28425e+07	C17	2.02959e+07	10964700	591	8.00325e+06				5824504	0	1994-08-15	1994-08-06		200045	1	广东省
45	000045	2000	2.52985e+08	6.9657e+08	5.46813e+06	5.46191e+06	3.68902e+08	2.92896e+08	2.92896e+08	2.12516e+08	2.49102e+06	1.60674e+07	4.06987e+07	1.23098e+07	2.5964e+07	2.75366e+07	C17	2.07815e+07	4.71212e+06	573	1.85012e+07				1.36081e+07	0	1994-08-15	1994-08-06		200045	1	广东省
45	000045	2001	2.41324e+08	7.35019e+08	4.76001e+06	1683391	3.7939e+08	3.43884e+08	3.43884e+08	2.64245e+08	3.02181e+06	1.93704e+07	4.44692e+07	1.06638e+07	2.51908e+07	2.73014e+07	C17	2.75679e+07	1.66017e+07	584	1.82917e+07				1.377e+07	0	1994-08-15	1994-08-06		200045	1	广东省
45	000045	2002	2.45222e+08	7.46969e+08	3.09772e+06	1.19664e+06	3.77201e+08	4.5748e+08	4.5748e+08	3.65091e+08	2.90796e+06	2.49908e+07	5.13933e+07	9.74297e+06	2.49134e+07	841462	C17	3.30509e+07	2.29267e+07	635	2.08219e+07				1.54997e+07	0	1994-08-15	1994-08-06		200045	1	广东省
45	000045	2003	2.98134e+08	7.06776e+08	5.08375e+06	4.30205e+06	2.84493e+08	4.51965e+08	4.51965e+08	3.57644e+08	3.05903e+06	1.90667e+07	3.86497e+07	5.43081e+06	4.05714e+07	3.46812e+07	C17	3.88647e+07	2.67041e+07	656	2.56153e+07		0	1	2.10388e+07	0	1994-08-15	1994-08-06		200045	1	广东省
45	000045	2004	2.95007e+08	6.70791e+08	6.69796e+06	6.55724e+06	2.40076e+08	4.48393e+08	4.48393e+08	3.48397e+08	2.95272e+06	1.51643e+07	3.94131e+07	4.57231e+06	4.48756e+07	3.56227e+07	C17	3.42648e+07	4.06834e+07	697	2.63909e+07		0	1	2.37681e+07	0	1994-08-15	1994-08-06		200045	1	广东省
45	000045	2005	2.85985e+08	6.59844e+08	5.75394e+06	5.20566e+06	2.15883e+08	3.9206e+08	3.9206e+08	2.96232e+08	3.10455e+06	1.42013e+07	4.16472e+07	4.33507e+06	3.67615e+07	3.06972e+07	C17	3.24502e+07	3.86957e+07	627	2.05438e+07		0	1	1.88647e+07	0	1994-08-15	1994-08-06		200045	1	广东省
45	000045	2006	3.34815e+08	6.60297e+08	7.02629e+06	3.11789e+06	2.18942e+08	5.55784e+08	5.55784e+08	4.6042e+08	3.51912e+06	1.63984e+07	6.09076e+07	5.28704e+06	1.23448e+07	1.31745e+07	C17	4.29827e+07	2.14257e+07	680	2.26843e+07		0	1	2.11801e+07	0	1994-08-15	1994-08-06		200045	1	广东省
45	000045	2007	1.81695e+08	6.80557e+08	8.88668e+06	1.94395e+06	2.34944e+08	4.8927e+08	4.8927e+08	3.84889e+08	3.99206e+06	1.72354e+07	5.88403e+07	7.28391e+06	1.67241e+07	1.19662e+07	C17	5.12761e+07	2.26536e+07	685	2.4992e+07	深纺织A	273677248	1	2.28735e+07	0	1994-08-15	1994-08-06		200045	1	广东省
45	000045	2008	8.3917e+07	5.65791e+08	9.36099e+06	1.65777e+06	1.48564e+08	3.64153e+08	3.64153e+08	2.92273e+08	3.56736e+06	1.52838e+07	5.33481e+07	3.84491e+06	2.74038e+07	4.42129e+07	C17	3.61506e+07	3.38013e+07	692	1.4624e+07	深纺织A	244048320	1	1.35864e+07	0	1994-08-15	1994-08-06		200045	1	广东省
45	000045	2009	2.20136e+08	8.02563e+08	1.33794e+07	4.61894e+06	3.09317e+08	4.88073e+08	4.88073e+08	4.00905e+08	3.78477e+06	1.36277e+07	4.50005e+07	1.86309e+06	4.16198e+07	3.80155e+07	C17	3.55614e+07	5.96665e+07	770	1.50836e+07	深纺织A	323524864	1	1.38483e+07	0	1994-08-15	1994-08-06		200045	1	广东省
45	000045	2010	1.66483e+08	1.65542e+09	2.07854e+07	4.01168e+06	3.09453e+08	6.37802e+08	6.37802e+08	5.27759e+08	6.19969e+06	7.92873e+06	7.24319e+07	2.70501e+06	3.74128e+07	4.07093e+07	C17	5.91165e+07	1.64876e+08	890	2.49698e+07	深纺织A	388603136	1	2.2413e+07	0	1994-08-15	1994-08-06		200045	1	广东省
45	000045	2011	5.04128e+08	1.80823e+09	2.17183e+07	-2.02669e+07	4.38598e+08	7.12894e+08	7.12894e+08	5.91225e+08	7.01244e+06	8.19113e+06	7.54843e+07	-7.33706e+06	3.67573e+07	4.89156e+07	S90	7.13454e+07	4.85887e+08	808	2.48233e+07	深纺织A	417661184	1	2.23736e+07	0	1994-08-15	1994-08-06		200045	1	广东省
45	000045	2012	9.49165e+08	1.88066e+09	2.59147e+07	-6.78452e+07	5.77649e+08	8.45114e+08	8.45114e+08	8.09071e+08	7.74531e+06	8.56646e+06	1.24751e+08	-389710	-1.06144e+08	-8.09889e+07	F51	8.1538e+07	1.27989e+08	1227	6.14743e+07	深纺织A	569216576	1	5.8763e+07	0	1994-08-15	1994-08-06		200045	1	广东省
45	000045	2013	8.78246e+08	2.85176e+09	3.52733e+07	-7.72132e+07	5.53913e+08	1.1311e+09	1.1311e+09	1.08794e+09	8.26852e+06	1.12018e+07	1.43098e+08	-2.73435e+07	7.78712e+07	4.72226e+07	F51	1.15576e+08	1.07759e+08	1475	8.17181e+07	深纺织A	775821760	1	7.88467e+07	0	1994-08-15	1994-08-06		200045	1	广东省
45	000045	2014	8.24871e+08	2.82278e+09	3.77367e+07	-5.28358e+07	6.26534e+08	1.21095e+09	1.21095e+09	1.15474e+09	7.90597e+06	1.40676e+07	1.19496e+08	-3.03928e+07	-8.31352e+07	-1.13591e+08	F51	1.34634e+08	4.89193e+07	1465	8.12069e+07	深纺织A	777615936	1	7.85232e+07	0	1994-08-15	1994-08-06		200045	1	广东省
45	000045	2015	7.90019e+08	2.96939e+09	3.53078e+07	1.46826e+07	7.94825e+08	1.22675e+09	1.22675e+09	1.14251e+09	7.62497e+06	1.17439e+07	1.03045e+08	-2.44483e+07	1.92901e+07	8.49723e+06	C39	1.28029e+08	1.71345e+07	1279	8.1798e+07	深纺织A	774137408	1	8.02994e+07	0	1994-08-15	1994-08-06		200045	1	广东省
45	000045	2016	7.23685e+08	4.11959e+09	2.73797e+07	1.39957e+07	6.79467e+08	1.1982e+09	1.1982e+09	1.12813e+09	1.03372e+07	1.01617e+07	1.06902e+08	-1.67814e+06	-9.29203e+07	-8.72706e+07	C39	1.29329e+08	1.14577e+08	1256	8.33542e+07	深纺织A	458084992	1	8.18167e+07	0	1994-08-15	1994-08-06		200045	1	广东省
45	000045	2017	6.56133e+08	4.19575e+09	2.95033e+07	6.93526e+06	6.72727e+08	1.47555e+09	1.47555e+09	1.2996e+09	1.3963e+07	9.9407e+06	1.14357e+08	-3.11712e+07	8.61684e+07	7.36617e+07	C39	1.33552e+08	2.54484e+08	1335	8.22201e+07	深纺织A	371796128	1	8.06332e+07	0	1994-08-15	1994-08-06		200045	1	广东省
45	000045	2018	9.87876e+08	4.6192e+09	3.25063e+07	7.74513e+06	1.15972e+09	1.27236e+09	1.27236e+09	1.14225e+09	8.04214e+06	9.63656e+06	8.85904e+07	-971661	-5.44692e+07	-6.23027e+07	C39	1.4691e+08	3.80416e+08	1337	1.0125e+08	深纺织A	327362208	1	9.96295e+07	0	1994-08-15	1994-08-06		200045	1	广东省
45	000045	2019	9.03229e+08	4.5314e+09	3.85562e+07	2.25456e+07	6.76784e+08	2.15818e+09	2.15818e+09	1.9735e+09	8.46614e+06	2.07851e+07	9.68708e+07	1.58628e+07	4.94943e+06	-1.85267e+07	C39	1.63769e+08	6.188e+08	1338	1.22141e+08	深纺织A	176870384	1	1.20272e+08	0	1994-08-15	1994-08-06		200045	1	广东省
45	000045	2020	7.90184e+08	4.96955e+09	5.56425e+07	1.21985e+07	1.07023e+09	2.10896e+09	2.10896e+09	1.8143e+09	7.34713e+06	2.86442e+07	1.05095e+08	8.28789e+06	5.03941e+07	4.34976e+07	C39	1.81692e+08	5.64014e+08	1369	1.19635e+08	深纺织A	340773824	1	1.1744e+08	0	1994-08-15	1994-08-06		200045	1	广东省
45	000045	2021	2.40571e+09	5.57259e+09	5.97199e+07	9.20063e+06	1.60876e+09	2.29375e+09	2.29375e+09	1.86163e+09	1.05235e+07	3.79733e+07	1.22089e+08	-130344	6.66339e+07	7.51147e+07	C39	250216599	4.47622e+08	1631	1.88318e+08	深纺织A	254122128	1	182116694	0	1994-08-15	1994-08-06		200045	1	广东省
45	000045	2022	2.24022e+09	5.61714e+09	6.11664e+07	8.89731e+06	1.5861e+09	2.83799e+09	2.83799e+09	2.37401e+09	7.90713e+06	3.59625e+07	1.28389e+08	1.29436e+07	3.68328e+07	1.11792e+08	C39	253460171	1.23211e+08	1575	2.63464e+08	深纺织A	115356032	1	2.56562e+08	0	1994-08-15	1994-08-06		200045	1	广东省
46	000046	1994	1.72397e+07	5.22103e+08	1.9816e+06	2.59663e+07	2.98017e+08	2.0227e+08	2.0227e+08	1.08813e+08	1.01636e+07	5.0657e+06	1.49639e+07	6.68819e+06	61068315	3.14977e+07	K70									0	1994-09-12	1989-01-04			0	北京市
46	000046	1995	1.64845e+07	6.25974e+08	1.30267e+06	2.15705e+07	3.4424e+08	2.18706e+08	2.18706e+08	9.11717e+07	1.13531e+07	1.06922e+07	1.69324e+07	1.71748e+07	7.19912e+07	1.94322e+07	K70									0	1994-09-12	1989-01-04			0	北京市
46	000046	1996	2.14531e+07	6.56735e+08	867285	2.00956e+07	323723035	2.47356e+08	2.47356e+08	1.32597e+08	1.23637e+07	6.38165e+06	1.98641e+07	1.10391e+07	6.7566e+07	4.09303e+07	K70									0	1994-09-12	1989-01-04			0	北京市
46	000046	1997	3.48259e+07	7.5524e+08	688470	2.63979e+07	3.81572e+08	2.85279e+08	2.85279e+08	1.6302e+08	1.37359e+07	9.35376e+06	2.1488e+07	1.63315e+07	6.22054e+07	4.06567e+07	K70									0	1994-09-12	1989-01-04			0	北京市
46	000046	1998	2.61169e+07	9.29189e+08	537337	4.41604e+07	4.43574e+08	2.80882e+08	2.80882e+08	1.75089e+08	1.35904e+07	3.86733e+06	2.25601e+07	1.38634e+07	1.3932e+08	1.0185e+08	K70	1.48156e+07	4.16771e+06		2.71987e+06				1.59327e+06	0	1994-09-12	1989-01-04			0	北京市
46	000046	1999	2.61191e+07	8.69564e+08	950089	2.14917e+07	3.30733e+08	1.03186e+08	1.03186e+08	6.47128e+07	4.05643e+06	3.831e+06	1.43705e+07	1.16395e+07	1.12291e+08	9.67324e+07	K70	1.59275e+07	3.24441e+06	58	3.55542e+06				1.7694e+06	0	1994-09-12	1989-01-04			0	北京市
46	000046	2000	2.86871e+07	1.30462e+09	1.6719e+06	9.37431e+06	6.61592e+08	2.75171e+08	2.75171e+08	1.87577e+08	1.03667e+07	6.79795e+06	1.54742e+07	3.65464e+06	5.19621e+07	4.01068e+07	K70	1.82739e+07	7.32795e+06	59	2784274				1.66845e+06	0	1994-09-12	1989-01-04			0	北京市
46	000046	2001	2.44726e+07	2.18425e+09	2.15184e+06	3.91112e+07	1.05677e+09	3.4528e+08	3.4528e+08	2.08839e+08	1.58359e+07	1.07826e+07	2.63875e+07	-144054	8.35031e+07	5.64945e+07	K70	2.12036e+07	1.13907e+07	46	3.26829e+06				2.37323e+06	0	1994-09-12	1989-01-04			0	北京市
46	000046	2002	3.06382e+07	2.5134e+09	2.78423e+06	6.59549e+07	1.38602e+09	4.61319e+08	4.61319e+08	3.23486e+08	2.13996e+07	1.98572e+07	2.78667e+07	2.1648e+06	6.65018e+07	4.53073e+07	K70	2.3984e+07	2.00367e+07	61	3.16816e+06				2.647e+06	0	1994-09-12	1989-01-04			0	北京市
46	000046	2003	4.82857e+07	3.3846e+09	2.20063e+06	8.12802e+07	2.20818e+09	5.76043e+08	5.76043e+08	3.87115e+08	2.67634e+07	2.75053e+07	2.18596e+07	1.67571e+07	9.79555e+07	4.90964e+07	K70	2.82016e+07	6.01958e+06	61	3.35609e+06		0	0	2.8444e+06	0	1994-09-12	1989-01-04			0	北京市
46	000046	2004	4.56797e+07	3.10255e+09	1.95271e+06	9.96951e+07	1.82292e+09	1.00194e+09	1.00194e+09	7.48385e+08	5.38758e+07	3.43955e+07	2.33859e+07	3.26228e+07	1.10738e+08	9.27637e+07	K70	3.34141e+07	2.49479e+06	56	3.90802e+06	*ST 泛海	8945780	0	3.75347e+06	0	1994-09-12	1989-01-04			0	北京市
46	000046	2005	5.95136e+07	3.78983e+09	1.97802e+06	8.70419e+07	2.39994e+09	5.53084e+08	5.53084e+08	4.15375e+08	2.87899e+07	2.01984e+07	2.56559e+07	2.15054e+07	8.46644e+07	7.63241e+07	K70	3.44858e+07	700952	714	3.98968e+06		0	0	3.80138e+06	0	1994-09-12	1989-01-04			0	北京市
46	000046	2006	5.82468e+07	7.29374e+09	1.80783e+06	2.22581e+08	3.73242e+09	1.3377e+09	1.3377e+09	8.84544e+08	8.59487e+07	1.93967e+07	3.00284e+07	3.46413e+06	3.58244e+08	2.55092e+08	K70	3.68142e+07	3.27979e+06	805	4.90934e+06		0	0	4.56275e+06	0	1994-09-12	1989-01-04			0	北京市
46	000046	2007	4.84804e+07	7.78641e+09	3.26519e+06	3.89813e+08	3.53572e+09	4.16267e+09	4.16267e+09	2.44605e+09	5.34303e+08	8.63748e+07	7.86657e+07	-1.9385e+06	1.01599e+09	6.50709e+08	K70	4.76545e+07	3.69654e+06	1103	4.3353e+06	*ST 泛海	16741052	0	3.4166e+06	0	1994-09-12	1989-01-04			0	北京市
46	000046	2008	7.27693e+07	1.98219e+10	6.85793e+06	3.738e+08	1.1163e+10	1.41955e+09	1.41955e+09	7.57073e+08	2.07263e+08	5.45727e+07	9.43874e+07	-678519	2.95295e+08	2.08902e+08	K70	1.3929e+08	1.10935e+07	1954	8.21303e+06	*ST 泛海	10298959	0	6.58305e+06	0	1994-09-12	1989-01-04			0	北京市
46	000046	2009	1.07833e+08	2.27409e+10	1.11476e+07	2.57495e+08	1.36927e+10	2.379e+09	2.379e+09	1.27454e+09	3.25206e+08	7.25635e+07	1.12382e+08	-681985	5.98617e+08	3.90402e+08	K70	1.61011e+08	7.07765e+06	2335	9.29584e+06	*ST 泛海	17100402	0	6.90482e+06	0	1994-09-12	1989-01-04			0	北京市
46	000046	2010	9.75727e+07	2.23459e+10	1.39941e+07	1.58637e+08	1.40009e+10	1.62514e+09	1.62514e+09	8.66365e+08	2.22806e+08	6.17672e+07	1.45937e+08	7.37409e+07	1.66805e+08	1.19487e+08	K70	2.04877e+08	1.52191e+07	2450	1.1515e+07		0	0	8.31742e+06	0	1994-09-12	1989-01-04			0	北京市
46	000046	2011	1.03872e+08	2.34371e+10	2.05497e+07	3.88707e+08	1.49653e+10	2.00269e+09	2.00269e+09	9.75136e+08	3.8686e+08	9.45876e+07	1.62465e+08	3.89863e+07	3.38485e+08	2.45475e+08	K70	2.49035e+08	1.33872e+07	2857	1.07611e+07	*ST 泛海	22045934	0	7.93729e+06	0	1994-09-12	1989-01-04			0	北京市
46	000046	2012	1.39077e+08	3.09348e+10	1.04944e+08	1.08961e+09	2.19724e+10	4.4454e+09	4.4454e+09	1.91941e+09	9.0617e+08	1.38034e+08	2.31076e+08	2.90159e+08	9.62658e+08	7.78048e+08	K70	3.39252e+08	7.08566e+06	3058	10266868	*ST 泛海	6458149	0	8.13792e+06	0	1994-09-12	1989-01-04			0	北京市
46	000046	2013	1.34253e+08	4.0738e+10	1.19118e+08	1.09114e+09	3.1087e+10	5.93751e+09	5.93751e+09	2.67289e+09	1.07351e+09	1.9952e+08	3.21849e+08	1.04072e+08	1.55646e+09	1.17903e+09	K70	4.84924e+08	2.99583e+08	3761	1.23314e+07	*ST 泛海	1.11886e+06	0	9.714e+06	0	1994-09-12	1989-01-04			0	北京市
46	000046	2014	5.56297e+08	7.08891e+10	2.91462e+08	1.52895e+09	5.83741e+10	7615852505	6062469286	2.63549e+09	1.23685e+09	2.51475e+08	1.3139e+09	3.44503e+08	2.28086e+09	1.66427e+09	K70	1.11832e+09	8.04504e+07	6295	6.03248e+07		0	0	3.96256e+07	0	1994-09-12	1989-01-04			0	北京市
46	000046	2015	6.90702e+08	1.18356e+11	4.95963e+08	1.55195e+09	1.03194e+11	1.37511e+10	9.44738e+09	4.89278e+09	1.62642e+09	3.95985e+08	2.42061e+09	1.18898e+09	3.5848e+09	2.65989e+09	K70	1.36875e+09	6.34159e+08	10179	7.15384e+07		0	0	4.26077e+07	0	1994-09-12	1989-01-04			0	北京市
46	000046	2016	8.85235e+08	1.67836e+11	1.16087e+09	3.09306e+09	1.42942e+11	2.46705e+10	1.86216e+10	1.08945e+10	2.7076e+09	3.41778e+08	3.7231e+09	2.17164e+09	3.6063e+09	3.05697e+09	K70	2.80498e+09	1.03265e+09	9929	1.27494e+08		0	0	7.4975e+07	0	1994-09-12	1989-01-04			0	北京市
46	000046	2017	1.0256e+09	1.87775e+11	1.43303e+09	3.59831e+09	1.60279e+11	1.68763e+10	8.3848e+09	5.18736e+09	8.73792e+08	1.66848e+08	4.15406e+09	2.28832e+09	3.75812e+09	3.0926e+09	K70	3.02558e+09	1.01787e+09	10523	1.52099e+08		0	0	8.85086e+07	0	1994-09-12	1989-01-04			0	北京市
46	000046	2018	9.4316e+08	2.12097e+11	1.22575e+09	3.69641e+09	1.83667e+11	1.24041e+10	5.0073e+09	2.48211e+09	8.7312e+08	1.75681e+08	3.961e+09	2.32011e+09	2.08369e+08	1.0331e+09	K70	3.25709e+09	3.32127e+08	10170	1.87689e+08		0	0	1.07147e+08	0	1994-09-12	1989-01-04			0	北京市
46	000046	2019	9.75999e+08	1.77872e+11	1.806e+09	3.23997e+09	1.44765e+11	1.25019e+10	3.02544e+09	1.56478e+09	5.67118e+08	1.00745e+08	4.89495e+09	2.8618e+09	2.45861e+09	1.4265e+09	K70	3.21533e+09	1.98693e+08	10201	1.89047e+08		0	0	1.04463e+08	0	1994-09-12	1989-01-04			0	北京市
46	000046	2020	9.11115e+08	1.80991e+11	2.12111e+09	3.8305e+09	1.4601e+11	1.40568e+10	2197010318	1.06078e+09	4.59341e+08	1.2051e+08	5.09364e+09	4.4928e+09	-4.31474e+09	-4.72038e+09	J69	3.28868e+09	4.44966e+08	9601	1.82782e+08		0	0	9.71043e+07	0	1994-09-12	1989-01-04			0	北京市
46	000046	2021	4.74219e+08	1.10245e+11	9.42375e+08	4.43186e+09	9.64723e+10	1.49228e+10	8.43991e+09	3.35905e+09	1.67572e+09	9.56489e+07	4.40981e+09	5.13729e+09	-1.21988e+10	-1.30876e+10	J69	2.70977e+09	1.72322e+08	6172	1.61003e+08		0	0	8.03204e+07	0	1994-09-12	1989-01-04			0	北京市
46	000046	2022	7.05685e+08	1.0519e+11	9.20457e+08	5.07241e+09	1.04296e+11	1.30706e+10	7.14092e+09	3.71349e+09	2.4761e+09	2.49176e+07	2.11883e+09	3.54732e+09	-6.55734e+09	-1.32915e+10	J69	1.37654e+09	1.24896e+08	5465	1.17816e+08		0	0	5.55395e+07	0	1994-09-12	1989-01-04			0	北京市
47	000047	1994	7.0987e+07	7.22011e+08	252445	5.42728e+07	5.00645e+08	2.40587e+08	2.40587e+08	7.44537e+07	1.22633e+07	2.78812e+07	1.08853e+07	1.31504e+07	9.80525e+07	4.33154e+07	K70										1994-10-21	1994-09-28	2003		0	广东省
47	000047	1995	3.59602e+07	7.77419e+08	480112	6.46291e+07	5.55712e+08	1.24536e+08	1.24536e+08	3.02623e+07	6.0303e+06		1.87051e+07	1.21648e+07	6.21628e+07	4.58832e+07	K70										1994-10-21	1994-09-28	2003		0	广东省
47	000047	1996	3.96706e+07	1.13695e+09	1.12755e+06	8.68837e+07	8.45379e+08	3.37874e+08	3.37874e+08	1.41724e+08	1.67994e+07	7.98046e+06	4.89066e+07	6.09902e+07	6.25006e+07	4.61234e+07	K70										1994-10-21	1994-09-28	2003		0	广东省
47	000047	1997	5.02782e+07	1.16715e+09	1.35601e+06	5.10462e+07	8.57506e+08	2.06799e+08	2.06799e+08	8.41396e+07	1.56801e+07	4.71284e+06	2.27332e+07	2.2406e+07	6.06461e+07	4.79911e+07	K70										1994-10-21	1994-09-28	2003		0	广东省
47	000047	1998	1.17301e+08	1.66142e+09	2.39583e+06	7.13066e+07	1.21577e+09	2.18289e+08	2.18289e+08	1.51469e+08	1.10654e+07	4.57171e+06	1.74623e+07	2.42254e+07	8.94489e+06	6.40237e+06	K70	1.00591e+07	166373		3.024e+06				2.0456e+06		1994-10-21	1994-09-28	2003		0	广东省
47	000047	1999	1.19143e+08	1.51353e+09	2.92974e+06	5.65139e+07	1.25361e+09	1.32411e+08	1.32411e+08	1.37528e+08	6.73908e+06	1.27863e+06	4.26304e+07	6.96845e+07	-1.39744e+08	-1.61634e+08	K70	6.13138e+06	323574	245	5.02308e+06				2.77491e+06		1994-10-21	1994-09-28	2003		0	广东省
47	000047	2000	1.23752e+08	1.37165e+09	3.12171e+06	6.226e+07	1.25772e+09	7.58452e+07	7.58452e+07	7.53613e+07	3.93525e+06	393690	1.85426e+07	7.11383e+07	-1.22693e+08	-1.36772e+08	K70	5.88998e+06	87442	241	8.3875e+06				6.24263e+06		1994-10-21	1994-09-28	2003		0	广东省
47	000047	2001	2.11853e+07	1.30546e+08	1.59384e+06	1.58779e+06	7.97563e+08						6.9569e+06	2.20737e+07	3.92105e+07	1.09548e+07	K70	917076		27	1.32417e+06				1.17265e+06		1994-10-21	1994-09-28	2003		0	广东省
48	000048	1994	2.49161e+08	7.92693e+08	2.29362e+06	-2.81509e+06	4.88112e+08	5.32319e+08	5.32319e+08	4.36243e+08	1.70435e+06	9.32815e+06	4.897e+07	2.86815e+07	2.78799e+07	3.00925e+07	C13									0	1994-11-01	1994-09-17			0	广东省
48	000048	1995	2.48272e+08	9.64077e+08	1.30738e+06	-734359	6.7227e+08	6.78139e+08	6.78139e+08	5.52915e+08	1.66504e+06	9.47628e+06	5.42436e+07	5.16171e+07	3.4365e+07	3.19856e+07	C13									0	1994-11-01	1994-09-17			0	广东省
48	000048	1996	2.78547e+08	1.02245e+09	1.40032e+06	8.16882e+06	6.8088e+08	6.61439e+08	6.61439e+08	5.15644e+08	2.12977e+06	7.60996e+06	6.71145e+07	5.86225e+07	4.8777e+07	3.66329e+07	C13									0	1994-11-01	1994-09-17			0	广东省
48	000048	1997	2.67955e+08	1.35384e+09	1.92742e+06	-554133	8.21356e+08	8.31135e+08	8.31135e+08	6.61342e+08	4.71732e+06	1.32672e+07	7.1436e+07	5.88997e+07	3.16932e+07	2.04432e+07	C13									0	1994-11-01	1994-09-17			0	广东省
48	000048	1998	348279233	1414035843	5408800	10300963	900541531	879759496	879759496	675139213	6641878	15933975	80646525	53561091	62105333	40335372	C13	36311739	16627522		35741373				24504150	0	1994-11-01	1994-09-17			0	广东省
48	000048	1999	356982179	1515703960	7147136	18522224	933380249	835056515	835056515	677046476	7565290	21222369	104124514	26734636	78308123	59235881	C13	43122220	23785817	613	25018364				25273835	0	1994-11-01	1994-09-17			0	广东省
48	000048	2000	427267176	1865610798	5396448	12001473	1570845764	937695288	937695288	798212251	7936506	19407797	121842065	34407611	-321830690	-325840660	C13	51072220	36300666	516	35018556				29533153	0	1994-11-01	1994-09-17			0	广东省
48	000048	2001	385079755	1364148886	6041420	4519807	1282064973	814193974	814193974	713368020	4781610	16982509	120733468	41654603	-116919226	-106861095	C13	51333697	34061659	1125	42976385				32136603	1	1994-11-01	1994-09-17			0	广东省
48	000048	2002	3.66898e+08	1.25217e+09	3.12208e+06	1.28029e+07	1.17463e+09	889413377	889413377	7.54192e+08	9.58742e+06	1.94626e+07	5.98837e+07	4.46767e+07	9.39756e+06	1.32916e+07	C13	4.36043e+07	5.2116e+07	433	3.43918e+07				3.02879e+07	1	1994-11-01	1994-09-17			0	广东省
48	000048	2003	4.9943e+08	1.37728e+09	3.39371e+06	1.31733e+07	1.28944e+09	8.5623e+08	8.5623e+08	7.23605e+08	9.54942e+06	1.23066e+07	5.55307e+07	4.44004e+07	8.03446e+06	9.44134e+06	C13	4.37799e+07	6.08942e+07	1192	5.20258e+07		0	0	4.37249e+07	1	1994-11-01	1994-09-17			0	广东省
48	000048	2004	5.05719e+08	1.13862e+09	4.66932e+06	1.12712e+07	1.04171e+09	9.75818e+08	9.75818e+08	8.10926e+08	1.16682e+07	1.88756e+07	6.12188e+07	3.58791e+07	1.17193e+07	1.3011e+07	C13	4.59314e+07	4.81386e+07	1046	4.40349e+07		0	0	3.77835e+07	1	1994-11-01	1994-09-17			0	广东省
48	000048	2005	4.13991e+08	1.09727e+09	4.82155e+06	1.22554e+07	9.81259e+08	7.86666e+08	7.86666e+08	6.74009e+08	4.67395e+06	1.41663e+07	5.26017e+07	3.08989e+07	1.4467e+07	8.98361e+06	C13	4.67832e+07	1.96472e+07	1198	4.31875e+07		0	0	3.69023e+07	0	1994-11-01	1994-09-17			0	广东省
48	000048	2006	4.0824e+08	8.74537e+08	5.52937e+06	9.9744e+06	9.99249e+08	7.45865e+08	7.45865e+08	6.67754e+08	1.93013e+06	1.68301e+07	1.10102e+08	4.0025e+07	-97312986	-9.27666e+07	C13	5.22515e+07	1.02036e+07	1142	5.52756e+07		0	0	4.75318e+07	0	1994-11-01	1994-09-17			0	广东省
48	000048	2007	3.40527e+08	1.13116e+09	1.61578e+07	1.16443e+07	1.30955e+09	8.58563e+08	8.51117e+08	7.37504e+08	3.34228e+06	2.11716e+07	6.47531e+07	4.73795e+07	-3.87508e+07	3.00058e+07	C13	5.81512e+07	7.09193e+07	1482	5.84014e+07		0	0	5.03917e+07	1	1994-11-01	1994-09-17			0	广东省
48	000048	2008	3.59693e+08	1.25617e+09	19661465	3.15874e+07	1.39143e+09	9.45739e+08	9.38872e+08	8.29019e+08	3.68105e+06	3.15171e+07	7.10737e+07	3.41448e+07	-2.68243e+07	4.17832e+07	C13	6.77012e+07	6.87337e+07	1432	6.79822e+07		0	0	5.6848e+07	1	1994-11-01	1994-09-17			0	广东省
48	000048	2009	3.27192e+08	8.66078e+08	2.69188e+07	5.25038e+07	8.6646e+08	1.43563e+09	1.43062e+09	1.20609e+09	3.33396e+07	2.34244e+07	6.7479e+07	2.83293e+07	7.80337e+07	5.41887e+07	C13	6.93362e+07	3.39239e+07	1439	6.25728e+07		0	0	5.14026e+07	1	1994-11-01	1994-09-17			0	广东省
48	000048	2010	3.1722e+08	7.90603e+08	3.90057e+07	3.49503e+07	8.14444e+08	1.16221e+09	1.16221e+09	1.01181e+09	1.2032e+07	2.35154e+07	9.36811e+07	1.8667e+07	-1.2693e+07	-2.51274e+07	C13	7.71603e+07	8.37199e+07	1420	5.89851e+07		0	0	4.58551e+07	1	1994-11-01	1994-09-17			0	广东省
48	000048	2011	3.06859e+08	1261131991	2.61794e+07	1.67363e+08	8.17691e+08	1.32979e+09	1.32979e+09	1.16756e+09	7.09008e+06	2.34722e+07	8.50385e+07	1.47904e+07	2.85765e+07	4.92e+08	C13	9.55462e+07	7.46678e+07	1210	5.52172e+07		0	0	4.27962e+07	1	1994-11-01	1994-09-17			0	广东省
48	000048	2012	3.20501e+08	1.21173e+09	3.45755e+07	1.66588e+08	7.17854e+08	1.45335e+09	1.45335e+09	1.3001e+09	6.72387e+06	3.24031e+07	114617508	550018	-7.472e+06	3.02632e+07	C13	8.99541e+07	7.88323e+07	1412	5.65328e+07		0	0	4.55563e+07	0	1994-11-01	1994-09-17			0	广东省
48	000048	2013	3.85367e+08	1.33057e+09	4.9786e+07	1.84831e+08	8.46856e+08	1.56531e+09	1.56531e+09	1.39534e+09	5.48143e+06	3.51205e+07	1.31908e+08	9.51107e+06	-4.18189e+07	-9.9382e+06	C13	1.1037e+08	9.57808e+07	1449	6.51552e+07		0	0	5.23359e+07	0	1994-11-01	1994-09-17			0	广东省
48	000048	2014	3.63863e+08	1.98294e+09	91058420	2.31272e+08	1.37827e+09	2.14441e+09	2.14441e+09	1.61158e+09	1.21349e+08	7.25398e+07	1.59718e+08	7.94307e+06	1.53186e+08	1.20169e+08	C13	1.55545e+08	4.72679e+07	1471	6.4089e+07		0	0	5.04806e+07	0	1994-11-01	1994-09-17			0	广东省
48	000048	2015	3.39217e+08	1.9408e+09	7.20735e+07	1.80378e+08	1.13846e+09	2.30202e+09	2.30202e+09	1.57869e+09	1.75998e+08	8.65908e+07	2.06948e+08	-2.41382e+06	2.46169e+08	2.09776e+08	C13	1.67494e+08	6.05262e+07	1615	6.42837e+07		0	0	4.92292e+07	0	1994-11-01	1994-09-17			0	广东省
48	000048	2016	3.52558e+08	1.95974e+09	3.38731e+07	1.70161e+08	1.13368e+09	1.56123e+09	1.56123e+09	1.28503e+09	2.30189e+07	6.94521e+07	1.8363e+08	2.003e+06	-2.10249e+07	6.00485e+06	C13	2.07218e+08	9.80542e+07	1695	6.65699e+07		0	0	4.92578e+07	0	1994-11-01	1994-09-17			0	广东省
48	000048	2017	6.23476e+08	3.90478e+09	6.08091e+07	5.18646e+07	3.19603e+09	1.54961e+09	1.54961e+09	1.31325e+09	1.08388e+07	1.56824e+08	1.93466e+08	8.005e+06	-1.44493e+08	-1.38757e+08	C13	1.92591e+08	1.15091e+08	1562	7.29325e+07		0	0	5.53849e+07	0	1994-11-01	1994-09-17			0	广东省
48	000048	2018	6.53005e+08	5.1825e+09	5.3726e+07	1.15737e+08	3.95712e+09	3.43694e+09	3.43694e+09	1.96399e+09	4.43018e+08	2.12076e+08	1.73034e+08	773597	6.23661e+08	4.49539e+08	C13	2.24166e+08	1.1642e+08	1556	7.59709e+07		0	0	6.11584e+07	1	1994-11-01	1994-09-17			0	广东省
48	000048	2019	5.05784e+08	6.47199e+09	1.09879e+08	5.79176e+08	4.09426e+09	4.91872e+09	4.91872e+09	2.33993e+09	8.32186e+08	1.07056e+08	2.43497e+08	-3.66219e+07	1.52615e+09	1.15825e+09	C13	1.89815e+08	1.00834e+08	746	6.98242e+07		0	0	5.80364e+07	0	1994-11-01	1994-09-17			0	广东省
48	000048	2020	5.38178e+08	9.90375e+09	1.0538e+08	7.92587e+08	7.12253e+09	4.0715e+09	4.0715e+09	1.76506e+09	7.77472e+08	2.32682e+08	1.90087e+08	-4.09622e+07	1.17977e+09	8.77714e+08	C13	1.72557e+08	1.69428e+09	1305	1.33236e+07		0	0		0	1994-11-01	1994-09-17			0	广东省
48	000048	2021	3.19586e+09	1.48326e+10	1.03583e+08	1.48652e+08	1.22734e+10	3.22147e+09	3.22147e+09	1.59488e+09	5.72892e+08	2.05722e+08	2.31346e+08	9.23772e+06	6.66102e+08	3.98589e+08	C13	3.17965e+08	2.61718e+09	2293	2.14372e+08		0	0	2.03659e+08	0	1994-11-01	1994-09-17			0	广东省
48	000048	2022	4.8227e+09	1.7536e+10	1.17079e+08	8.25779e+08	1.48736e+10	5.99566e+09	5.99566e+09	3.97301e+09	3.82777e+08	2.6534e+08	2.13643e+08	3.56508e+07	1047236353	7.96096e+08	C13	4.01354e+08	1.92445e+09	2919	4.28323e+08		0	0	4.16873e+08	0	1994-11-01	1994-09-17			0	广东省
49	000049	1995	1.15765e+08	4.44988e+08	354694	1.60587e+06	2.42758e+08	3.31839e+07	3.31839e+07	1.83399e+07	1.68953e+06	312521	1.0195e+07	2.02838e+06	3.60452e+06	3.20496e+06	C38									0	1995-03-20	1995-02-18			0	广东省
49	000049	1996	1.11728e+08	4.72552e+08	620322	891102	2.69258e+08	2.56427e+07	2.56427e+07	1.0088e+07	1.14753e+06	6.5341e+06	1.08581e+07		1.00247e+06	1.06338e+06	C38									0	1995-03-20	1995-02-18			0	广东省
49	000049	1997	1.07679e+08	5.05671e+08	776506	1.35119e+06	3.0643e+08	2.8899e+07	2.8899e+07	1.38617e+07	1.10687e+06	1.79416e+06	1.33419e+07	7.63233e+06	-2.57686e+06	-4.05315e+06	C38									0	1995-03-20	1995-02-18			0	广东省
49	000049	1998	1.3703e+08	4.44829e+08	1.22346e+06	1.7081e+06	2.27329e+08	3.74475e+07	3.74475e+07	2.0993e+07	1.20281e+06	1.70319e+06	1.85758e+07	1.6101e+07	3.46374e+06	2.96656e+07	C38	3.97008e+06	1391579		5.28001e+06				5.28001e+06	1	1995-03-20	1995-02-18			0	广东省
49	000049	1999	2.52584e+08	4.44493e+08	1.18952e+06	5.50755e+06	2.17309e+08	1.61262e+08	1.61262e+08	1.18758e+08	3.07039e+06	1.59241e+06	1.4849e+07	6.21685e+06	1.76323e+07	1.96492e+07	C38	806531	91050.6	100	5.44198e+06				5.31557e+06	0	1995-03-20	1995-02-18			0	广东省
49	000049	2000	2.15065e+08	4.6088e+08	1.36226e+06	-1.04713e+06	2.57883e+08	2.82574e+07	2.82574e+07	1.50674e+07	1.05349e+06	1.00843e+06	3.49735e+07	5.27785e+06	-3.56331e+06	437192	C38	5.46369e+06	26832.6	94	5.67286e+06				5.16265e+06	0	1995-03-20	1995-02-18			0	广东省
49	000049	2001	2.1483e+08	4.68852e+08	1.509e+06	1.11919e+06	3.20288e+08	4.71125e+07	4.71125e+07	2.84935e+07	1.94469e+06	865831	2.14315e+07	1.28437e+07	1.46103e+07	1.45261e+07	C38	7.24382e+06	464062	106	9.27478e+06				8.56799e+06	0	1995-03-20	1995-02-18			0	广东省
49	000049	2002	2.06142e+08	3.38433e+08	416489	-135366	1.98256e+08	6.60763e+07	6.60763e+07	5.37159e+07	2.55445e+06	2.15775e+06	3.1399e+07	9.9052e+06	-3.33559e+07	1.82441e+06	C38	7.93302e+06	359941	91	1.02548e+07				8.79707e+06	0	1995-03-20	1995-02-18			0	广东省
49	000049	2003	1.87454e+08	2.76946e+08	800292	-331099	1.64216e+08	2.87581e+07	2.87581e+07	1.58316e+07	1137117	864045	2.38497e+07	7.96317e+06	-2.24095e+07	-3.32456e+07	C38	1.02019e+07	158407	91	1.00174e+07		0	1	8.80096e+06	0	1995-03-20	1995-02-18			0	广东省
49	000049	2004	7.78004e+07	5.00616e+08	4.8499e+06	4.43164e+06	3.13788e+08	1.78126e+08	1.78126e+08	1.42927e+08	971199	6.38475e+06	1.55914e+07	5.38104e+06	6.28317e+06	6.34634e+06	C38	1.65033e+07	6.80713e+06	2225	8.16252e+06		0	1	7.56354e+06	1	1995-03-20	1995-02-18			0	广东省
49	000049	2005	9.43023e+07	5.99056e+08	6.93351e+06	1.76975e+07	3.85777e+08	6.76105e+08	6.76105e+08	5.7723e+08	299334	2.7896e+07	3.56895e+07	5.04148e+06	2.77664e+07	2.43143e+07	C38	4.17337e+07	3.00012e+07	3476	1.1577e+07		0	1	9.06512e+06	0	1995-03-20	1995-02-18			0	广东省
49	000049	2006	1.22732e+08	6.09737e+08	1.22502e+07	2.37597e+07	3.64187e+08	8.69202e+08	8.69202e+08	7.32957e+08	119979	3.14072e+07	6.17793e+07	7.8639e+06	3.38642e+07	2.86509e+07	C38	7.15407e+07	4.51578e+07	4669	1.44794e+07		0	1	1.26894e+07	0	1995-03-20	1995-02-18			0	广东省
49	000049	2007	1.14771e+08	6.57017e+08	1.46414e+07	2.31828e+07	4.43354e+08	7.62417e+08	7.62417e+08	6.64423e+08	34503	2.70494e+07	4.97431e+07	1.10244e+07	-39290.7	4.8625e+06	C38	9.56914e+07	4.2652e+07	4293	2.27841e+07	德赛电池	35521108	1	1.42891e+07	0	1995-03-20	1995-02-18			0	广东省
49	000049	2008	1.19645e+08	611818377	1.3176e+07	2.9484e+07	4.00002e+08	7.92677e+08	7.92677e+08	6.68802e+08	46375.7	2.0418e+07	6.37735e+07	2.01509e+07	5.32769e+06	-1.5186e+06	C38	1.10534e+08	2.41921e+07	2910	2.0591e+07	德赛电池	127110944	1	1.58979e+07	0	1995-03-20	1995-02-18			0	广东省
49	000049	2009	1.17046e+08	6.54664e+08	2.49629e+07	3.10222e+07	4.80752e+08	9.16292e+08	9.16292e+08	8.06085e+08	39188.9	2.2796e+07	6.94286e+07	9.42033e+06	-2.27963e+07	-3.95303e+07	C38	1.1252e+08	3.46419e+07	3001	2.0591e+07	德赛电池	410467616	1	1.58979e+07	0	1995-03-20	1995-02-18			0	广东省
49	000049	2010	1.28607e+08	8.50322e+08	4.36709e+07	5.00179e+07	5.72052e+08	1.31602e+09	1.31602e+09	1.04614e+09	818657	3.27808e+07	1.12447e+08	1.034e+07	8.38146e+07	8.76732e+07	C38	1.45802e+08	4.33695e+07	4193	2.64305e+07		0	1	2.22322e+07	0	1995-03-20	1995-02-18			0	广东省
49	000049	2011	1.31449e+08	1.41929e+09	7.48885e+07	8.9376e+07	9.91893e+08	2.24632e+09	2.24632e+09	1.78253e+09	7.36694e+06	7.24288e+07	1.68738e+08	2.85912e+06	1.93046e+08	1.57033e+08	C38	2.34388e+08	6.4748e+07	5335	3.01734e+07	德赛电池	954948992	1	2.51781e+07	0	1995-03-20	1995-02-18			0	广东省
49	000049	2012	1.12513e+08	1.86127e+09	1.03081e+08	9.63304e+07	1.39706e+09	3.19523e+09	3.19523e+09	2.66351e+09	6.99438e+06	6.87434e+07	2.19718e+08	256637	2.38738e+08	1.7073e+08	C38	3.29929e+08	6.65299e+07	4570	4.15803e+07	德赛电池	1395906048	1	3.33754e+07	0	1995-03-20	1995-02-18			0	广东省
49	000049	2013	1.18731e+08	3.37109e+09	1.36261e+08	6.73676e+07	2.71872e+09	4.4025e+09	4.4025e+09	3.76297e+09	1.45412e+07	6.6371e+07	2.17834e+08	8.18119e+06	3.38276e+08	2.75037e+08	C38	344352336	6.11634e+07	5262	4.06444e+07	德赛电池	3062106368	1	3.51158e+07	0	1995-03-20	1995-02-18			0	广东省
49	000049	2014	1.6244e+08	4.6756e+09	1.23702e+08	7.49398e+07	3.75712e+09	6.3896e+09	6.3896e+09	5.70628e+09	1.25303e+07	6.81999e+07	2.12479e+08	602665	3.96806e+08	3.12881e+08	C38	4.56205e+08	1.22006e+08	6061	4.90431e+07	德赛电池	5057076736	1	4.06411e+07	0	1995-03-20	1995-02-18			0	广东省
49	000049	2015	1.77875e+08	3.40257e+09	1.61674e+08	5.69617e+07	2.20477e+09	8.43419e+09	8.43419e+09	7.68194e+09	6.79955e+07	8.19167e+07	2.59328e+08	-1.79267e+07	3.87841e+08	3.08095e+08	C38	5.67623e+08	1.05448e+08	6309	5.24114e+07	德赛电池	6607217152	1	4.19396e+07	0	1995-03-20	1995-02-18			0	广东省
49	000049	2016	2.26928e+08	5.14579e+09	2.42005e+08	7.82258e+07	3.64569e+09	8.72441e+09	8.72441e+09	7.87742e+09	1.71174e+07	7.51226e+07	3.2961e+08	-1.66079e+07	4.36387e+08	3.49687e+08	C38	5.95457e+08	2.66052e+08	8691	6.26144e+07	德赛电池	6049540096	1	4.66852e+07	0	1995-03-20	1995-02-18			0	广东省
49	000049	2017	6.60446e+08	7.61907e+09	3.25428e+08	9.0561e+07	5.80385e+09	1.2486e+10	1.2486e+10	1.13871e+10	1.16083e+07	9.89133e+07	5.012e+08	-1.73356e+07	4.99829e+08	3.6377e+08	C38	8.86096e+08	3.70854e+08	10586	8.85348e+07	德赛电池	7880281088	1	6.95999e+07	0	1995-03-20	1995-02-18			0	广东省
49	000049	2018	6.86493e+08	8822025314	3.72496e+08	1.44779e+08	6.55738e+09	1.72492e+10	1.72492e+10	1.58351e+10	3.04427e+07	1.03755e+08	1.87058e+08	1.01191e+08	6.77691e+08	5.25615e+08	C38	1.02929e+09	2.08872e+08	10565	1.2727e+08	德赛电池	10893697024	1	1.09484e+08	0	1995-03-20	1995-02-18			0	广东省
49	000049	2019	8.59926e+08	8.77016e+09	3.85315e+08	1.11644e+08	5.9089e+09	1.84427e+10	1.84427e+10	1.69007e+10	3.87437e+07	1.31995e+08	2.16149e+08	2.34285e+07	8.41034e+08	6.69838e+08	C38	1.06691e+09	5.53945e+08	9744	1.73926e+08	德赛电池	10424930304	1	1.55586e+08	0	1995-03-20	1995-02-18			0	广东省
49	000049	2020	9.27369e+08	9.03929e+09	3.91901e+08	8.72463e+07	6.21696e+09	1.93978e+10	1.93978e+10	1.77158e+10	5.01266e+07	1.02172e+08	2.24197e+08	3.2352e+07	9.04636e+08	7.40277e+08	C38	1.0598e+09	6.74462e+08	9833	2.50947e+08	德赛电池	12162214912	1	2.22583e+08	0	1995-03-20	1995-02-18			0	广东省
49	000049	2021	8.52465e+08	1.07769e+10	4.1622e+08	9.54162e+07	7.3476e+09	1.94709e+10	1.94709e+10	1.76474e+10	4.29923e+07	1.37338e+08	2.69902e+08	2.4922e+07	9.52837e+08	7.93945e+08	C38	1.23248e+09	7.29962e+08	10565	2.81398e+08	德赛电池	12172437504	1	2.43077e+08	0	1995-03-20	1995-02-18			0	广东省
49	000049	2022	1.94837e+09	1.25146e+10	5.46766e+08	5.42864e+07	8.29017e+09	2.17491e+10	2.17491e+10	1.96063e+10	5.90163e+07	1.26686e+08	3.9442e+08	-5.74202e+06	9.87074e+08	8.52348e+08	C38	1.57776e+09	1.46993e+09	11074	3.3441e+08	德赛电池	15522513920	1	2.71702e+08	0	1995-03-20	1995-02-18			0	广东省
50	000050	1995	9.7772e+07	3.68703e+08	1.43185e+06	-278717	2.20711e+08	1.50278e+08	1.50278e+08	9.16688e+07	31867.9	2682027	2.14397e+07	7.91777e+06	2.61492e+07	2.72097e+07	C39									0	1995-03-15	1983-11-08			0	广东省
50	000050	1996	9.56683e+07	3.87885e+08	3.14949e+06	-541712	2.21387e+08	1.53767e+08	1.53767e+08	1.13423e+08	44021.6	2.70478e+06	2.32485e+07	-537172	1.76283e+07	1.76011e+07	C39									0	1995-03-15	1983-11-08			0	广东省
50	000050	1997	9.08853e+07	4.16539e+08	3.09419e+06	-4.61844e+06	2.22097e+08	2.19024e+08	2.19024e+08	1.47121e+08	442342	4.13114e+06	23902868	946849	4.93023e+07	4.62148e+07	C39									0	1995-03-15	1983-11-08			0	广东省
50	000050	1998	2.25743e+08	4.71759e+08	1.84168e+06	-3.51777e+06	1.38791e+08	1.7236e+08	1.7236e+08	1.21968e+08	79334.2	4.76873e+06	2.07612e+07	1.64716e+06	2.84646e+07	2.85806e+07	C39		9.82471e+06		1.04961e+07				7.24139e+06	0	1995-03-15	1983-11-08			0	广东省
50	000050	1999	2.12652e+08	5.21682e+08	2.4467e+06	-5.6172e+06	1.85524e+08	2.69059e+08	2.69059e+08	2.15152e+08	101078	7.75114e+06	2.68063e+07	4.58184e+06	1.76788e+07	2.20062e+07	C39	1.7152e+07	5.59247e+06	1262	2.11578e+07				1.85989e+07	0	1995-03-15	1983-11-08			0	广东省
50	000050	2000	2.09878e+08	6.06934e+08	1.01218e+06	1.24586e+06	2.61121e+08	3.17614e+08	3.17614e+08	2.45698e+08	24377.5	7.68804e+06	2.91531e+07	5.84118e+06	3.11711e+07	3.2518e+07	C39	2.57097e+07	2.2791e+07	1453	2.10244e+07				1.87315e+07	0	1995-03-15	1983-11-08			0	广东省
50	000050	2001	1.97404e+08	8.57071e+08	385109	-881839	1.58213e+08	2.78936e+08	2.78936e+08	2.28096e+08	209618	7.35341e+06	2.73811e+07	4.62268e+06	1.85275e+07	2.46304e+07	C39	5.82969e+06	4.70872e+07	1451	1.89373e+07				1.67279e+07	0	1995-03-15	1983-11-08			0	广东省
50	000050	2002	1.79089e+08	1.02325e+09	776269	-3.02214e+06	3.68969e+08	3.25574e+08	3.25574e+08	2.54242e+08	200319	9.19777e+06	8.6599e+07	1.23417e+07	-3.46191e+07	-3.4854e+07	C39	3.06056e+07	3.14562e+08	2045	2.16716e+07				2.01562e+07	0	1995-03-15	1983-11-08			0	广东省
50	000050	2003	5.95941e+08	1.16637e+09	638233	8.16639e+06	4.61073e+08	6.3578e+08	6.3578e+08	4.98281e+08	754846	1.24188e+07	5.40988e+07	1.83605e+07	5.38144e+07	4.64266e+07	C39	4.38119e+07	1.3046e+08	2959	2.3072e+07		0	0	2.19052e+07	0	1995-03-15	1983-11-08			0	广东省
50	000050	2004	5.84491e+08	1.50973e+09	1.4175e+06	9.6171e+06	7.56379e+08	1.07091e+09	1.07091e+09	8.51118e+08	1.26745e+06	1.6881e+07	8.61407e+07	2.11255e+07	9.68393e+07	9.33925e+07	C39	7.72044e+07	5.52655e+07	3849	5.01453e+07		0	0	4.86721e+07	0	1995-03-15	1983-11-08			0	广东省
50	000050	2005	5.69373e+08	1.33116e+09	1.08773e+07	1.41532e+06	5.42814e+08	1.10247e+09	1.10247e+09	9.14093e+08	2.56074e+06	2.40624e+07	8.58348e+07	2.21119e+07	5.39756e+07	5.66842e+07	C39	8.47123e+07	9.62718e+06	3746	5.40008e+07		0	0	5.31328e+07	0	1995-03-15	1983-11-08			0	广东省
50	000050	2006	5.37722e+08	1.55062e+09	1.53072e+07	-8.21192e+06	6.82946e+08	1.51118e+09	1.51118e+09	1.23201e+09	3.15374e+06	4.11818e+07	9.41689e+07	3.62149e+07	1.06821e+08	9.48825e+07	C39	1.37784e+08	3.68217e+07	5056	5.4798e+07		0	0	5.44669e+07	0	1995-03-15	1983-11-08			0	广东省
50	000050	2007	5.10361e+08	4.67744e+09	3.3859e+07	-5.97323e+06	2.40086e+09	1.72397e+09	1.72397e+09	1.44767e+09	1.68009e+06	4.80537e+07	1.06169e+08	1.61445e+07	9.49681e+07	8.53541e+07	C39	1.55762e+08	1.9458e+09	6194	6.53061e+07	深天马A	1046532352	0	5.68596e+07	0	1995-03-15	1983-11-08			0	广东省
50	000050	2008	3.74408e+09	5.02323e+09	3.64023e+07	-3.40486e+07	3.02661e+09	1.37625e+09	1.37625e+09	1.21267e+09	2.88757e+06	6.4212e+07	1.52713e+08	5.46201e+07	-9.32272e+07	-7.10639e+07	C39	1.85304e+08	8.9545e+08	6662	1.30983e+08	深天马A	968703104	1	1.26012e+08	0	1995-03-15	1983-11-08			0	广东省
50	000050	2009	3.41642e+09	6.47607e+09	5.50505e+07	-1.54216e+08	4.37739e+09	2.19045e+09	2.19045e+09	2.10346e+09	3.75284e+06	7.37707e+07	1.71258e+08	1.42455e+08	-3.75539e+08	-3.09901e+08	C39	2.59088e+08	9.80739e+08	6063	3.1476e+08	深天马A	1626242560	1	3.06686e+08	0	1995-03-15	1983-11-08			0	广东省
50	000050	2010	4995034450	7971514291	52479952	-235053385	5480834561	3454211508	3454211508	2903758242	11092932	86971650	251656351	116471923	86431907	140605462	C39	369361575	1157429123	7474	318349190	深天马A	1925856512	1	308630014	0	1995-03-15	1983-11-08			0	广东省
50	000050	2011	4574048642	8052164501	74754535	-235909870	5133254608	4614967219	4614967219	4067266812	13350824	93659879	341945229	124841335	-55963692	257435132	C39	451575122	548897920	8195	473764509	深天马A	2323152896	1	454697207	0	1995-03-15	1983-11-08			0	广东省
50	000050	2012	4412502695	7803188441	77845662	10368291	4747076450	4333544367	4333544367	3710965307	9837982	98707212	365825658	171782192	-61204317	137560832	C39	511306058	429396865	7184	505680306	深天马A	1991600512	1	474170465	0	1995-03-15	1983-11-08			0	广东省
50	000050	2013	3986723070	7976761304	107810070	22200489	4691036842	4519377681	4519377681	3699343634	9525591	96877866	449367489	136547720	125608497	285538393	C39	574283008	169996098	7479	531180596	深天马A	2544628480	1	484279349	0	1995-03-15	1983-11-08			0	广东省
50	000050	2014	7816029519	15692498583	243913924	60269276	7131382946	9322363339	9322363339	7583469512	13782574	287637540	1000762138	186676158	156060965	686930624	C39	1317000965	522134710	13300	1160040091	深天马A	5151223808	1	1029822987	0	1995-03-15	1983-11-08			0	广东省
50	000050	2015	6845571380	21628692218	252039973	70637354	8380358043	10530002724	10530002724	8809723501	9182659	332022916	1270483375	-1951194	18992079	555573174	C39	1574130293	1657201260	13264	1370286957	深天马A	5987907072	1	1238695032	0	1995-03-15	1983-11-08			0	广东省
50	000050	2016	6.26813e+09	2.16793e+10	2.70553e+08	9.81196e+07	7.92038e+09	1.07368e+10	1.07368e+10	8.56974e+09	4.79598e+07	3.43407e+08	1.45743e+09	-1.37444e+08	3.55694e+08	5.69177e+08	C39	1.52563e+09	3.03375e+09	13398	1.14465e+09	深天马A	5358475264	1	1.03166e+09	0	1995-03-15	1983-11-08			0	广东省
50	000050	2017	6.62212e+09	2.96523e+10	3.64369e+08	1.50822e+08	1.51775e+10	1.40125e+10	1.40125e+10	1.1091e+10	6.51567e+07	3.98025e+08	1562874219	2.27154e+08	8.84448e+08	8.07204e+08	C39	1.73266e+09	7.35037e+09	16541	1.06374e+09	深天马A	5659531776	1	9.73208e+08	0	1995-03-15	1983-11-08			0	广东省
50	000050	2018	2.92498e+10	6.0037e+10	6.80207e+08	6.60639e+07	3.40323e+10	2.89115e+10	2.89115e+10	2.45197e+10	1.36451e+08	4.80666e+08	7.67026e+08	7.33684e+08	9.83546e+08	9.83879e+08	C39	3.52154e+09	5707251355	40513	3.25649e+09	深天马A	7336359936	1	2.9823e+09	0	1995-03-15	1983-11-08			0	广东省
50	000050	2019	2.82459e+10	6.5451e+10	7.5813e+08	5.2014e+07	3.87438e+10	3.0282e+10	3.0282e+10	2.51804e+10	1.94495e+08	4.72167e+08	1.09137e+09	7.25574e+08	1.00353e+09	8.29365e+08	C39	3.90307e+09	9.30245e+09	39842	3.41504e+09	深天马A	7440053760	1	3.04537e+09	0	1995-03-15	1983-11-08			0	广东省
50	000050	2020	2.67047e+10	7.35578e+10	8.46355e+08	1.33801e+08	3.99895e+10	2.92327e+10	2.92327e+10	2.35533e+10	2.15771e+08	3.17344e+08	9.8626e+08	8.38823e+08	1.61549e+09	1.47452e+09	C39	3.54568e+09	9.88473e+09	37484	3.71633e+09	深天马A	7377911808	1	3.19036e+09	0	1995-03-15	1983-11-08			0	广东省
50	000050	2021	2.42968e+10	8.04323e+10	7.81779e+08	3.57447e+08	4.55597e+10	3.18292e+10	3.18292e+10	2.59923e+10	2.39829e+08	3.40103e+08	1.01056e+09	5.66365e+08	1.62263e+09	1.54246e+09	C39	3.56651e+09	6.10121e+09	26797	3.75122e+09	深天马A	9368969216	1	3.12933e+09	0	1995-03-15	1983-11-08			0	广东省
50	000050	2022	2.30272e+10	8.09894e+10	6.88247e+08	1.25139e+08	5.0727e+10	3.14475e+10	3.14475e+10	2.73903e+10	1.94748e+08	4.19801e+08	1.09514e+09	4.65797e+08	1.29035e+08	1.07795e+08	C39	4.31454e+09	2.80729e+09	25782	4.04241e+09	深天马A	12854791168	1	3.34792e+09	0	1995-03-15	1983-11-08			0	广东省
55	000055	1996	8.7182e+07	4.60911e+08	966788	9.70161e+06	6.75282e+07	3.27133e+08	3.27133e+08	2.40965e+08	3.49748e+06	4.09932e+06	1.12693e+07	-3.53409e+06	8.18064e+07	1.07352e+08	C33									0	1996-04-15	1994-03-31		200055	1	广东省
55	000055	1997	8.79753e+07	8.57603e+08	1.3558e+06	1.27134e+07	1.29991e+08	4.04949e+08	4.04949e+08	2.60497e+08	9.97685e+06	6.92019e+06	1.42488e+07	-5.37781e+06	1.19215e+08	1.30385e+08	C33									0	1996-04-15	1994-03-31		200055	1	广东省
55	000055	1998	207477172	955773713	2382253	11217	133252109	500682171	500682171	303670002	12038253	10022881	26958128	-3877929	153462457	152601234	C33	18803953	84514815		15008880				9305014	0	1996-04-15	1994-03-31		200055	1	广东省
55	000055	1999	209992643	1120541505	6684382	-534589	118274242	453909674	453909674	334064280	9696628	12084350	36925890	2364630	58902956	69379012	C33	33493563	43794476	1726	26059956				17259461	0	1996-04-15	1994-03-31		200055	1	广东省
55	000055	2000	222120093	1280868467	9131184	3239055	247783530	431492778	431492778	303659296	7244572	14304798	35045344	2178025	69100233	72548242	C33	35861192	87014344	1966	27114674				19077879	0	1996-04-15	1994-03-31		200055	1	广东省
55	000055	2001	266786173	1393918123	7818566	4191412	341224864	406956626	406956626	292431874	7136381	17104712	51568564	720261	36083407	39248322	C33	46165844	76291481	2029	32998621				23888673	0	1996-04-15	1994-03-31		200055	1	广东省
55	000055	2002	274371710	1286478610	7819820	8809061	458325197	437473890	437473890	380237007	10233930	22208399	194511478	4468756	-177305375	-177230152	C33	51496688	69042337	2101	35271822				25356482	0	1996-04-15	1994-03-31		200055	1	广东省
55	000055	2003	4.30662e+08	1.45742e+09	5.98862e+06	1.03154e+07	6.15187e+08	5.14003e+08	5.14003e+08	4.21682e+08	1.07609e+07	2.49494e+07	4.27697e+07	8.84609e+06	1.14306e+07	1.31291e+07	C33	4.30475e+07	6.43438e+07	2208	3.17163e+07		0	0	2.69791e+07	0	1996-04-15	1994-03-31		200055	1	广东省
55	000055	2004	3.72732e+08	1.24187e+09	5.56936e+06	1.38967e+07	7.62177e+08	6.23579e+08	6.23579e+08	5.02241e+08	1.36855e+07	3.2447e+07	6.90595e+07	1.68941e+07	3.77554e+06	5.14159e+06	C33	5.60834e+07	9.03066e+07	2103	2.93261e+07		0	0	2.55586e+07	0	1996-04-15	1994-03-31		200055	1	广东省
55	000055	2005	4.54595e+08	1.20128e+09	5.54212e+06	1.41132e+07	7.79061e+08	6.06499e+08	6.06499e+08	5.51117e+08	1.25269e+07	2.66714e+07	7.84514e+07	1.56732e+07	-6.74167e+07	-5.84616e+07	C33	5.38079e+07	3.18503e+07	1885	2.87733e+07		0	0	2.63318e+07	0	1996-04-15	1994-03-31		200055	1	广东省
55	000055	2006	4.66833e+08	1.12501e+09	4.4741e+06	1.57784e+07	6.95524e+08	6.71359e+08	6.71359e+08	5.91062e+08	1.12472e+07	2.19416e+07	5.40882e+07	2.16871e+07	-1.2144e+07	7.18748e+06	C33	4.43358e+07	2.09421e+07	1094	3.31738e+07		0	0	3.09663e+07	0	1996-04-15	1994-03-31		200055	1	广东省
55	000055	2007	2.90883e+08	1.3169e+09	3.99657e+06	1.876e+07	6.63341e+08	6.40247e+08	6.40247e+08	5.36294e+08	1.49843e+07	2.11268e+07	6.47499e+07	2.79912e+07	5.97662e+06	2.34981e+07	C33	4.9106e+07	1.48598e+07	1128	2.58243e+07	方大集团	62733492	0	24003731	0	1996-04-15	1994-03-31		200055	1	广东省
55	000055	2008	2.73756e+08	1.39557e+09	4.6746e+06	3.12457e+07	7.68251e+08	7.84721e+08	7.84721e+08	6.45609e+08	2.02221e+07	2.39644e+07	6.4418e+07	2.81842e+07	1.94626e+07	1.92225e+07	C33	5.59942e+07	2.65508e+07	1122	2.63736e+07	方大集团	115792864	0	2.38227e+07	0	1996-04-15	1994-03-31		200055	1	广东省
55	000055	2009	2.5925e+08	1.48281e+09	4.58393e+06	3.00268e+07	7.68404e+08	9.12979e+08	9.12979e+08	7.49103e+08	2.30572e+07	2.3714e+07	6.8631e+07	1.80139e+07	4.31895e+07	3.69369e+07	C33	5.12774e+07	1.77221e+07	2175	2.33687e+07	方大集团	67671248	0	1.99919e+07	0	1996-04-15	1994-03-31		200055	1	广东省
55	000055	2010	2.40555e+08	1.99116e+09	14047721	2.15206e+07	8.96833e+08	1.16193e+09	1.16193e+09	9.55678e+08	1.83861e+07	3.18914e+07	9.43394e+07	1.95566e+07	4.9638e+07	4.82861e+07	C33	8.04462e+07	8.82015e+07	2289	2.01075e+07	方大集团	54554580	0	1.58313e+07	0	1996-04-15	1994-03-31		200055	1	广东省
55	000055	2011	3.16775e+08	2.16333e+09	2.0433e+07	4.10023e+07	1.01127e+09	1.34878e+09	1.34878e+09	1.08799e+09	2.67477e+07	2.93177e+07	1.05615e+08	1.97525e+07	7.08997e+07	5.93801e+07	C33	1.15607e+08	9.58458e+07	2923	2.20392e+07	方大集团	78934856	0	1.64039e+07	0	1996-04-15	1994-03-31		200055	1	广东省
55	000055	2012	3.41556e+08	2.3278e+09	2.39453e+07	3.36866e+07	1.16948e+09	1.3979e+09	1.3979e+09	1.14507e+09	2.39029e+07	3.51149e+07	1.22678e+08	2.4772e+07	1.13922e+07	6.44324e+06	C33	1.316e+08	1.05572e+08	2880	2.67338e+07	方大集团	127916272	0	21459062	0	1996-04-15	1994-03-31		200055	1	广东省
55	000055	2013	4.6293e+08	2.59956e+09	3.01829e+07	4.48399e+07	1.38349e+09	1.74762e+09	1.74762e+09	1.42537e+09	2.32723e+07	3.7383e+07	1.27254e+08	2.31086e+07	9.43991e+07	8.14008e+07	C33	1.67797e+08	4.09118e+07	2081	2.91606e+07	方大集团	34585796	0	2.3878e+07	0	1996-04-15	1994-03-31		200055	1	广东省
55	000055	2014	4.89715e+08	3.66272e+09	4.17033e+07	5.86969e+07	2.36219e+09	1.93832e+09	1.93832e+09	1.59084e+09	2.28556e+07	4.46843e+07	1.52585e+08	2.91651e+07	1.04525e+08	9.26893e+07	C33	2.25245e+08	3.38751e+07	3019	3.1139e+07	方大集团	40212936	0	2.61312e+07	0	1996-04-15	1994-03-31		200055	1	广东省
55	000055	2015	4.62649e+08	4.46415e+09	4.09424e+07	6.75334e+07	3.1301e+09	2.55047e+09	2.55047e+09	2.17152e+09	3.36166e+07	7.5265e+07	1.67406e+08	5.06725e+07	9.19909e+07	6.82154e+07	C33	2.74035e+08	4.34069e+07	2327	3.60112e+07	方大集团	69789224	0	2.96675e+07	0	1996-04-15	1994-03-31		200055	1	广东省
55	000055	2016	5.06819e+08	6.78705e+09	4.19723e+07	1.92237e+08	4.48474e+09	4.20387e+09	4.20387e+09	2.59517e+09	3.80835e+08	5.9273e+07	1.71922e+08	2.82554e+07	8.48594e+08	6.5599e+08	C33	2.42199e+08	9.69925e+07	2349	3.68976e+07	方大集团	26704392	0	2.86002e+07	0	1996-04-15	1994-03-31		200055	1	广东省
55	000055	2017	4.68118e+08	7.62542e+09	4.03991e+07	1.36956e+08	4.38648e+09	2.94747e+09	2.94747e+09	1.99824e+09	1.9179e+08	6.10639e+07	1.52817e+08	6.70588e+07	1.42453e+09	1.15105e+09	C33	2.53752e+08	3.97739e+07	2150	3.46237e+07	方大集团	31771876	0	2.82544e+07	0	1996-04-15	1994-03-31		200055	1	广东省
55	000055	2018	4.55274e+08	1.06589e+10	4.45131e+07	1.0771e+08	5.46367e+09	3.04868e+09	3.04868e+09	2.33795e+09	1.52682e+08	4.98339e+07	1.40003e+08	8.23284e+07	2.96996e+09	2.24616e+09	C33	2.74922e+08	1.99605e+08	2206	2.83858e+07	方大集团	79479352	0	2.46648e+07	0	1996-04-15	1994-03-31		200055	1	广东省
55	000055	2019	4.77333e+08	1.137e+10	5.58471e+07	1.7849e+07	6.13876e+09	3.00575e+09	3.00575e+09	2.16918e+09	6.19632e+07	5.75842e+07	1.70444e+08	8.26088e+07	4.18142e+08	3.46762e+08	C33	3.30738e+08	201244475	2395	2.75389e+07	方大集团	181378544	0	2.42263e+07	0	1996-04-15	1994-03-31		200055	1	广东省
55	000055	2020	4.83162e+08	1.18669e+10	6.01888e+07	3.58663e+08	6.41946e+09	2.9793e+09	2.9793e+09	2.40843e+09	-2.22323e+08	3.93035e+07	1.41769e+08	8.70136e+07	5.01941e+08	3.81777e+08	C33	3.23217e+08	1.2492e+08	2245	2.91877e+07	方大集团	153438672	0	2.36198e+07	0	1996-04-15	1994-03-31		200055	1	广东省
55	000055	2021	6.63414e+08	1.22613e+10	6.9071e+07	6.72806e+07	6.67013e+09	3.55772e+09	3.55772e+09	2.7613e+09	7.2327e+07	5.98776e+07	1.69444e+08	1.03002e+08	2.71762e+08	2.26799e+08	C33	3.93791e+08	1.14033e+08	2959	3.32258e+07	方大集团	191259168	0	2.68195e+07	0	1996-04-15	1994-03-31		200055	1	广东省
55	000055	2022	6.46813e+08	1.27452e+10	6.71509e+07	8.58273e+07	6.9248e+09	3.84698e+09	3.84698e+09	2.91775e+09	6.69534e+07	5.49702e+07	1.57138e+08	9.67018e+07	3.29994e+08	2.86155e+08	C33	4.34624e+08	1.28218e+08	2917	3.82049e+07	方大集团	283539264	0	3.00698e+07	0	1996-04-15	1994-03-31		200055	1	广东省
56	000056	1996	2.31609e+08	7.71609e+08	426627	1.39821e+07	4.03432e+08	2.01848e+08	2.01848e+08	1.55936e+08	1.20958e+06	2.02386e+07	1.84135e+07	-4.37413e+06	3.25656e+07	4.97453e+07	F52									0	1996-07-08	1993-03-18		200056	1	广东省
56	000056	1997	4.11925e+08	8.98438e+08	958975	1.56865e+07	4.8929e+08	2.14125e+08	2.14125e+08	1.61245e+08	1.05967e+06	2.76264e+07	1.74013e+07	-1.36406e+06	4.5769e+07	4.0904e+07	F52									0	1996-07-08	1993-03-18		200056	1	广东省
56	000056	1998	4.13516e+08	1.0641e+09	1.00505e+06	4.40315e+07	6.38777e+08	9.48885e+07	9.48885e+07		3.38784e+06	4.67391e+07	3.12971e+07	2.03931e+07	5.65091e+06	3.4761e+06	F52	3.19481e+07	3.41468e+06		1.52253e+07				1.52253e+07	0	1996-07-08	1993-03-18		200056	1	广东省
56	000056	1999	4.0137e+08	1.23333e+09	1.27123e+06	3.84386e+07	7.93463e+08	3.14429e+08	3.14429e+08	2.12568e+08	3.72783e+06	4.29746e+07	2.66871e+07	1.0347e+07	4.31475e+07	3.9273e+07	F52	2.16289e+07	746573	1200	2.14736e+07				1.62755e+07	0	1996-07-08	1993-03-18		200056	1	广东省
56	000056	2000	3.42012e+08	1.10885e+09	779371	4.57057e+07	6.73254e+08	4.69563e+08	4.69563e+08	3.54346e+08	1.10763e+07	4.5085e+07	1.46731e+07	1.16894e+07	4.32849e+07	3.59191e+07	F52	1.39228e+07	7.96758e+06	985	1.74567e+07				1.24773e+07	0	1996-07-08	1993-03-18		200056	1	广东省
56	000056	2001	3.06165e+08	1188321640	1.46948e+06	3.90647e+07	7.5268e+08	3.0145e+08	3.0145e+08	2.15862e+08	6.28951e+06	4.70469e+07	3.09518e+07	1.84757e+07	3.01951e+07	2.30918e+07	F52	1.60645e+07	2.55445e+06	1010	2.08094e+07				1.65212e+07	0	1996-07-08	1993-03-18		200056	1	广东省
56	000056	2002	2.94939e+08	1.09542e+09	471664	3.23086e+06	7.12274e+08	1.87833e+08	1.87833e+08	1.4709e+08	3.71406e+06	3.30802e+07	2.41914e+07	2.29021e+07	-3.03657e+07	-3.52149e+07	F52	1.44029e+07	7.17463e+06	998	1.75523e+07				1.44183e+07	0	1996-07-08	1993-03-18		200056	1	广东省
56	000056	2003	3.33689e+08	1.07062e+09	218175	2.48709e+06	6.95461e+08	1.14629e+08	1.14629e+08	8.96091e+07	2.08655e+06	2.53716e+07	5.76157e+06	1.69531e+07	-1.24868e+07	-4.18164e+06	F52	1.25654e+07	4.69368e+06	848	1.56069e+07		0	1	1.37816e+07	0	1996-07-08	1993-03-18		200056	1	广东省
56	000056	2004	2.69764e+08	9.37464e+08	242459	3.09613e+06	7.66967e+08	8.66713e+07	8.66713e+07	8.70969e+07	3.90688e+06	2.59388e+07	7.18919e+07	2.54192e+07	-1.27648e+08	-1.06273e+08	F52	1.36124e+07	3.5326e+06	786	2.02733e+07		0	1	1.38709e+07	0	1996-07-08	1993-03-18		200056	1	广东省
56	000056	2005	2.45737e+08	7.28665e+08	576119	2.16682e+06	5.14214e+08	1.88947e+08	1.88947e+08	1.35138e+08	5.8691e+06	3.37156e+07	2.41117e+07	1.10401e+07	2.17925e+07	2.42214e+07	F52	1.85415e+07	6.3383e+06	490	1.5608e+07		0	1	1.13677e+07	0	1996-07-08	1993-03-18		200056	1	广东省
56	000056	2006	1.01857e+08	7.40555e+08	1.77145e+06	533179	5.84209e+08	7.10308e+07	7.10308e+07	7.94666e+07	3.24381e+06	3.42685e+07	3.6396e+07	9.24304e+06	-8.25484e+07	-3.64057e+07	F52	1.75107e+07	1.06244e+07	430	1.63794e+07		0	0	1.03101e+07	0	1996-07-08	1993-03-18		200056	1	广东省
56	000056	2007	8.03722e+07	1.03527e+09	3.2875e+06	394065	8.36789e+08	42587072	42587072	2.836e+07	1.5202e+06	2.12986e+07	2.08221e+07	-3.07747e+06	5.12835e+07	5.17606e+07	F52	1.17288e+07	4.35056e+06	301	1.11211e+07		0	0	5.31926e+06	0	1996-07-08	1993-03-18		200056	1	广东省
56	000056	2008	7.59725e+07	1.12613e+09	3.35774e+06	17096.8	9.77498e+08	2.70533e+07	2.70533e+07	2.23056e+07	547764	2.12222e+07	1.95081e+07	5.92539e+06	-5.33949e+07	-4.98479e+07	F52	1.48823e+07	687574	284	1.82662e+07		0	0	5.07073e+06	0	1996-07-08	1993-03-18		200056	1	广东省
56	000056	2009	6.69503e+07	1.45167e+09	4.03426e+06	4782.62	1.31657e+09	2.2694e+07	2.2694e+07	1.86453e+07	1.02382e+06	7.57254e+06	1.15156e+07	2.41844e+07	-3.04214e+07	-1.35346e+07	F52	1.46752e+07	1.67871e+06	281	4.65572e+06		0	0	4.59572e+06	0	1996-07-08	1993-03-18		200056	1	广东省
56	000056	2010	5.27784e+07	1.54073e+09	4.05969e+06	3.50038e+06	1.69078e+09	1.8312e+07	1.8312e+07	1.66401e+07	1.80421e+06	6.49953e+06	4.40343e+07	114170577	-1.67119e+08	-2.84467e+08	K70	1.7577e+07	774046	290	6.16888e+06		0	0	5.27337e+06	0	1996-07-08	1993-03-18		200056	1	广东省
56	000056	2011	6.5284e+07	1.54079e+09	9635793	1.02371e+07	1.92861e+09	1.94638e+07	1.94638e+07	1.73237e+07	1.9676e+06	2.31908e+07	5.74675e+07	1.05465e+08	-2.03962e+08	-2.13029e+08	K70	2.94665e+07	7.13954e+06	333	4.88311e+06		0	0	3.57543e+06	0	1996-07-08	1993-03-18		200056	1	广东省
56	000056	2012	6.52623e+07	2.00648e+09	5.03302e+06	1.19761e+07	2.41151e+09	8.06225e+07	8.06225e+07	6.46134e+07	5.79008e+06	1.97716e+07	4.96518e+07	5.48219e+07	-1.58377e+07	-1.60974e+07	K70	4.55963e+07	1.70608e+06	366	6.10309e+06		0	0	4297954	1	1996-07-08	1993-03-18		200056	1	广东省
56	000056	2013	6.17872e+07	7803283696	1.11298e+07	1.44368e+07	4.33497e+09	3.52928e+07	3.52928e+07	2.44091e+07	2.21266e+06	1.72442e+07	7.01275e+07	1.07366e+08	5.26282e+09	3.87334e+09	K70	5.00687e+07	519237	390	4.89072e+06		0	0	4.00503e+06	1	1996-07-08	1993-03-18		200056	1	广东省
56	000056	2014	6.06219e+07	7.87196e+09	1.24834e+07	1.60257e+07	4.94645e+09	9.89387e+07	9.89387e+07	6.246e+07	5.43666e+06	1.61518e+08	7.3414e+07	2.97247e+08	-5.08386e+08	-5.42799e+08	K70	5.63482e+07	3.74585e+07	564	1.25823e+07		0	0	4.20191e+06	0	1996-07-08	1993-03-18		200056	1	广东省
56	000056	2015	5.73182e+07	7.99571e+09	1.17495e+07	18694142	2.99601e+09	2.68288e+08	2.68288e+08	7.38309e+07	1.36201e+07	1.71315e+07	5.2302e+07	1.7185e+08	2.27832e+07	3.8345e+07	K70	6.03756e+07	3.06681e+07	487	1.33486e+07		0	0	4.20687e+06	0	1996-07-08	1993-03-18		200056	1	广东省
56	000056	2016	5.44289e+07	1.06405e+10	1.78683e+07	6.23215e+07	5.13231e+09	3.2584e+08	3.2584e+08	9.7997e+07	6.49882e+06	9.60053e+06	6.20869e+07	1.10729e+08	1.01616e+08	1.16407e+08	K70	7.32304e+07	1.21857e+08	513	2.4915e+07		0	0	4.10041e+06	0	1996-07-08	1993-03-18		200056	1	广东省
56	000056	2017	5.43976e+07	1.41697e+10	2.78897e+07	6.48185e+07	8.38293e+09	7.02272e+08	7.02272e+08	2.31198e+08	2.59586e+07	2.06914e+07	9.02862e+07	2.4546e+08	2.78506e+08	2.10055e+08	K70	1.18739e+08	7.54715e+08	736	2.12375e+07		0	0	4.25999e+06	0	1996-07-08	1993-03-18		200056	1	广东省
56	000056	2018	5.11871e+07	1.32548e+10	2.37701e+07	6.93915e+07	7.44822e+09	9.49111e+08	9.49111e+08	3.49099e+08	2.46138e+07	4.34228e+07	1.27121e+08	3.09625e+08	1.37308e+08	1.18662e+08	K70	1.52329e+08	122325734	722	3.79495e+07		0	0	5.15585e+06	0	1996-07-08	1993-03-18		200056	1	广东省
56	000056	2019	4.64189e+07	1.2457e+10	11253842	2.23455e+07	6.90204e+09	9.48964e+08	9.48964e+08	2.84154e+08	2.25346e+07	2.31578e+07	1.01792e+08	3.11155e+08	1.17128e+08	7.62745e+07	L72	1.19808e+08	5.68874e+07	618	3.33927e+07		0	0	4.68821e+06	0	1996-07-08	1993-03-18		200056	1	广东省
56	000056	2020	4.45348e+07	1.17568e+10	1.57816e+07	4.46321e+07	6.92323e+09	6.8573e+08	6.8573e+08	2.39753e+08	1.73546e+07	1.88941e+07	9.89301e+07	3.67162e+08	-3.2686e+08	-3.19661e+08	L72	1.07518e+08	2.11373e+07	960	3.03332e+07		0	0	4.33861e+06	0	1996-07-08	1993-03-18		200056	1	广东省
56	000056	2021	3.9811e+07	1.0926e+10	1.46008e+07	4.61608e+07	7.5415e+09	7.5441e+08	7.5441e+08	2.21756e+08	2.06352e+07	1.63784e+07	1.02148e+08	7.60755e+08	-1.3496e+09	-1.25796e+09	L72	1.1396e+08	1.17874e+07	837	2.84018e+07		0	0	4.43385e+06	0	1996-07-08	1993-03-18		200056	1	广东省
56	000056	2022	1.12593e+08	1.01326e+10	1.88938e+07	4.9566e+07	8.03325e+09	6.63175e+08	6.63175e+08	2.11606e+08	2.11707e+07	1.30755e+07	8.80627e+07	5.80184e+08	-1.53066e+09	-1.2005e+09	L72	1.09332e+08		784	2.43222e+07		0	0	3.56961e+06	0	1996-07-08	1993-03-18		200056	1	广东省
58	000058	1996	6.81762e+08	2.16575e+09	1.32545e+07	2.50583e+07	1.038e+09	1.65671e+09	1.65671e+09	1.26403e+09	2.49124e+06	6.6089e+07	1.14875e+08	5.23807e+07	2.16195e+08	2.51871e+08	C39									0	1996-12-26	1996-07-16		200058	1	广东省
58	000058	1997	6.46043e+08	2.40172e+09	1.35049e+07	1.34078e+07	9.91269e+08	1.69792e+09	1.69792e+09	1.37499e+09	3.72556e+06	5.49158e+07	1.22747e+08	4.11518e+07	2.68468e+08	2.79896e+08	C39									0	1996-12-26	1996-07-16		200058	1	广东省
58	000058	1998	6.1817e+08	2.97793e+09	2.79021e+06	3.91696e+07	9.81237e+08	1.73219e+09	1.73219e+09	1.38793e+09	6.97466e+06	8.42223e+07	1.16007e+08	-1.75815e+07	1.85348e+08	1.88358e+08	C39	1.45495e+08	2.80397e+08		8.68544e+07				8.33293e+07	0	1996-12-26	1996-07-16		200058	1	广东省
58	000058	1999	6.9826e+08	3.92257e+09	4.09515e+07	2.40511e+07	1.97052e+09	1.88245e+09	1.88245e+09	1.49572e+09	7.27432e+06	8.44286e+07	1.21425e+08	8.5239e+06	1.98571e+08	2.00313e+08	C39	1.31205e+08	7.01647e+08	5779	9.22546e+07				8.12766e+07	0	1996-12-26	1996-07-16		200058	1	广东省
58	000058	2000	1.64637e+09	4.10858e+09	3.20836e+07	-3.61964e+06	1.87964e+09	2.30649e+09	2.30649e+09	1.99609e+09	5.72166e+06	1.4096e+08	1.43908e+08	6.2644e+07	5.96613e+06	1.22111e+07	C39	1.30717e+08	2.1089e+08	4925	1.54745e+08				1.33052e+08	0	1996-12-26	1996-07-16		200058	1	广东省
58	000058	2001	1.20772e+09	3.45929e+09	2.45819e+07	-7.50996e+06	1.94413e+09	1.92225e+09	1.92225e+09	1.70251e+09	5.42367e+06	1.01129e+08	3.68361e+08	6.48531e+07	-3.38822e+08	-3.56603e+08	C39	1.24678e+08	7.81413e+07	3337	1.79749e+08				1.58388e+08	0	1996-12-26	1996-07-16		200058	1	广东省
58	000058	2002	1.25093e+09	3.72248e+09	2.58059e+07	-3.37049e+07	2.01756e+09	2.20647e+09	2.20647e+09	1.80985e+09	5.09318e+06	6.36538e+07	1.57551e+08	6.07301e+07	1.56832e+08	1.52341e+08	C39	1.64231e+08	8.04527e+07	3364	1.12085e+08				9.76316e+07	0	1996-12-26	1996-07-16		200058	1	广东省
58	000058	2003	1.48677e+09	3.91124e+09	2.3329e+07	2.94743e+07	2.0181e+09	2.3217e+09	2.3217e+09	1.95354e+09	6.40368e+06	7.1138e+07	1.44466e+08	5.93148e+07	1.21249e+08	2.20996e+08	C39	1.92066e+08	2.72213e+08	4368	1.09988e+08		0	1	9.36675e+07	0	1996-12-26	1996-07-16		200058	1	广东省
58	000058	2004	1.46238e+09	3.8606e+09	2.14166e+07	3.90334e+07	1.96017e+09	2.58791e+09	2.58791e+09	2.23624e+09	7.54237e+06	7.20983e+07	1.8118e+08	2.11905e+07	1.50523e+08	1.36465e+08	C39	1.71747e+08	1.73296e+08	3455	1.43491e+08		0	1	1.11983e+08	0	1996-12-26	1996-07-16		200058	1	广东省
58	000058	2005	1.43253e+09	3.45867e+09	3.05438e+07	2.29118e+07	1.80036e+09	1.81579e+09	1.81579e+09	1.74548e+09	8.67617e+06	4.98437e+07	2.15318e+08	5.31733e+07	-2.35375e+08	-2.44011e+08	C39	1.40444e+08	1.1092e+08	3347	1.38814e+08		0	1	1.17577e+08	0	1996-12-26	1996-07-16		200058	1	广东省
58	000058	2006	1.34337e+09	3.15379e+09	2.3669e+07	3.77037e+06	1.63389e+09	1.90567e+09	1.90567e+09	1.82174e+09	1.09722e+07	5.88178e+07	1.64448e+08	4.44628e+07	-1.46851e+08	-1.5313e+08	C39	1.56633e+08	4.82295e+07	3438	1.51788e+08		0	1	1.27349e+08	0	1996-12-26	1996-07-16		200058	1	广东省
58	000058	2007	7.05997e+07	1.64358e+09	7.48343e+06	1.9578e+07	3.39801e+08	7.11081e+08	7.11081e+08	6.5643e+08	1.33126e+07	3.66033e+07	2.24485e+08	4.48462e+07	7.81626e+07	6.59232e+07	C39	1.20747e+08	2.0785e+07	822	2.35245e+07	深赛格	265803504	1	1.44203e+07	1	1996-12-26	1996-07-16		200058	1	广东省
58	000058	2008	5.85906e+07	1.57935e+09	6.16338e+06	1.05508e+07	2.52541e+08	3.18005e+08	3.18005e+08	1.89755e+08	1.37417e+07	5.51022e+06	5.75213e+07	2.02456e+06	6.14721e+07	5.5482e+07	L71	4.89965e+07	7.12025e+06	744	3.09965e+07	深赛格	30292384	1	2.59734e+07	1	1996-12-26	1996-07-16		200058	1	广东省
58	000058	2009	1.89517e+08	1.35949e+09	4.26148e+06	2.44218e+07	2.53008e+08	2.89691e+08	2.89691e+08	1.83939e+08	1.27239e+07	2.70249e+06	4.22576e+07	-1.24678e+07	-2.86194e+08	-3.12567e+08	L71	4.61091e+07	3.52326e+07	353	3.52232e+07	深赛格	34601012	1	2.87629e+07	0	1996-12-26	1996-07-16		200058	1	广东省
58	000058	2010	5.88821e+07	1.46627e+09	1.02643e+07	1.40371e+07	2.92686e+08	3.92386e+08	3.92386e+08	2.76569e+08	1.58901e+07	3.66216e+06	3.77969e+07	-6.97935e+06	7.90187e+07	6.35471e+07	L71	5.04013e+07	2.22507e+07	404	5.4157e+07	深赛格	33224530	1	4.6782e+07	0	1996-12-26	1996-07-16		200058	1	广东省
58	000058	2011	4.5927e+07	1.67358e+09	1.03182e+07	3.69308e+07	3.51224e+08	4.36844e+08	4.36844e+08	3.40194e+08	1.75122e+07	5.01584e+06	6.58141e+07	-1.20327e+07	9.67736e+07	6.87967e+07	L71	7.80047e+07	3.24112e+07	564	3.93109e+07	深赛格	24996812	1	2.95262e+07	0	1996-12-26	1996-07-16		200058	1	广东省
58	000058	2012	4.31665e+07	1.7407e+09	1.06562e+07	1.52262e+07	3.68319e+08	4.77038e+08	4.63808e+08	3.55849e+08	1.951e+07	1.70027e+06	5.19934e+07	-1.22566e+07	7.40212e+07	5.52626e+07	L72	7.68781e+07	1.02079e+07	300	3.427e+07		0	1	2.35103e+07	0	1996-12-26	1996-07-16		200058	1	广东省
58	000058	2013	4.18767e+07	2.13494e+09	1.70654e+07	3.71649e+07	6.99132e+08	6.3872e+08	5.97358e+08	4.86411e+08	2.36675e+07	3.63024e+06	4.67407e+07	-1.04881e+07	1.02972e+08	7.27989e+07	L72	7.99991e+07	1.76512e+07	368	3.6306e+07		0	1	2.35677e+07	0	1996-12-26	1996-07-16		200058	1	广东省
58	000058	2014	4.14083e+07	2.65972e+09	1.88588e+07	3.94457e+07	1.16435e+09	7.4907e+08	6.81344e+08	5.60944e+08	2.66126e+07	2.14931e+06	4.54061e+07	9.16864e+06	1.09702e+08	7.86742e+07	L72	9.56115e+07	2.62707e+07	407	3.92986e+07		0	1	2.405e+07	0	1996-12-26	1996-07-16		200058	1	广东省
58	000058	2015	3.75244e+07	2.61466e+09	2.18491e+07	3.4645e+07	9.34316e+08	8.41077e+08	7.41534e+08	6.18063e+08	2.78042e+07	4.58543e+06	4.42228e+07	3.56478e+06	1.55389e+08	1.07969e+08	L72	1.01724e+08	1.75739e+07	882	3.76296e+07		0	1	2.36857e+07	0	1996-12-26	1996-07-16		200058	1	广东省
58	000058	2016	3.91818e+07	2.54828e+09	1.68173e+07	4.6917e+07	7.89768e+08	7.57911e+08	6.72384e+08	5.78495e+08	1.85178e+07	1.78461e+07	6.0042e+07	4.62718e+06	1.81006e+08	1.4223e+08	L72		1.05338e+07	733	3.83049e+07		0	1	2.34165e+07	0	1996-12-26	1996-07-16		200058	1	广东省
58	000058	2017	6.2405e+07	6.99259e+09	4.10146e+07	2.43478e+08	4.41167e+09	2.02985e+09	1.98131e+09	1.3985e+09	5.7221e+07	4.31734e+07	1.44029e+08	2.15986e+07	4.217e+08	3.08025e+08	L72	2.96228e+08	1.56617e+08	2763	8.58075e+07		0	1	5.44085e+07	0	1996-12-26	1996-07-16		200058	1	广东省
58	000058	2018	5.93514e+07	7.12801e+09	4.40657e+07	1.21046e+08	4.67816e+09	1.61227e+09	1.60579e+09	1.06239e+09	4.44005e+07	3.96508e+07	1.21978e+08	8.43789e+07	2.2875e+08	2.35457e+07	L72	2.85898e+08	1.81574e+08	2411	8.13294e+07		0	1	4.25483e+07	0	1996-12-26	1996-07-16		200058	1	广东省
58	000058	2019	6.17825e+07	6.1906e+09	6.71388e+07	1.2921e+08	3.68001e+09	1.49323e+09	1.49323e+09	9.85448e+08	4.89987e+07	2.28296e+07	1.3386e+08	1.17032e+08	1.96368e+08	1.03168e+08	L72	2.8137e+08	5.18615e+07	2793	1.25757e+08		0	1	8.29011e+07	0	1996-12-26	1996-07-16		200058	1	广东省
58	000058	2020	2.36116e+08	5.83098e+09	1.02813e+08	1.24338e+08	3.34959e+09	1.40367e+09	1.40367e+09	9.84809e+08	1.06606e+08	2.21293e+07	1.05121e+08	9.23316e+07	6.93311e+07	3.01833e+07	L72	2.85673e+08	8.07872e+06	2615	9.29711e+07		0	1	7.85079e+07	0	1996-12-26	1996-07-16		200058	1	广东省
58	000058	2021	2.65397e+08	5.63237e+09	1.15799e+08	1.58562e+08	3.05917e+09	1.99465e+09	1.99465e+09	1.56131e+09	3.20057e+07	1.73332e+07	1.23159e+08	8.59572e+07	2.0175e+08	9.88269e+07	L72	7.75476e+08	3.86039e+07	11590	1.22616e+08		0	1	2.78262e+07	0	1996-12-26	1996-07-16		200058	1	广东省
58	000058	2022	2.59817e+08	5.31874e+09	1.29187e+08	1.37629e+08	2.86651e+09	1.8288e+09	1.8288e+09	1.5431e+09	2.54557e+07	1.89618e+07	1.19901e+08	5.11991e+07	6.30137e+07	4.00522e+07	L72	7.69959e+08	6.48675e+07	11242	1.00397e+08		0	1	8.65788e+07	0	1996-12-26	1996-07-16		200058	1	广东省
59	000059	1997	2.1281e+09	2.79015e+09	4.53966e+06	1.43831e+08	1.45444e+09	1.35539e+09	1.35539e+09	9.98944e+08	7.7473e+06	5.45696e+06	1.09921e+08	-4.24792e+07	276390420	2.21175e+08	C25									0	1997-01-30	1997-01-18			0	辽宁省
59	000059	1998	2.05899e+09	2.9266e+09	3.30104e+06	5.44379e+07	1.17437e+09	1.2535e+09	1.2535e+09	1.05203e+09	7.33382e+06	2.14816e+06	1.17624e+08	1.14732e+08	-4.28057e+07	2.33122e+07	C25	6.31385e+07	4.2979e+07		1.56182e+08				1.52437e+08	0	1997-01-30	1997-01-18			0	辽宁省
59	000059	1999	1.969e+09	2.83515e+09	4.68591e+06	1.40271e+07	1.25137e+09	1.3969e+09	1.3969e+09	1.15354e+09	1.54499e+07	3.14276e+06	1.33514e+08	-2.54853e+07	1.09108e+08	1.10688e+08	C25	6.00888e+07	3.54154e+07	3640	1.59999e+08				1.55088e+08	0	1997-01-30	1997-01-18			0	辽宁省
59	000059	2000	1.88837e+09	2.54949e+09	2.46344e+06	993911	1.05251e+09	1.12097e+09	1.12097e+09	9.89675e+08	5.86686e+06	1.9158e+07	1.03043e+08	2.32255e+06	-2.13258e+06	3.80668e+06	C25	5.99776e+07	5.69384e+07	3640	1.63068e+08				1.45477e+08	0	1997-01-30	1997-01-18			0	辽宁省
59	000059	2001	1.72455e+09	2.44456e+09	3.91628e+06	1.7196e+07	1.0761e+09	1.06703e+09	1.06703e+09	9.43539e+08	7.16442e+06	1.89476e+07	9.31004e+07	1.79685e+07	-1.84314e+07	3.93027e+06	C25	5.94136e+07	1.5377e+08	3640	1.60658e+08				1.41052e+08	0	1997-01-30	1997-01-18			0	辽宁省
59	000059	2002	1.82763e+09	2.49917e+09	1.67579e+06	447344	1.20487e+09	1.36121e+09	1.36121e+09	1.18735e+09	6.269e+06	2.30061e+07	1.19037e+08	1.05707e+08	-8.77055e+07	-5.82062e+07	C25	6.05623e+07	4.03169e+08	3640	1.617e+08				1.42746e+08	0	1997-01-30	1997-01-18			0	辽宁省
59	000059	2003	1.72457e+09	2.68221e+09	-884728	1.07137e+06	1.38031e+09	1.56401e+09	1.56401e+09	1.28386e+09	7.4848e+06	2.52733e+07	1.11269e+08	1.11456e+08	1.98883e+07	5.84013e+06	C25	9.10276e+07	3.14325e+08	3483	1.55962e+08		0	1	1.44132e+08	0	1997-01-30	1997-01-18			0	辽宁省
59	000059	2004	2.27671e+09	3.0188e+09	4.14791e+06	2.94511e+07	1.56679e+09	1.66271e+09	1.66271e+09	1.21369e+09	9.12646e+06	3.62753e+07	1.45371e+08	7.88739e+07	1.73649e+08	1.40094e+08	C25	9.50696e+07	5.50951e+08	3483	1.55122e+08		0	1	1.51312e+08	0	1997-01-30	1997-01-18			0	辽宁省
59	000059	2005	2.5557e+09	4.15273e+09	4.16024e+06	6.68627e+07	2.48917e+09	1.85646e+09	1.85646e+09	1.35785e+09	7.83917e+06	2.24947e+07	1.45717e+08	-1.00552e+07	3.26156e+08	2.46463e+08	C25	1.01549e+08	1.00576e+09	5477	1.75133e+08		0	1	1.71707e+08	0	1997-01-30	1997-01-18			0	辽宁省
59	000059	2006	3.55204e+09	4.48066e+09	2.93312e+06	6.76249e+06	2.67355e+09	2.48036e+09	2.48036e+09	1.97277e+09	5.38225e+06	2.65213e+07	1.94309e+08	1.46026e+08	1.37909e+08	8.93143e+07	C25	2.37427e+08	1.59973e+08	5462	2.43658e+08		0	1	2.3982e+08	0	1997-01-30	1997-01-18			0	辽宁省
59	000059	2007	3.78247e+09	8.97971e+09	6.32816e+07	1.31834e+07	3.30556e+09	3.35214e+09	3.35214e+09	2.35541e+09	7.37178e+06	2.65943e+07	4.64691e+08	1.54975e+08	3.3284e+08	2.401e+08	C25	3.02955e+08	8.13991e+07	5462			0	1		0	1997-01-30	1997-01-18			0	辽宁省
59	000059	2008	3.52262e+09	1.67628e+10	6.42682e+07	-2.34471e+08	10741495444	3.6688e+09	3.6688e+09	2.5284e+09	6.76832e+06	2.85619e+07	4.58326e+08	1.26049e+08	4.66871e+08	3.8484e+08	C25	2.98016e+08	4.54678e+09	7505	2.83607e+08		0	1	2.79754e+08	0	1997-01-30	1997-01-18			0	辽宁省
59	000059	2009	5.02189e+09	2.20538e+10	5.81004e+07	-1.51943e+09	1.54966e+10	2.8855e+09	2.8855e+09	1.91712e+09	4.49623e+06	2.71578e+07	4.92339e+08	1.75447e+08	2.61356e+08	2.07361e+08	C25	3.21633e+08	5.75854e+09	7929	2.83291e+08		0	1	2.79436e+08	0	1997-01-30	1997-01-18			0	辽宁省
59	000059	2010	1.69075e+10	2.65364e+10	4.97742e+07	-7.08345e+08	1.99191e+10	2.39273e+10	2.39273e+10	1.99843e+10	1.57318e+09	1.11558e+08	1.03049e+09	7.56494e+08	4.66963e+08	4.12658e+08	C25	5.05838e+08	4.06801e+08	9780	1.00985e+09		0	1	9.61079e+08	0	1997-01-30	1997-01-18			0	辽宁省
59	000059	2011	1.70962e+10	2.85364e+10	7.59801e+07	4.42978e+08	2.099e+10	3.7557e+10	3.7557e+10	3.21747e+10	1.94393e+09	2.05571e+08	1.40225e+09	7.74511e+08	1.03399e+09	8.42002e+08	C25	6.6062e+08	1.27886e+09	12603	1.20108e+09		0	1	1.14164e+09	0	1997-01-30	1997-01-18			0	辽宁省
59	000059	2012	1.85614e+10	3.27533e+10	6.8392e+07	7.0573e+08	2.53648e+10	3.60087e+10	3.60087e+10	3.16759e+10	1.60205e+09	2.74376e+08	1.26256e+09	9.83135e+08	1.97369e+08	1.99334e+07	C25	8.45657e+08	1.17198e+09	10247	1.32288e+09		0	1	1.24076e+09	0	1997-01-30	1997-01-18			0	辽宁省
59	000059	2013	1.67774e+10	2.8444e+10	6.66466e+07	9.53652e+07	2.12128e+10	4.15579e+10	4.15579e+10	3.73301e+10	1.72052e+09	3.89095e+08	1.53133e+09	6.50915e+08	-1.22339e+08	-1.61987e+08	C25	8.2162e+08	1.31473e+09	10463	1.45023e+09		0	1	1.32685e+09	0	1997-01-30	1997-01-18			0	辽宁省
59	000059	2014	1.76337e+10	3.45976e+10	4.18551e+07	1.53798e+08	2.51174e+10	4.39452e+10	4.39452e+10	4.08922e+10	1.64215e+09	2.38022e+08	1.35072e+09	9.99032e+08	-1.53208e+09	-1.4861e+09	C25	9.95574e+08	6.49925e+08	10355	1.49424e+09		0	1	1.3537e+09	0	1997-01-30	1997-01-18			0	辽宁省
59	000059	2015	1.49625e+10	2.99203e+10	4.82941e+07	3.80427e+08	2.07029e+10	3.09093e+10	3.09093e+10	2.5999e+10	1.55021e+09	2.91886e+08	1.51443e+09	8.41406e+08	3.0722e+08	3.62531e+08	C25	9.95857e+08	7.75962e+08	11779	1.4405e+09		0	1	1.28634e+09	1	1997-01-30	1997-01-18			0	辽宁省
59	000059	2016	1.43454e+10	3.13706e+10	4.47684e+07	9.84894e+08	2.02865e+10	2.91039e+10	2.91039e+10	2.09009e+10	2.3798e+09	3.27656e+08	1.59646e+09	7.5003e+08	2.26042e+09	1.84814e+09	C25	1.07264e+09	9.73434e+08	10835	1.35684e+09		0	1	1.20742e+09	0	1997-01-30	1997-01-18			0	辽宁省
59	000059	2017	1.39848e+10	3.09681e+10	6.32121e+07	1.14875e+09	1.83038e+10	3.37138e+10	3.37138e+10	2.56833e+10	2.55252e+09	3.05089e+08	1.62267e+09	5.89277e+08	2.59461e+09	1.94115e+09	C25	1.24753e+09	5.25672e+08	10233	1.45304e+09		0	1	1.26041e+09	0	1997-01-30	1997-01-18			0	辽宁省
59	000059	2018	1.3513e+10	3.24607e+10	1.10063e+08	1.19438e+09	1.87277e+10	3.66833e+10	3.66833e+10	3.03688e+10	2.07063e+09	2.52594e+08	1.64241e+09	4.65364e+08	1.3791e+09	1.12374e+09	C25	1.24481e+09	3.92022e+08	8298	1.43347e+09		0	1	1.26692e+09	0	1997-01-30	1997-01-18			0	辽宁省
59	000059	2019	1.39808e+10	2.93592e+10	8.38976e+07	2.77918e+08	1.52131e+10	3.96083e+10	3.96083e+10	3.38423e+10	1.76038e+09	3.00065e+08	1.53014e+09	4.46062e+08	1.20868e+09	1.04898e+09	C25	1.28804e+09	2.18356e+08	8649	1.53574e+09		0	1	1.38009e+09	0	1997-01-30	1997-01-18			0	辽宁省
59	000059	2020	1.27704e+10	2.78997e+10	6.79634e+07	4.47552e+08	1.37877e+10	3.04374e+10	3.04374e+10	2.66778e+10	9.3101e+08	3.26489e+08	1.31484e+09	4.05336e+08	3.20008e+08	3.44982e+08	C25	1.13716e+09	3.26477e+08	8332	1.44569e+09		0	1	1.31059e+09	0	1997-01-30	1997-01-18			0	辽宁省
59	000059	2021	1.20996e+10	3.21159e+10	1.14562e+08	1.61324e+09	1.72318e+10	3.85523e+10	3.85523e+10	3.0492e+10	4.16997e+09	3.16547e+08	1.65494e+09	3.21055e+08	1.12545e+09	9.37189e+08	C25	1.27266e+09	3.64487e+08	8056	1.44508e+09		0	1	1.30317e+09	0	1997-01-30	1997-01-18			0	辽宁省
59	000059	2022	1.1702e+10	3.26333e+10	1.18446e+08	4.88437e+08	1.75305e+10	4.90621e+10	4.90621e+10	4.09501e+10	5.24882e+09	3.40218e+08	1.1174e+09	2.43491e+08	7.94419e+08	6.00785e+08	C25	1422604711	2.0521e+08	8294	1.65508e+09		0	1	1.49307e+09	0	1997-01-30	1997-01-18			0	辽宁省
60	000060	1997	9.16253e+07	9.58347e+08	3.46945e+06	31533.2	5.47657e+08	8.51252e+08	8.51252e+08	7.42512e+08	4.56275e+06	1.82749e+07	4.80301e+07	2.12021e+07	4.83892e+07	4.61963e+07	C32									0	1997-01-23	1994-06-06			0	广东省
60	000060	1998	1.9396e+08	1.20432e+09	3.28713e+06	4.90002e+06	6.95159e+08	1.1374e+08	1.1374e+08		6.33894e+06	7.93388e+06	4.28859e+07	2.82723e+07	4.79912e+07	5.48209e+07	C32	2.35099e+07	5.33432e+07		1.79881e+07				1.79881e+07	0	1997-01-23	1994-06-06			0	广东省
60	000060	1999	1896589000	4263193000	82042000	91933000	3105383000	2870467000	2870467000	2313991000	15443000	48477000	250810000	122311000	145514000	140428000	C32	357056000	243000000	14037	155510000				140641000	0	1997-01-23	1994-06-06			0	广东省
60	000060	2000	2.04831e+09	4.57901e+09	8.55873e+07	9.24072e+07	3.4062e+09	2.85031e+09	2.85031e+09	2.21073e+09	2.05823e+07	5.49954e+07	3.2866e+08	1.10797e+08	1.45933e+08	1.41579e+08	C32	3.82691e+08	2.83912e+08	10901	1.69551e+08				1.46233e+08	0	1997-01-23	1994-06-06			0	广东省
60	000060	2001	1.98675e+09	4.66092e+09	7.39588e+06	9.58808e+07	3.53173e+09	2.78915e+09	2.78915e+09	2.26233e+09	2.4976e+07	6.06194e+07	2.72336e+08	1.49374e+08	3.5571e+07	4.38363e+07	C32	3.43022e+08	2.63787e+08	10993	1.94473e+08				1.62999e+08	0	1997-01-23	1994-06-06			0	广东省
60	000060	2002	2.11012e+09	4631882210	3.65384e+07	8.50136e+07	3.46851e+09	2.68498e+09	2.68498e+09	2.09563e+09	2.84044e+07	5.60469e+07	3.17634e+08	1.38631e+08	6.01605e+07	5.74375e+07	C32	3.83457e+08	1.59876e+08	8637	1.98782e+08				1.56146e+08	0	1997-01-23	1994-06-06			0	广东省
60	000060	2003	2.12383e+09	4.8146e+09	2.88224e+07	3.76367e+07	3.59373e+09	2.83558e+09	2.83558e+09	2.21886e+09	3.30114e+07	5.92792e+07	3.38382e+08	1.26298e+08	7.94996e+07	68019320	C32	4.12939e+08	2.13704e+08	8546	2.03841e+08		0	1	1.64314e+08	0	1997-01-23	1994-06-06			0	广东省
60	000060	2004	2.12265e+09	4.94727e+09	1.87006e+07	6.05648e+07	3.62295e+09	3.54842e+09	3.54842e+09	2.66358e+09	3.31058e+07	5.98554e+07	4.42148e+08	1.28605e+08	2.01892e+08	1.42392e+08	C32	5.1928e+08	1.46311e+08	8441	1.87572e+08		0	1	173509922	0	1997-01-23	1994-06-06			0	广东省
60	000060	2005	2.00386e+09	4.7526e+09	3.54091e+07	2.31612e+07	3.22193e+09	4.23725e+09	4.23725e+09	3.10487e+09	3.20788e+07	5.98673e+07	5.24283e+08	1.25403e+08	3.64802e+08	2.83772e+08	C32	5.44578e+08	2.08806e+08	8348	1.94997e+08		0	1	1.82751e+08	0	1997-01-23	1994-06-06			0	广东省
60	000060	2006	1.92096e+09	7.19787e+09	6.07733e+07	1.70985e+08	3.87313e+09	6.24023e+09	6.24023e+09	4.05833e+09	4.05934e+07	5.59404e+07	5.48094e+08	1.44065e+08	1.4505e+09	1.13835e+09	C32	6.69469e+08	2.43552e+08	8970	1.95401e+08		0	1	1.75389e+08	0	1997-01-23	1994-06-06			0	广东省
60	000060	2007	2.17376e+09	7.93413e+09	1.50603e+08	2.99537e+08	4.17067e+09	8.25841e+09	8.25712e+09	5.89334e+09	7.48604e+07	8.35776e+07	5.24976e+08	1.1058e+08	1.44007e+09	1.21471e+09	C32	8.41683e+08	5.05079e+08	8891	1.76602e+08		0	1	1.69517e+08	0	1997-01-23	1994-06-06			0	广东省
60	000060	2008	2.56233e+09	7.91996e+09	1.48797e+08	-1.17762e+07	3.94433e+09	7.45552e+09	7.44174e+09	5.84446e+09	8.95982e+07	9.60727e+07	5.30501e+08	2.5699e+08	5.20474e+08	4.05445e+08	C32	8.64396e+08	1.01869e+09	9005	2.29375e+08	中金岭南	1331645056	1	2.17804e+08	0	1997-01-23	1994-06-06			0	广东省
60	000060	2009	3.86082e+09	1.1647e+10	2.15922e+08	-9.07104e+07	6.92097e+09	7.57663e+09	7.55115e+09	5.94548e+09	7.75537e+07	2.86196e+08	6.28153e+08	8.08983e+06	6.20508e+08	5.19942e+08	C32	1.16435e+09	1552944000	10209	9.60298e+07	中金岭南	2520857600	1		0	1997-01-23	1994-06-06			0	广东省
60	000060	2010	4.2253e+09	1.45709e+10	2.9381e+08	-1.63929e+08	8.94361e+09	9.63529e+09	9.62069e+09	7.62647e+09	1.33199e+08	2.76139e+08	6.76202e+08	6.81749e+07	8.3418e+08	9.49988e+08	C32	1.19106e+09	8.75475e+08	10081	5.09366e+08	中金岭南	2720731904	1	3.47651e+08	0	1997-01-23	1994-06-06			0	广东省
60	000060	2011	4.02993e+09	1.40424e+10	2.58101e+08	1.19472e+08	7.38047e+09	1.86446e+10	1.8634e+10	1.5525e+10	3.07373e+08	3.06221e+08	6.96776e+08	2.24595e+08	1.63906e+09	1.0936e+09	C32	1.34468e+09	1.16706e+09	11066	5.97423e+08	中金岭南	7821658112	1	3.76928e+08	0	1997-01-23	1994-06-06			0	广东省
60	000060	2012	3.93618e+09	1.40732e+10	2.4928e+08	-1.12045e+08	6.98012e+09	1.84315e+10	1.83995e+10	1.62479e+10	1.80989e+08	3.00944e+08	6.90214e+08	2.68108e+08	7.78716e+08	5.33992e+08	C32	1.34608e+09	1.27138e+09	10831	6.52484e+08	中金岭南	8590241792	1	3.87756e+08	0	1997-01-23	1994-06-06			0	广东省
60	000060	2013	4.02385e+09	1.44497e+10	2.24579e+08	8.15582e+07	8.11244e+09	2.1156e+10	2.11177e+10	1.96539e+10	1.42932e+08	2.75487e+08	5.97917e+08	2.07298e+08	3.11385e+08	4.21062e+08	C32	1.35765e+09	1.27621e+09	10521	2.30952e+08	中金岭南	7833555456	1	0	0	1997-01-23	1994-06-06			0	广东省
60	000060	2014	4.50675e+09	1.42158e+10	2.18124e+08	7.3744e+07	7.68786e+09	2.46023e+10	2.45741e+10	2.30778e+10	1.42902e+08	2.79213e+08	5.62931e+08	2.84948e+08	2.7726e+08	5.5073e+08	C32	1.39777e+09	9.7349e+08	10221	6.62474e+08	中金岭南	8250146816	1	4.43595e+08	0	1997-01-23	1994-06-06			0	广东省
60	000060	2015	4.94977e+09	1.58828e+10	1.9432e+08	1.00887e+08	7.99286e+09	1.69609e+10	1.69379e+10	1.59206e+10	1.6527e+08	2.64172e+08	5.11529e+08	2.61292e+08	9.50464e+07	2.60721e+08	C32	1.38827e+09	8.72673e+08	7848	7.04125e+08	中金岭南	10321448960	1	4.51307e+08	0	1997-01-23	1994-06-06			0	广东省
60	000060	2016	5.08428e+09	1.69691e+10	2.02626e+08	8.24539e+07	8.75316e+09	1.50817e+10	1.50591e+10	1.33827e+10	2.00199e+08	2.6882e+08	5.27122e+08	2.16655e+08	3.73576e+08	3.41911e+08	C32	1.32724e+09	8.08273e+08	10120	7.3003e+08	中金岭南	8853421056	1	4.86451e+08	0	1997-01-23	1994-06-06			0	广东省
60	000060	2017	5.42062e+09	1.88688e+10	2.57233e+08	2.44978e+08	8.46329e+09	1.90133e+10	1.89666e+10	1.62718e+10	2.34962e+08	2.73747e+08	7.4185e+08	1.93363e+08	1.49773e+09	1.09355e+09	C32	1.50792e+09	1.54643e+09	9685	6.74138e+08	中金岭南	11177606144	1	4.57466e+08	0	1997-01-23	1994-06-06			0	广东省
60	000060	2018	5.97606e+09	1.95063e+10	3.19003e+08	1.89559e+08	8.78938e+09	2.00082e+10	1.99634e+10	1.72691e+10	2.36034e+08	2.89735e+08	4.71253e+08	2.82807e+08	1.32494e+09	9.09578e+08	C32	1.6238e+09	1.463e+09	9855	7.45873e+08	中金岭南	11454402560	1	5.11562e+08	0	1997-01-23	1994-06-06			0	广东省
60	000060	2019	7.23536e+09	2.03206e+10	3.48499e+08	9.24441e+07	8.95677e+09	2.28376e+10	2.28005e+10	2.07266e+10	1.8395e+08	2.83589e+08	5.33457e+08	1.77861e+08	1.03975e+09	8.71388e+08	C32	1.69929e+09	2.02428e+09	9611	7.9554e+08	中金岭南	13311925248	1	5.36194e+08	0	1997-01-23	1994-06-06			0	广东省
60	000060	2020	7.44366e+09	2.43483e+10	3.48293e+08	9.0048e+07	1.15068e+10	3.02528e+10	3.02261e+10	2.81482e+10	1.77288e+08	2.1856e+08	5.0788e+08	1.5044e+08	8.78218e+08	1.09984e+09	C32	1.70611e+09	2.66271e+09	9835	6.9839e+08	中金岭南	19155748864	1	6.06159e+08	0	1997-01-23	1994-06-06			0	广东省
60	000060	2021	7.72724e+09	27604131314	4.16598e+08	1.35971e+08	1.38403e+10	4.44996e+10	4.44492e+10	4.18002e+10	2.61764e+08	1.48619e+08	5.3278e+08	1.58999e+08	1.51111e+09	1.22111e+09	C32	1.93325e+09	4.64928e+09	9664	7.67627e+08	中金岭南	25740455936	1	6.93143e+08	0	1997-01-23	1994-06-06			0	广东省
60	000060	2022	1.12766e+10	3.26522e+10	3.70544e+08	1.66114e+08	1.73571e+10	5.54373e+10	5.53395e+10	5.25104e+10	2.5924e+08	1.52139e+08	5.20245e+08	9.44152e+07	1.38874e+09	1.23535e+09	C32	2.10343e+09	3.37615e+09	9743	7.9446e+08	中金岭南	33592240128	1	7.00128e+08	0	1997-01-23	1994-06-06			0	广东省
61	000061	1997	1.00879e+08	8.67346e+08	2.8315e+06	3.89212e+06	4.54821e+08	1.55823e+08	1.55823e+08	4.60012e+07	5.53447e+06	2.123e+07	2.84907e+07	-5.53995e+06	6.30615e+07	5.57946e+07	F51									0	1997-01-10	1994-01-19			0	广东省
61	000061	1998	6.34004e+08	1.23385e+09	6.57131e+06	-4.30956e+06	6.44653e+08	3.58348e+08	3.58348e+08	1.62634e+08	9.34015e+06	5.0201e+07	5.89137e+07	4.3078e+06	8.03797e+07	7.09177e+07	F51	3.11517e+07	1.16528e+08		2.72533e+07				1.70256e+07	0	1997-01-10	1994-01-19			0	广东省
61	000061	1999	6.57042e+08	1.40074e+09	9.01635e+06	7.06159e+06	7.6116e+08	6.06109e+08	6.06109e+08	3.63569e+08	8.71302e+06	6.91699e+07	7.25895e+07	1.15835e+07	9.29893e+07	8.35507e+07	F51	5.02569e+07	1.013e+08	2000	2.82378e+07				1.96622e+07	0	1997-01-10	1994-01-19			0	广东省
61	000061	2000	9.54375e+08	2.2466e+09	1.28285e+07	2.36611e+07	1.06631e+09	1.27159e+09	1.27159e+09	9.0015e+08	1.37633e+07	8.04624e+07	1.64443e+08	2.15433e+07	1.21098e+08	1.09593e+08	F51	1.00678e+08	2.45127e+08	3546	9.95227e+07				8.77712e+07	0	1997-01-10	1994-01-19			0	广东省
61	000061	2001	1.2739e+09	2.72039e+09	1.30784e+07	3.51353e+07	1.52582e+09	1.51892e+09	1.51892e+09	1.11935e+09	1.43163e+07	1.28096e+08	1.79096e+08	25265247	1.26039e+08	1.10131e+08	F51	1.29256e+08	2.14577e+08	4237	8.47995e+07				4.83115e+07	0	1997-01-10	1994-01-19			0	广东省
61	000061	2002	1.46567e+09	3.2939e+09	8.19547e+06	3.17594e+07	1.94983e+09	1.96911e+09	1.96911e+09	1.47944e+09	1.83418e+07	2.91399e+08	1.52395e+08	3.84222e+07	1.95672e+08	1.70127e+08	F51	1.62669e+08	2.29259e+08	5066	7.81676e+07				5.89556e+07	0	1997-01-10	1994-01-19			0	广东省
61	000061	2003	1.65667e+09	3.50295e+09	1.0919e+07	3.14275e+07	1.81956e+09	2.50055e+09	2.50055e+09	1.894e+09	2.04728e+07	3.78248e+08	2.13533e+08	3.26737e+07	1.09121e+08	1.00836e+08	F51	2.6268e+08	3.21493e+08	6494	1.3252e+08		0	1	9.53309e+07	0	1997-01-10	1994-01-19			0	广东省
61	000061	2004	1.87539e+09	4.09728e+09	1.60114e+07	2.39382e+07	2.33659e+09	2.27104e+09	2.27104e+09	1.64923e+09	1.96474e+07	3.42815e+08	2.23872e+08	4.86158e+07	3.37643e+07	3.07546e+07	F51	2.69306e+08	3.46032e+08	8605	1.38539e+08		0	1	1.03813e+08	0	1997-01-10	1994-01-19			0	广东省
61	000061	2005	1.9793e+09	4.41955e+09	1.9373e+07	5.36113e+07	2.57426e+09	2.40823e+09	2.40823e+09	1.77153e+09	2.32136e+07	4.00899e+08	2.45913e+08	6.25762e+07	1.07372e+08	9.55836e+07	F51	2.5604e+08	2.36341e+08	9889	1.83365e+08		0	1	1.21006e+08	0	1997-01-10	1994-01-19			0	广东省
61	000061	2006	1.85507e+09	4.21989e+09	1.61539e+07	4.52361e+07	2.23482e+09	1.70047e+09	1.70047e+09	1.13628e+09	2.56754e+07	2.23963e+08	2.33756e+08	5.02503e+07	5.44352e+07	8.66754e+07	F51	2.07726e+08	3.51173e+08	5723	1.17814e+08		0	1	8.85899e+07	0	1997-01-10	1994-01-19			0	广东省
61	000061	2007	1.61868e+09	5.30322e+09	2.21524e+07	1.03045e+08	2.97906e+09	1.4257e+09	1.4257e+09	7.63739e+08	3.57459e+07	1.35568e+08	2.53132e+08	6.55335e+07	1.99162e+08	2.43448e+08	F51	1.7775e+08	5.10281e+08	4752	1.24554e+08		0	1	9.59722e+07	0	1997-01-10	1994-01-19			0	广东省
61	000061	2008	1.58904e+09	6.15461e+09	3.03796e+07	5.68132e+07	2.74595e+09	1.28e+09	1.28e+09	6.66317e+08	3.41592e+07	1.45177e+08	2.92618e+08	6.27902e+07	4.56092e+07	1.25668e+08	F51	1.94235e+08	6.75724e+08	4332	1.43899e+08		0	1	1.0467e+08	0	1997-01-10	1994-01-19			0	广东省
61	000061	2009	1.47338e+09	7.011e+09	4.97734e+07	5.57298e+07	3.54301e+09	1.24595e+09	1.24595e+09	6.20989e+08	3.53306e+07	1.71106e+08	2.92237e+08	4.01079e+07	195859673	1.56483e+08	F51	2.18496e+08	5.22626e+08	5370	1.46455e+08		0	1	1.10319e+08	0	1997-01-10	1994-01-19			0	广东省
61	000061	2010	1.63646e+09	9.11276e+09	7.20443e+07	8.31344e+07	5.33492e+09	1.37082e+09	1.37082e+09	9.4823e+08	3.92137e+07	6.8377e+07	3.34936e+08	5.01464e+07	3.1525e+08	2.79411e+08	F51	247602858	9.13778e+08	5964	1.55003e+08		0	1	1.16303e+08	0	1997-01-10	1994-01-19			0	广东省
61	000061	2011	2.70005e+09	9.46894e+09	8.16011e+07	1.12434e+08	5.34779e+09	1.79568e+09	1.79568e+09	1.15526e+09	5.43312e+07	9.91233e+07	3.85089e+08	9.03203e+07	1.59543e+08	2.61439e+08	F51	2.92587e+08	1.38736e+09	7029	1.83347e+08		0	1	1.32055e+08	0	1997-01-10	1994-01-19			0	广东省
61	000061	2012	2.9218e+09	1.06166e+10	6.56771e+07	8.16992e+07	6.29616e+09	1.68198e+09	1.68198e+09	1.08643e+09	5.83341e+07	1.0252e+08	3.94721e+08	1.68102e+08	-2.14491e+07	1.04974e+08	L72	3.55103e+08	1.24407e+09	5336	1.93976e+08		0	1	1.35848e+08	0	1997-01-10	1994-01-19			0	广东省
61	000061	2013	2.78767e+09	1.22234e+10	8.64376e+07	8.87968e+07	6.10968e+09	2.18243e+09	2.16863e+09	1.34166e+09	9.99292e+07	7.8748e+07	3.90182e+08	1.39649e+08	2.10566e+08	2.15869e+08	L72	4.02685e+08	1.29694e+09	4363	2.29044e+08		0	1	1.62592e+08	0	1997-01-10	1994-01-19			0	广东省
61	000061	2014	3.07861e+09	1.38052e+10	9.62069e+07	7.9276e+07	7.64895e+09	1.64825e+09	1.64825e+09	8.89196e+08	1.14811e+08	1.13127e+08	4.0549e+08	1.3226e+08	8.58216e+07	1.35401e+08	L72	4.37864e+08	2.01582e+09	4880	2.4597e+08		0	1	1.64736e+08	0	1997-01-10	1994-01-19			0	广东省
61	000061	2015	2840403688	1.61315e+10	1.21358e+08	6.53668e+07	1.00467e+10	1.73665e+09	1.73665e+09	8.93409e+08	1.38366e+08	1.4441e+08	4.23159e+08	2.00581e+08	4.85543e+06	4.42668e+07	L72	5.16275e+08	1.79823e+09	5368	3.18687e+08		0	1	2.19016e+08	0	1997-01-10	1994-01-19			0	广东省
61	000061	2016	1.93763e+09	1.72492e+10	1.40607e+08	8.67144e+07	1.10009e+10	2.02008e+09	2.02008e+09	1.31466e+09	7.46785e+07	1.75835e+08	4.00615e+08	2.41375e+08	1.95012e+08	9.32742e+07	L72	5.42828e+08	1.29697e+09	5244	4.42133e+08		0	1	3.32623e+08	0	1997-01-10	1994-01-19			0	广东省
61	000061	2017	1.63301e+09	1.88434e+10	1.56797e+08	132221012	1.24345e+10	2.44628e+09	2.44628e+09	1.52287e+09	8.51141e+07	1.79486e+08	3.86521e+08	2.55719e+08	1.94714e+08	6.11725e+07	L72	5.39032e+08	8.21705e+08	5036	4.39712e+08		0	1	3.3866e+08	0	1997-01-10	1994-01-19			0	广东省
61	000061	2018	1.92538e+09	1.89997e+10	1.8597e+08	1.16392e+08	1.24093e+10	2.30206e+09	2.30206e+09	1.44878e+09	5.21259e+07	1.39041e+08	3.83428e+08	2.72966e+08	2.68385e+08	1.00226e+08	L72	5.44177e+08	5.37443e+08	4824	4.62271e+08		0	1	3.56181e+08	0	1997-01-10	1994-01-19			0	广东省
61	000061	2019	2.02547e+09	19600592081	2.24158e+08	1.75539e+08	1.27309e+10	2.85296e+09	2.85296e+09	1.82159e+09	2.63615e+07	1.11614e+08	3.97965e+08	2.30535e+08	6.22674e+08	4.06859e+08	L72	5.88361e+08	6.51287e+08	4644	4.76344e+08		0	1	3.56794e+08	0	1997-01-10	1994-01-19			0	广东省
61	000061	2020	1.98274e+09	1.94052e+10	3.07611e+08	1.07559e+08	1.23116e+10	3.17445e+09	3.17445e+09	2.03108e+09	5.29672e+07	1.19305e+08	4.12267e+08	1.92533e+08	6.46801e+08	4.42104e+08	L72	5.89081e+08	9.73278e+08	4863	5.00097e+08		0	1	3.92436e+08	0	1997-01-10	1994-01-19			0	广东省
61	000061	2021	2.01084e+09	2.06698e+10	4.08666e+08	1.6347e+08	1.31934e+10	4.09218e+09	4.09218e+09	2.76408e+09	7.368e+07	1.60839e+08	4.61351e+08	2.19129e+08	7.09898e+08	4.9558e+08	L72	6.77198e+08	6.58446e+08	4807	4.74343e+08		0	1	3.71357e+08	0	1997-01-10	1994-01-19			0	广东省
61	000061	2022	2.15548e+09	2.09876e+10	4.24934e+08	1.35368e+08	1.34707e+10	4.35358e+09	4.35358e+09	3.14824e+09	8.30519e+07	1.18308e+08	4.39602e+08	2.01665e+08	5.27416e+08	3.27339e+08	L72	7.61134e+08	3.75022e+08	4778	4.88136e+08		0	1	3.71806e+08	0	1997-01-10	1994-01-19			0	广东省
62	000062	1997	1.26949e+07	9.60799e+08	422488	-4.89179e+07	4.89444e+08	9.90001e+08	9.90001e+08	8.74742e+08	2.70841e+06	2.79582e+07	1.652e+07	-7.75263e+06	7.16921e+07	6.57695e+07	L71									0	1997-01-30	1994-01-19			0	广东省
62	000062	1998	3.19832e+08	1.3262e+09	1.23391e+06	-2.50845e+07	2.62881e+08	7.85138e+08	7.85138e+08	6.38045e+08	4.10026e+06	2.42821e+07	2.31121e+07	-3.04417e+06	1.26185e+08	1.3144e+08	L71	1.59707e+07	9.62144e+07		5.17957e+06				3.1494e+06	0	1997-01-30	1994-01-19			0	广东省
62	000062	1999	3.60632e+08	1.37813e+09	5.18919e+06	-3.00022e+07	2.82276e+08	8.3393e+08	8.3393e+08	6.71352e+08	6.74808e+06	3.1936e+07	3.5804e+07	-2.04579e+07	1.24266e+08	1.1655e+08	L71	3.14429e+07	3.22892e+07	4500	1.3896e+07				1.90132e+07	0	1997-01-30	1994-01-19			0	广东省
62	000062	2000	3.41659e+08	1.26471e+09	3.42292e+06	-1.75377e+07	1.17508e+08	4.68815e+08	4.68815e+08	3.90155e+08	6.89406e+06	2.01065e+07	3.36991e+07	-3.11773e+07	1.11684e+08	9.68158e+07	L71	17037503	2.22275e+07	4521	2.11757e+07				1.87656e+07	0	1997-01-30	1994-01-19			0	广东省
62	000062	2001	340058664	1286404559	3382279	9090741	100800438	286420091	286420091	210359356	5247728	11458477	29226710	-27183238	64646161	60134463	L71	19674664	8661874	5220	26682387				20260254	0	1997-01-30	1994-01-19			0	广东省
62	000062	2002	3.25993e+08	1.46957e+09	6.44337e+06	1.16181e+07	2.15276e+08	3.55628e+08	3.55628e+08	2.71002e+08	4.58677e+06	1.81456e+07	4.36332e+07	-8.27357e+06	3.4395e+07	2.64037e+07	L71	2.16803e+07	1.03066e+07	7119	2.25945e+07				2.07662e+07	0	1997-01-30	1994-01-19			0	广东省
62	000062	2003	3.08167e+08	1.43009e+09	5.90771e+06	-8.73588e+06	1.70467e+08	3.67789e+08	3.67789e+08	3.00351e+08	4.45577e+06	2.5477e+07	4.53906e+07	-7.77053e+06	8.20102e+06	1.59468e+06	L71	3.17167e+07	1.41669e+07	9756	2.49937e+07		0	1	2.20621e+07	0	1997-01-30	1994-01-19			0	广东省
62	000062	2004	4.93669e+08	2.71832e+09	2.38968e+07	509814	1.29793e+09	2.00961e+09	2.00961e+09	1.74163e+09	3.86329e+06	1.16527e+08	1.2858e+08	-447037	5.18636e+07	3.9324e+07	L71	5.01874e+07	1.63008e+07	13558	4.39954e+07		0	0	3.92234e+07	0	1997-01-30	1994-01-19			0	广东省
62	000062	2005	4.73699e+08	2.67803e+09	2.8653e+07	2.05239e+07	1.27867e+09	2.67753e+09	2.67753e+09	2.27448e+09	4.42322e+06	1.98113e+08	1.78466e+08	2.10851e+06	4.11124e+07	2.83448e+07	L71	8.62637e+07	4.01804e+07	12568	5.37532e+07		0	0	4.77351e+07	0	1997-01-30	1994-01-19			0	广东省
62	000062	2006	4.27283e+08	2.48163e+09	2.47528e+07	1.55332e+07	1.05449e+09	2.10514e+09	2.10514e+09	1.77013e+09	5.694e+06	192358501	1.71751e+08	3.26675e+06	7.95858e+07	6.16878e+07	L71	1.08287e+08	4.73636e+07	15174	5.11482e+07		0	0	4.32711e+07	0	1997-01-30	1994-01-19			0	广东省
62	000062	2007	1.56441e+08	2.78488e+09	1.33886e+07	-3.21309e+06	9.67133e+08	2.30402e+09	2.30402e+09	1.98374e+09	5.83668e+06	2.30387e+08	1.47942e+08	7.4277e+06	6.35883e+07	6.35739e+07	L71	8.28011e+07	3.57873e+07	15114	4.50101e+07	深圳华强	1008014144	0	4.07062e+07	0	1997-01-30	1994-01-19			0	广东省
62	000062	2008	1.23025e+08	2.04951e+09	3.28065e+06	3.9547e+06	6.8215e+08	1.79469e+09	1.79469e+09	1.57145e+09	6.37013e+06	1.10211e+08	9.96047e+07	-1.27683e+07	3.88928e+07	3.19188e+07	L71	6.6712e+07	1.37787e+07	11955	4.84388e+07		0	0	4.10357e+07	0	1997-01-30	1994-01-19			0	广东省
62	000062	2009	2.3545e+08	2.7491e+09	3.92652e+06	1.12649e+08	1.05525e+09	2.19691e+09	2.19691e+09	1.73739e+09	5.92138e+07	8.11956e+07	1.04247e+08	4.47222e+07	2.32883e+08	2.03064e+08	L71	7.17449e+07	2.1285e+07	13984	77338725	深圳华强	1042556544	0	65034919	0	1997-01-30	1994-01-19			0	广东省
62	000062	2010	3.22955e+08	3.82624e+09	5.18151e+06	1.3494e+08	2.03302e+09	4.4679e+08	4.4679e+08	1.25655e+08	3.78868e+07	5.06392e+07	6.64522e+07	3.13913e+07	1.9777e+08	1.76991e+08	L71	5.00674e+07	2.31025e+07	1026	4.1692e+07		0	0	2.10199e+07	0	1997-01-30	1994-01-19			0	广东省
62	000062	2011	3.09625e+08	4.6638e+09	1.26326e+07	6.48283e+07	2.89398e+09	6.83337e+08	6.83337e+08	2.5706e+08	3.53928e+07	9.07615e+07	1.14632e+08	5.24029e+07	8.00422e+07	4.95531e+07	L71	9.92524e+07	5.34252e+07	1559	5.16344e+07		0	0	2.01704e+07	0	1997-01-30	1994-01-19			0	广东省
[truncated: 59,958 more rows]
