# Supplementary material for: Corporate internal control, capacity utilization and total factor productivity
Source: PLoS One. 2025 Feb 11;20(2):e0318669. doi: 10.1371/journal.pone.0318669 (PMC11813102; doi:10.1371/journal.pone.0318669)
Supplement: S1 Dataset — (ZIP) [file pone.0318669.s001.zip › S1 Dataset/Model 8/Code.do]

* Installing external command
ssc install asreg

* Importing data
import excel Raw_data.xlsx, firstrow clear

* Manufacturing (which begins with a C) is classified as a secondary industry, and all other industries are classified as a primary industry.
gen Industry=substr(行业代码, 1, 1)
replace Industry=substr(行业代码, 1, 3) if Industry=="C"
 
* Eliminate missing values of operating income
drop if 营业收入==.

save data.dta, replace


* Cyclic regression
forvalues i = 1994(1)2022{
	use data.dta, clear
	gen YEAR=year-`i'+5
	xtset stkcd year
	keep if year>`i'-5 & year<=`i'
	
	* Excluding observations less than 5 years 
	bys stkcd : gen N=_N
	ta N
	drop if N<5
	
	* Company-by-company regression
	bys stkcd: asreg 营业收入 YEAR, fitted
	* Standard deviation of abnormal sales revenue over past 5 years
	bys stkcd: egen sd=sd(_residuals)
	* The average of normal sales revenue over past 5 years
	bys stkcd: egen mean=mean(营业收入)
	* Environmental uncertainty without industry adjustment
	gen EU_未调整=sd/mean
	keep if YEAR==5
	drop YEAR _*
	save eu`i'.dta,replace
}

* Merging data
clear
forv i=1994(1)2022{
	append using eu`i'.dta
}

sort stkcd year

* Industry median
bys Industry year: egen eu_行业中位数=median(EU_未调整)
gen EU_经行业调整后=EU_未调整/eu_行业中位数

drop N sd mean eu_行业中位数
sort stkcd year


* Winsorization
winsor2 EU_未调整 EU_经行业调整后, cuts(1 99) by(year) replace

tabstat EU_未调整 EU_经行业调整后, c(s) s(N mean sd min p50 max) format(%10.4f)

order stkcd 

format 营业收入 %18.2f
format EU_未调整 %8.6f
format EU_经行业调整后 %8.6f
drop Industry
rename EU_经行业调整后 EnvU

save Results.dta, replace

* Deleting temporary files
forvalue i=1994(1)2022{
    erase  eu`i'.dta 
} 
