# Supplementary material for: Corporate internal control, capacity utilization and total factor productivity
Source: PLoS One. 2025 Feb 11;20(2):e0318669. doi: 10.1371/journal.pone.0318669 (PMC11813102; doi:10.1371/journal.pone.0318669)
Supplement: S1 Dataset — (ZIP) [file pone.0318669.s001.zip › S1 Dataset/Model 8/Raw_data.xlsx]

## Sheet: Sheet1
stkcd	year	证券代码	营业收入	行业代码
1	1991	000001	334690000	J66
1	1992	000001	475510800	J66
1	1993	000001		J66
1	1994	000001		J66
1	1995	000001		J66
1	1996	000001		J66
1	1997	000001		J66
1	1998	000001		J66
1	1999	000001		J66
1	2000	000001		J66
1	2001	000001		J66
1	2002	000001		J66
1	2003	000001		J66
1	2004	000001		J66
1	2005	000001		J66
1	2006	000001		J66
1	2007	000001		J66
1	2008	000001		J66
1	2009	000001	0	J66
1	2010	000001		J66
1	2011	000001		J66
1	2012	000001		J66
1	2013	000001		J66
1	2014	000001		J66
1	2015	000001		J66
1	2016	000001		J66
1	2017	000001		J66
1	2018	000001		J66
1	2019	000001		J66
1	2020	000001		J66
1	2021	000001		J66
1	2022	000001		J66
2	1991	000002		K70
2	1992	000002	6.61356e+08	K70
2	1993	000002	1.08404e+09	K70
2	1994	000002	1.22754e+09	K70
2	1995	000002	1.50376e+09	K70
2	1996	000002	1.17771e+09	K70
2	1997	000002	1.94764e+09	K70
2	1998	000002	2.24612e+09	K70
2	1999	000002	2.8728e+09	K70
2	2000	000002	3.78367e+09	K70
2	2001	000002	4.45506e+09	K70
2	2002	000002	4.57436e+09	K70
2	2003	000002	6.38006e+09	K70
2	2004	000002	7.66723e+09	K70
2	2005	000002	1.05589e+10	K70
2	2006	000002	1.78482e+10	K70
2	2007	000002	3.55266e+10	K70
2	2008	000002	4.09918e+10	K70
2	2009	000002	4.8881e+10	K70
2	2010	000002	5.07139e+10	K70
2	2011	000002	7.17827e+10	K70
2	2012	000002	1.03116e+11	K70
2	2013	000002	1.35419e+11	K70
2	2014	000002	1.46388e+11	K70
2	2015	000002	1.95549e+11	K70
2	2016	000002	2.40477e+11	K70
2	2017	000002	2.42897e+11	K70
2	2018	000002	2.97679e+11	K70
2	2019	000002	3.67894e+11	K70
2	2020	000002	4.19112e+11	K70
2	2021	000002	4.52798e+11	K70
2	2022	000002	5.03838e+11	K70
3	1991	000003	468650600	S90
3	1992	000003	7.87756e+08	S90
3	1993	000003	1.05412e+09	S90
3	1994	000003	1.07238e+09	S90
3	1995	000003	9.01198e+08	S90
3	1996	000003	6.7023e+08	S90
3	1997	000003	5.26099e+08	S90
3	1998	000003	5.24198e+08	S90
3	1999	000003	4.80418e+08	S90
3	2000	000003	4.64724e+08	S90
3	2001	000003	3.66067e+07	S90
4	1991	000004	4.98714e+07	G54
4	1992	000004	9.4806e+07	G54
4	1993	000004	2.11735e+08	G54
4	1994	000004	2.05132e+08	G54
4	1995	000004	6.43608e+08	G54
4	1996	000004	3.33093e+08	G54
4	1997	000004	3.38608e+08	G54
4	1998	000004	1.20731e+08	G54
4	1999	000004	1.25648e+08	G54
4	2000	000004	1.31007e+08	G54
4	2001	000004	6.19845e+07	G54
4	2002	000004	1.21226e+08	G54
4	2003	000004	1.19535e+08	G54
4	2004	000004	1.06748e+08	G54
4	2005	000004	6.13767e+07	G54
4	2006	000004	4.5639e+07	G54
4	2007	000004	4.04495e+07	G54
4	2008	000004	4.33148e+07	G54
4	2009	000004	6.00806e+07	G54
4	2010	000004	1.31331e+08	C27
4	2011	000004	7.45037e+07	C27
4	2012	000004	9.73633e+07	C27
4	2013	000004	7.27846e+07	C27
4	2014	000004	80608820	C27
4	2015	000004	1.20454e+08	C27
4	2016	000004	2.8767e+08	C27
4	2017	000004	1.38606e+08	C27
4	2018	000004	3.66869e+08	C27
4	2019	000004	1.08247e+08	C27
4	2020	000004	2.80531e+08	I65
4	2021	000004	2.88944e+08	I65
4	2022	000004	1.66463e+08	I65
5	1992	000005	3.78647e+07	S90
5	1993	000005	3.40687e+07	S90
5	1994	000005	3.00205e+08	S90
5	1995	000005	2.50887e+08	S90
5	1996	000005	1.07197e+08	S90
5	1997	000005	4.07681e+07	S90
5	1998	000005	4.15713e+07	S90
5	1999	000005	1.35573e+08	S90
5	2000	000005	1.45947e+08	S90
5	2001	000005	6.71282e+07	S90
5	2002	000005	5.49432e+07	S90
5	2003	000005	9.15753e+07	S90
5	2004	000005	4.93782e+07	S90
5	2005	000005	4.53957e+07	S90
5	2006	000005	3.28062e+08	S90
5	2007	000005	2.99032e+08	S90
5	2008	000005	1.0872e+08	S90
5	2009	000005	4.31925e+07	S90
5	2010	000005	1.37234e+08	S90
5	2011	000005	6.35348e+07	S90
5	2012	000005	9.94212e+07	K70
5	2013	000005	5.20617e+07	K70
5	2014	000005	5.2777e+07	K70
5	2015	000005	8.4126e+07	K70
5	2016	000005	4.81863e+08	N77
5	2017	000005	5.30922e+08	N77
5	2018	000005	4.86181e+08	N77
5	2019	000005	5.52609e+08	N77
5	2020	000005	3.98921e+08	N77
5	2021	000005	3.83536e+08	N77
5	2022	000005	2.83744e+08	N77
6	1992	000006	1.08166e+08	K70
6	1993	000006	1.51064e+08	K70
6	1994	000006	1.35919e+08	K70
6	1995	000006	1.1011e+08	K70
6	1996	000006	1.85222e+08	K70
6	1997	000006	1.30427e+09	K70
6	1998	000006	1.64185e+09	K70
6	1999	000006	1.94249e+09	K70
6	2000	000006	1.88372e+09	K70
6	2001	000006	2.02419e+09	K70
6	2002	000006	2.08605e+09	K70
6	2003	000006	1.98709e+09	K70
6	2004	000006	1.87698e+09	K70
6	2005	000006	1.43386e+09	K70
6	2006	000006	1254539195	K70
6	2007	000006	1.02404e+09	K70
6	2008	000006	1.02174e+09	K70
6	2009	000006	1.84924e+09	K70
6	2010	000006	2.33873e+09	K70
6	2011	000006	2.58928e+09	K70
6	2012	000006	3.07625e+09	K70
6	2013	000006	4.61086e+09	K70
6	2014	000006	2.32873e+09	K70
6	2015	000006	3.65431e+09	K70
6	2016	000006	3.35883e+09	K70
6	2017	000006	2.95945e+09	K70
6	2018	000006	2.51184e+09	K70
6	2019	000006	3.73133e+09	K70
6	2020	000006	2.93473e+09	K70
6	2021	000006	3.08857e+09	K70
6	2022	000006	3.69981e+09	K70
7	1992	000007	1.39724e+08	K70
7	1993	000007	1.72965e+08	K70
7	1994	000007	1.06841e+08	K70
7	1995	000007	5.74809e+07	K70
7	1996	000007	1.20045e+08	K70
7	1997	000007	1.7376e+08	K70
7	1998	000007	3.1037e+08	K70
7	1999	000007	1.56357e+08	K70
7	2000	000007	5.21513e+07	K70
7	2001	000007	3.39715e+08	K70
7	2002	000007	2.2732e+08	K70
7	2003	000007	3.34488e+08	K70
7	2004	000007	1.35676e+08	K70
7	2005	000007	3.50588e+08	K70
7	2006	000007	1.93742e+08	K70
7	2007	000007	1.85308e+08	K70
7	2008	000007	1.5899e+08	K70
7	2009	000007	1.33311e+08	K70
7	2010	000007	1.43292e+08	H61
7	2011	000007	1.6534e+08	H61
7	2012	000007	3.12665e+08	H61
7	2013	000007	2.14349e+08	H61
7	2014	000007	1.98098e+08	H61
7	2015	000007	9.89615e+07	H61
7	2016	000007	3.88604e+07	H61
7	2017	000007	3.9644e+07	K70
7	2018	000007	4.24438e+07	K70
7	2019	000007	4.20208e+07	K70
7	2020	000007	4.51464e+07	K70
7	2021	000007	1.7835e+08	K70
7	2022	000007	2.20838e+08	K70
8	1992	000008	1.40379e+07	I64
8	1993	000008	1.4576e+07	I64
8	1994	000008	5.75459e+07	I64
8	1995	000008	1.81898e+07	I64
8	1996	000008	6.51362e+06	I64
8	1997	000008	7.63947e+07	I64
8	1998	000008	99187310	I64
8	1999	000008	91511773	I64
8	2000	000008	102721874	I64
8	2001	000008	2.43987e+07	I64
8	2002	000008	6.73523e+06	I64
8	2003	000008	1.96186e+07	I64
8	2004	000008	2.91631e+07	I64
8	2005	000008	4.01104e+07	I64
8	2006	000008	1.03564e+07	I64
8	2007	000008	9.90563e+06	I64
8	2008	000008	1.14319e+07	I64
8	2009	000008	1.00925e+07	I64
8	2010	000008	1.04368e+07	F51
8	2011	000008	1.39808e+07	F51
8	2012	000008	3.31481e+08	H61
8	2013	000008	3.04448e+08	H61
8	2014	000008	3.07181e+08	H61
8	2015	000008	1.29508e+09	C37
8	2016	000008	1.87601e+09	C37
8	2017	000008	2.33093e+09	C37
8	2018	000008	2.5649e+09	C37
8	2019	000008	3.22014e+09	C37
8	2020	000008	1.91752e+09	C37
8	2021	000008	2.2148e+09	C37
8	2022	000008	1.77295e+09	C37
9	1991	000009	4.09098e+08	S90
9	1992	000009	7.73356e+08	S90
9	1993	000009	9.80613e+08	S90
9	1994	000009	1.01281e+09	S90
9	1995	000009	7.4113e+08	S90
9	1996	000009	5.72169e+08	S90
9	1997	000009	7.13679e+08	S90
9	1998	000009	566737582	S90
9	1999	000009	8.58556e+08	S90
9	2000	000009	6.37505e+08	S90
9	2001	000009	8.49415e+08	S90
9	2002	000009	1.01855e+09	S90
9	2003	000009	1.28353e+09	S90
9	2004	000009	1.54392e+09	S90
9	2005	000009	2.05487e+09	S90
9	2006	000009	2.49138e+09	S90
9	2007	000009	1.94849e+09	S90
9	2008	000009	2.89224e+09	S90
9	2009	000009	3.26939e+09	S90
9	2010	000009	3.21678e+09	S90
9	2011	000009	4.06526e+09	S90
9	2012	000009	4.02459e+09	S90
9	2013	000009	4.15502e+09	S90
9	2014	000009	4.31148e+09	S90
9	2015	000009	4.86535e+09	S90
9	2016	000009	6.41175e+09	S90
9	2017	000009	7.02351e+09	S90
9	2018	000009	1.17155e+10	S90
9	2019	000009	1.19487e+10	S90
9	2020	000009	1.05939e+10	S90
9	2021	000009	1.75534e+10	S90
9	2022	000009	3.19987e+10	S90
10	1995	000010	1.75233e+08	F52
10	1996	000010	1.62701e+08	F52
10	1997	000010	1.58046e+08	F52
10	1998	000010	423142921	F52
10	1999	000010	4.16644e+08	F52
10	2000	000010	5.33286e+08	F52
10	2001	000010	1.65533e+08	F52
10	2002	000010	2.06081e+08	F52
10	2003	000010	2.31855e+08	F52
10	2004	000010	2.45686e+08	F52
10	2005	000010	1.83132e+08	F52
10	2006	000010	9.86381e+07	F52
10	2007	000010	1.2979e+08	F52
10	2008	000010	1.20216e+08	F52
10	2009	000010	1.46852e+08	F52
10	2010	000010	1.51868e+08	C35
10	2011	000010	1.84058e+08	C35
10	2012	000010	1.88168e+08	C35
10	2013	000010	3.62384e+08	C35
10	2014	000010	2.303e+08	C35
10	2015	000010	9.57379e+08	E48
10	2016	000010	1.05353e+09	E48
10	2017	000010	7.57886e+08	E48
10	2018	000010	3.4541e+08	E48
10	2019	000010	1.89307e+09	E48
10	2020	000010	1.40854e+09	E48
10	2021	000010	1.75691e+09	E48
10	2022	000010	6.13053e+08	E48
11	1992	000011	7.64127e+08	S90
11	1993	000011	749255242	S90
11	1994	000011	7.17903e+08	S90
11	1995	000011	1.0358e+09	S90
11	1996	000011	9.69979e+08	S90
11	1997	000011	7.05921e+08	S90
11	1998	000011	6.42541e+08	S90
11	1999	000011	5.49238e+08	S90
11	2000	000011	6.5812e+08	S90
11	2001	000011	1.02164e+09	S90
11	2002	000011	7.81285e+08	S90
11	2003	000011	1.07947e+09	S90
11	2004	000011	1.32629e+09	S90
11	2005	000011	9.63481e+08	S90
11	2006	000011	3.11949e+08	S90
11	2007	000011	3.32985e+08	S90
11	2008	000011	6.23465e+08	S90
11	2009	000011	8.45367e+08	S90
11	2010	000011	9.93175e+08	K70
11	2011	000011	1.40857e+09	K70
11	2012	000011	1.8613e+09	K70
11	2013	000011	1.61923e+09	K70
11	2014	000011	1.26845e+09	K70
11	2015	000011	1.07742e+09	K70
11	2016	000011	2.0592e+09	K70
11	2017	000011	2.90469e+09	K70
11	2018	000011	2.78724e+09	K70
11	2019	000011	3.96167e+09	K70
11	2020	000011	4.10437e+09	K70
11	2021	000011	4.49197e+09	K70
11	2022	000011	3.70867e+09	K70
12	1992	000012	2.10953e+08	C30
12	1993	000012	4.62175e+08	C30
12	1994	000012	6.71563e+08	C30
12	1995	000012	7.1668e+08	C30
12	1996	000012	7.25108e+08	C30
12	1997	000012	7.29629e+08	C30
12	1998	000012	7.54108e+08	C30
12	1999	000012	9.77656e+08	C30
12	2000	000012	1.11643e+09	C30
12	2001	000012	1040998473	C30
12	2002	000012	1055401736	C30
12	2003	000012	1329818162	C30
12	2004	000012	1881958592	C30
12	2005	000012	2302016737	C30
12	2006	000012	2951599066	C30
12	2007	000012	4187962628	C30
12	2008	000012	4273375853	C30
12	2009	000012	5279100133	C30
12	2010	000012	7743941694	C30
12	2011	000012	8270731730	C30
12	2012	000012	6994358029	C30
12	2013	000012	7733796114	C30
12	2014	000012	7044502645	C30
12	2015	000012	7430889111	C30
12	2016	000012	8974083407	C30
12	2017	000012	10879400746	C30
12	2018	000012	10609963011	C30
12	2019	000012	10472028099	C30
12	2020	000012	10671253445	C30
12	2021	000012	13629033650	C30
12	2022	000012	15198706998	C30
13	1992	000013	8.11415e+08	F51
13	1993	000013	1.79442e+09	F51
13	1994	000013	2.27908e+09	F51
13	1995	000013	1.37198e+09	F51
13	1996	000013	1.75124e+09	F51
13	1997	000013	2.45837e+09	F51
13	1998	000013	3.39037e+09	F51
13	1999	000013	6.21441e+08	F51
13	2000	000013	8.19097e+08	F51
13	2001	000013	7.24094e+08	F51
13	2002	000013	6.14678e+08	F51
13	2003	000013		F51
14	1992	000014	1.66028e+08	K70
14	1993	000014	4.81331e+08	K70
14	1994	000014	4.38685e+08	K70
14	1995	000014	5.35898e+08	K70
14	1996	000014	3.13441e+08	K70
14	1997	000014	2.41198e+08	K70
14	1998	000014	1.51074e+08	K70
14	1999	000014	1.67766e+08	K70
14	2000	000014	7.81836e+07	K70
14	2001	000014	4.65637e+08	K70
14	2002	000014	4.75793e+08	K70
14	2003	000014	2.95641e+08	K70
14	2004	000014	4.95311e+08	K70
14	2005	000014	4.3885e+08	K70
14	2006	000014	3.34827e+08	K70
14	2007	000014	1.85916e+08	K70
14	2008	000014	3.12132e+08	K70
14	2009	000014	6.93898e+08	K70
14	2010	000014	7.35196e+08	K70
14	2011	000014	3.99838e+08	K70
14	2012	000014	4.2131e+08	K70
14	2013	000014	5.6395e+08	K70
14	2014	000014	5.11815e+08	K70
14	2015	000014	4.13214e+08	K70
14	2016	000014	6.20757e+08	K70
14	2017	000014	5.13141e+08	K70
14	2018	000014	3.57929e+08	K70
14	2019	000014	4.3814e+08	K70
14	2020	000014	3.46673e+08	K70
14	2021	000014	6.41736e+08	K70
14	2022	000014	7.63602e+08	K70
15	1992	000015	1.56612e+08	S90
15	1993	000015	2.21689e+08	S90
15	1994	000015	2.20253e+08	S90
15	1995	000015	1.19118e+08	S90
15	1996	000015	1.69717e+08	S90
15	1997	000015	3.70484e+07	S90
15	1998	000015	3.68397e+07	S90
15	1999	000015	1.02988e+08	S90
15	2000	000015	1.03081e+08	S90
16	1992	000016	1.21279e+09	C39
16	1993	000016	2.20288e+09	C39
16	1994	000016	2.38677e+09	C39
16	1995	000016	3.61022e+09	C39
16	1996	000016	5.00632e+09	C39
16	1997	000016	6.34337e+09	C39
16	1998	000016	8.57389e+09	C39
16	1999	000016	1.01271e+10	C39
16	2000	000016	9.01273e+09	C39
16	2001	000016	6.74812e+09	C39
16	2002	000016	8.04165e+09	C39
16	2003	000016	1.28065e+10	C39
16	2004	000016	1.33625e+10	C39
16	2005	000016	1.14559e+10	C39
16	2006	000016	1.26562e+10	C39
16	2007	000016	1.21691e+10	C39
16	2008	000016	1.22053e+10	C39
16	2009	000016	1.3259e+10	C39
16	2010	000016	1.71115e+10	C39
16	2011	000016	1.62176e+10	C39
16	2012	000016	1.83379e+10	C39
16	2013	000016	2.00067e+10	C39
16	2014	000016	1.94235e+10	C39
16	2015	000016	1.83952e+10	C39
16	2016	000016	2.02993e+10	C39
16	2017	000016	3.12278e+10	C39
16	2018	000016	4.61268e+10	C39
16	2019	000016	5.51191e+10	C39
16	2020	000016	5.03518e+10	C39
16	2021	000016	4.91065e+10	C39
16	2022	000016	2.96079e+10	C39
17	1992	000017	1.16592e+09	C37
17	1993	000017	1.74405e+09	C37
17	1994	000017	1.61047e+09	C37
17	1995	000017	1.3674e+09	C37
17	1996	000017	1.02718e+09	C37
17	1997	000017	4.67595e+08	C37
17	1998	000017	1.42892e+08	C37
17	1999	000017	6.75731e+07	C37
17	2000	000017	6.79731e+07	C37
17	2001	000017	5.18753e+07	C37
17	2002	000017	7.15896e+07	C37
17	2003	000017	9.9015e+07	C37
17	2004	000017	1.38192e+08	C37
17	2005	000017	1.64222e+08	C37
17	2006	000017	2.19673e+08	C37
17	2007	000017	2.34601e+08	C37
17	2008	000017	2.74203e+08	C37
17	2009	000017	2.60908e+08	C37
17	2010	000017	2.99027e+08	C37
17	2011	000017	3.21044e+08	C37
17	2012	000017	2.92827e+08	C37
17	2013	000017	2.71112e+08	C37
17	2014	000017	2.12071e+08	C37
17	2015	000017	1.7099e+08	C37
17	2016	000017	1.41971e+08	C37
17	2017	000017	1.37491e+08	C37
17	2018	000017	1.19907e+08	C37
17	2019	000017	7.60227e+07	C37
17	2020	000017	1.17857e+08	C37
17	2021	000017	1.65247e+08	C37
17	2022	000017	4.44762e+08	C37
18	1992	000018	4.56368e+08	C17
18	1993	000018	4.27561e+08	C17
18	1994	000018	4.18451e+08	C17
18	1995	000018	4.30668e+08	C17
18	1996	000018	380339931	C17
18	1997	000018	371297560	C17
18	1998	000018	273572169	C17
18	1999	000018	276020617	C17
18	2000	000018	163758188	C17
18	2001	000018	141757227	C17
18	2002	000018	161738325	C17
18	2003	000018	208255352	C17
18	2004	000018	264335516	C17
18	2005	000018	272060118	C17
18	2006	000018	240613550	C17
18	2007	000018	103568595	C17
18	2008	000018	46881258	C17
18	2009	000018	27517759	C17
18	2010	000018	9351110	C17
18	2011	000018	9850484	C17
18	2012	000018	11095669	C17
18	2013	000018	26998990	C17
18	2014	000018	11015403	C17
18	2015	000018	4.01036e+09	C17
18	2016	000018	4.665e+09	E50
18	2017	000018	6.49712e+09	E50
18	2018	000018	2.42699e+09	E50
19	1992	000019	2.82375e+08	C15
19	1993	000019	3.63448e+08	C15
19	1994	000019	2.58834e+08	C15
19	1995	000019	2.68331e+08	C15
19	1996	000019	1.12826e+08	C15
19	1997	000019	1.04418e+08	C15
19	1998	000019	9.0667e+07	C15
19	1999	000019	6.5691e+07	C15
19	2000	000019	7.02398e+07	C15
19	2001	000019	6.11852e+07	C15
19	2002	000019	7.73694e+07	C15
19	2003	000019	6.20666e+07	C15
19	2004	000019	6.47535e+07	C15
19	2005	000019	8.14624e+07	C15
19	2006	000019	1.02483e+08	C15
19	2007	000019	1.92241e+08	C15
19	2008	000019	1.51118e+08	C15
19	2009	000019	1.84142e+08	C15
19	2010	000019	2.29797e+08	C15
19	2011	000019	3.1823e+08	C15
19	2012	000019	3.1079e+08	C15
19	2013	000019	4.38319e+08	C15
19	2014	000019	3.68121e+08	C15
19	2015	000019	3.38225e+08	C15
19	2016	000019	2.73384e+08	C15
19	2017	000019	3.15763e+08	C15
19	2018	000019	1.07588e+10	C15
19	2019	000019	1.106e+10	F51
19	2020	000019	1.18845e+10	F51
19	2021	000019	1.01396e+10	F51
19	2022	000019	8.31272e+09	F51
20	1992	000020	552621357	C39
20	1993	000020	462855931	C39
20	1994	000020	3.39801e+08	C39
20	1995	000020	353463423	C39
20	1996	000020	268613945	C39
20	1997	000020	173948400	C39
20	1998	000020	125173904	C39
20	1999	000020	1.49181e+08	C39
20	2000	000020	1.18412e+08	C39
20	2001	000020	8.28619e+07	C39
20	2002	000020	1.28961e+08	C39
20	2003	000020	1.18522e+08	C39
20	2004	000020	1.29246e+08	C39
20	2005	000020	1.14422e+08	C39
20	2006	000020	1.61209e+08	C39
20	2007	000020	1.93245e+08	C39
20	2008	000020	1.89401e+08	C39
20	2009	000020	5.08263e+08	C39
20	2010	000020	7.4558e+08	C39
20	2011	000020	8.75778e+08	C39
20	2012	000020	7.23891e+08	C39
20	2013	000020	6.26821e+08	C39
20	2014	000020	6.9484e+08	C39
20	2015	000020	4.99456e+08	C39
20	2016	000020	6.19168e+08	C39
20	2017	000020	8.5804e+08	C39
20	2018	000020	6.37047e+08	C39
20	2019	000020	7.21557e+08	C39
20	2020	000020	6.91742e+08	C39
20	2021	000020	7.65611e+08	C39
20	2022	000020	6.64435e+08	C39
21	1994	000021	7.01343e+08	C39
21	1995	000021	1.59877e+09	C39
21	1996	000021	1.61938e+09	C39
21	1997	000021	1.76981e+09	C39
21	1998	000021	2.82163e+09	C39
21	1999	000021	3.25455e+09	C39
21	2000	000021	3.86411e+09	C39
21	2001	000021	3.91869e+09	C39
21	2002	000021	6.17891e+09	C39
21	2003	000021	7.85976e+09	C39
21	2004	000021	6.92129e+09	C39
21	2005	000021	8.05922e+09	C39
21	2006	000021	1.02967e+10	C39
21	2007	000021	1.30932e+10	C39
21	2008	000021	1.39473e+10	C39
21	2009	000021	1.34053e+10	C39
21	2010	000021	2.07715e+10	C39
21	2011	000021	1.86304e+10	C39
21	2012	000021	1.63995e+10	C39
21	2013	000021	1.50395e+10	C39
21	2014	000021	1.64442e+10	C39
21	2015	000021	1.53618e+10	C39
21	2016	000021	1.50692e+10	C39
21	2017	000021	1.42098e+10	C39
21	2018	000021	1.6061e+10	C39
21	2019	000021	1.32238e+10	C39
21	2020	000021	1.49672e+10	C39
21	2021	000021	1.64883e+10	C39
21	2022	000021	1.61184e+10	C39
22	1993	000022	2.51825e+08	G58
22	1994	000022	3.5032e+08	G58
22	1995	000022	4.35362e+08	G58
22	1996	000022	4.09864e+08	G58
22	1997	000022	3.9847e+08	G58
22	1998	000022	3.188e+08	G58
22	1999	000022	3.78929e+08	G58
22	2000	000022	4.32171e+08	G58
22	2001	000022	475852613	G58
22	2002	000022	738687403	G58
22	2003	000022	1047836118	G58
22	2004	000022	1552651737	G58
22	2005	000022	1774334469	G58
22	2006	000022	1905312912	G58
22	2007	000022	2003562530	G58
22	2008	000022	1914007717	G58
22	2009	000022	1465434512	G58
22	2010	000022	1740417668	G58
22	2011	000022	1708136899	G58
22	2012	000022	1783846135	G55
22	2013	000022	1.78077e+09	G55
22	2014	000022	1.80477e+09	G55
22	2015	000022	1.87261e+09	G55
22	2016	000022	1.90511e+09	G55
22	2017	000022	2.45622e+09	G55
23	1993	000023	1.41247e+08	E47
23	1994	000023	7.58967e+07	E47
23	1995	000023	9.49501e+07	E47
23	1996	000023	6.23351e+07	E47
23	1997	000023	1.46727e+08	E47
23	1998	000023	2.65459e+08	E47
23	1999	000023	3.01216e+08	E47
23	2000	000023	2.56863e+08	E47
23	2001	000023	2.2303e+08	E47
23	2002	000023	3.36051e+08	E47
23	2003	000023	4.10022e+08	E47
23	2004	000023	4.94972e+08	E47
23	2005	000023	4.1231e+08	E47
23	2006	000023	6.6336e+08	E47
23	2007	000023	6.26408e+08	E47
23	2008	000023	5.36427e+08	E47
23	2009	000023	7.80131e+08	E47
23	2010	000023	9.19614e+08	E47
23	2011	000023	8.00148e+08	E47
23	2012	000023	8.77949e+08	C30
23	2013	000023	1.06954e+09	C30
23	2014	000023	1.09236e+09	C30
23	2015	000023	1.0378e+09	C30
23	2016	000023	1.00996e+09	C30
23	2017	000023	1.22919e+09	C30
23	2018	000023	1.61133e+09	C30
23	2019	000023	1.83053e+09	C30
23	2020	000023	1.78318e+09	C30
23	2021	000023	1.47987e+09	C30
23	2022	000023	3.63038e+08	C30
24	1993	000024	2.4563e+08	K70
24	1994	000024	3.24118e+08	K70
24	1995	000024	9.38862e+08	K70
24	1996	000024	1.81871e+09	K70
24	1997	000024	1.59794e+09	K70
24	1998	000024	5.9774e+08	K70
24	1999	000024	9.30466e+08	K70
24	2000	000024	2.91723e+09	K70
24	2001	000024	3320820664	K70
24	2002	000024	3854153934	K70
24	2003	000024	4838834917	K70
24	2004	000024	3475895992	K70
24	2005	000024	2659475668	K70
24	2006	000024	2939402576	K70
24	2007	000024	4111644668	K70
24	2008	000024	3573184200	K70
24	2009	000024	10137701049	K70
24	2010	000024	13782425231	K70
24	2011	000024	15111366642	K70
24	2012	000024	2.52968e+10	K70
24	2013	000024	3.25678e+10	K70
24	2014	000024	4.33851e+10	K70
25	1993	000025	4.56324e+08	S90
25	1994	000025	4.95072e+08	S90
25	1995	000025	4.12988e+08	S90
25	1996	000025	436002795	S90
25	1997	000025	3.7773e+08	S90
25	1998	000025	3.17455e+08	S90
25	1999	000025	3.08646e+08	S90
25	2000	000025	1.52616e+08	S90
25	2001	000025	7.03245e+08	S90
25	2002	000025	1.28932e+09	S90
25	2003	000025	1.43638e+09	S90
25	2004	000025	1.12475e+09	S90
25	2005	000025	1.04381e+09	S90
25	2006	000025	1.13369e+09	S90
25	2007	000025	9.91037e+08	S90
25	2008	000025	6.37897e+08	S90
25	2009	000025	4.32676e+08	S90
25	2010	000025	3.86348e+08	F51
25	2011	000025	4.03282e+08	F51
25	2012	000025	4.19643e+08	F51
25	2013	000025	4.86729e+08	F51
25	2014	000025	4.64988e+08	F51
25	2015	000025	3.03727e+08	F51
25	2016	000025	3.24241e+08	F51
25	2017	000025	3.47237e+08	F51
25	2018	000025	4.14239e+08	F51
25	2019	000025	5.71073e+08	F51
25	2020	000025	4.24419e+08	F51
25	2021	000025	5.0852e+08	F51
25	2022	000025	8.37656e+08	F51
26	1993	000026	2.66972e+08	C35
26	1994	000026	2.81731e+08	C35
26	1995	000026	3.49647e+08	C35
26	1996	000026	3.45814e+08	C35
26	1997	000026	3.67921e+08	C35
26	1998	000026	3.43996e+08	C35
26	1999	000026	2.7982e+08	C35
26	2000	000026	2.53028e+08	C35
26	2001	000026	219813846	C35
26	2002	000026	206241298	C35
26	2003	000026	228133082	C35
26	2004	000026	278246963	C35
26	2005	000026	3.41505e+08	C35
26	2006	000026	4.87241e+08	C35
26	2007	000026	8.05273e+08	C35
26	2008	000026	1.08641e+09	C35
26	2009	000026	1.2374e+09	C35
26	2010	000026	1.78075e+09	F52
26	2011	000026	2.56105e+09	F52
26	2012	000026	3.02396e+09	F52
26	2013	000026	3.1035e+09	F52
26	2014	000026	3.27814e+09	F52
26	2015	000026	3.1622e+09	F52
26	2016	000026	2.99386e+09	F52
26	2017	000026	3.34581e+09	F52
26	2018	000026	3.40045e+09	F52
26	2019	000026	3.70421e+09	F52
26	2020	000026	4.24344e+09	F52
26	2021	000026	5.24373e+09	F52
26	2022	000026	4.3541e+09	F52
27	1993	000027	6.38873e+08	D44
27	1994	000027	1.14504e+09	D44
27	1995	000027	1.31168e+09	D44
27	1996	000027	1.55264e+09	D44
27	1997	000027	1.39949e+09	D44
27	1998	000027	1.39631e+09	D44
27	1999	000027	1.58375e+09	D44
27	2000	000027	2.30802e+09	D44
27	2001	000027	3.34781e+09	D44
27	2002	000027	3.82859e+09	D44
27	2003	000027	4.80463e+09	D44
27	2004	000027	5.84278e+09	D44
27	2005	000027	6.90841e+09	D44
27	2006	000027	6.94505e+09	D44
27	2007	000027	1.03566e+10	D44
27	2008	000027	1.06429e+10	D44
27	2009	000027	1.13887e+10	D44
27	2010	000027	1.24647e+10	D44
27	2011	000027	1.4387e+10	D44
27	2012	000027	1.28285e+10	D44
27	2013	000027	12350782449	D44
27	2014	000027	1.2506e+10	D44
27	2015	000027	1.113e+10	D44
27	2016	000027	1.13181e+10	D44
27	2017	000027	1.55459e+10	D44
27	2018	000027	18527395542	D44
27	2019	000027	2.0817e+10	D44
27	2020	000027	2.04545e+10	D44
27	2021	000027	3.15696e+10	D44
27	2022	000027	3.75247e+10	D44
28	1993	000028	1.18072e+08	C27
28	1994	000028	1.28896e+08	C27
28	1995	000028	1.61202e+08	C27
28	1996	000028	1.5169e+08	C27
28	1997	000028	8.46182e+07	C27
28	1998	000028	8.84382e+07	C27
28	1999	000028	1.11953e+07	C27
28	2000	000028	1.07899e+08	C27
28	2001	000028	1.66867e+09	C27
28	2002	000028	1.86994e+09	C27
28	2003	000028	1.78087e+09	C27
28	2004	000028	1.57609e+09	C27
28	2005	000028	1.63557e+09	C27
28	2006	000028	5.66761e+09	C27
28	2007	000028	6.87831e+09	C27
28	2008	000028	8.36035e+09	C27
28	2009	000028	1.09499e+10	C27
28	2010	000028	1.30644e+10	F51
28	2011	000028	1.51303e+10	F51
28	2012	000028	1.80118e+10	F51
28	2013	000028	2.11995e+10	F51
28	2014	000028	2.39543e+10	F51
28	2015	000028	2.59931e+10	F51
28	2016	000028	4.12484e+10	F51
28	2017	000028	4.12636e+10	F51
28	2018	000028	4.31224e+10	F51
28	2019	000028	5.20458e+10	F51
28	2020	000028	5.96495e+10	F51
28	2021	000028	6.83578e+10	F51
28	2022	000028	7.34431e+10	F51
29	1993	000029	8.94137e+08	K70
29	1994	000029	1.563e+09	K70
29	1995	000029	1.19063e+09	K70
29	1996	000029	7.75037e+08	K70
29	1997	000029	1.18598e+09	K70
29	1998	000029	733452588	K70
29	1999	000029	8.49158e+08	K70
29	2000	000029	8.52841e+08	K70
29	2001	000029	6.16251e+08	K70
29	2002	000029	7.48052e+08	K70
29	2003	000029	9.62384e+08	K70
29	2004	000029	5.70542e+08	K70
29	2005	000029	8.52141e+08	K70
29	2006	000029	9.90894e+08	K70
29	2007	000029	8.45128e+08	K70
29	2008	000029	7.06005e+08	K70
29	2009	000029	7.50182e+08	K70
29	2010	000029	1.02106e+09	K70
29	2011	000029	1.0264e+09	K70
29	2012	000029	1.03015e+09	K70
29	2013	000029	2.11648e+09	K70
29	2014	000029	2.13231e+09	K70
29	2015	000029	2.16337e+09	K70
29	2016	000029	2.35202e+09	K70
29	2017	000029	1.34591e+09	K70
29	2018	000029	2.17519e+09	K70
29	2019	000029	2.54874e+09	K70
29	2020	000029	1.61501e+09	K70
29	2021	000029	1.32079e+09	K70
29	2022	000029	6.34385e+08	K70
30	1993	000030	3.87143e+08	C41
30	1994	000030	5.94501e+08	C41
30	1995	000030	5.14701e+08	C41
30	1996	000030	4.67504e+08	C41
30	1997	000030	8.81873e+08	C41
30	1998	000030	9.43304e+08	C41
30	1999	000030	1.01666e+09	C41
30	2000	000030	7.39839e+08	C41
30	2001	000030	5.14193e+08	C41
30	2002	000030	6.71182e+06	C41
30	2003	000030	7.72678e+07	C41
30	2004	000030	1.42607e+08	C41
30	2005	000030	8.1842e+07	C41
30	2006	000030		C41
30	2007	000030	1.80271e+06	C41
30	2008	000030	1.69947e+06	C41
30	2009	000030	1.85397e+06	C41
30	2010	000030	1.48036e+06	C41
30	2011	000030	109007	C41
30	2012	000030		C41
30	2013	000030	5.2278e+09	C41
30	2014	000030	5.01001e+09	C36
30	2015	000030	4.33151e+09	C36
30	2016	000030	5.85694e+09	C36
30	2017	000030	7.19326e+09	C36
30	2018	000030	7.85254e+09	C36
30	2019	000030	1.00638e+10	C36
30	2020	000030	1.11134e+10	C36
30	2021	000030	1.28282e+10	C36
30	2022	000030	1.25705e+10	C36
31	1993	000031	2.81529e+08	K70
31	1994	000031	3.21436e+08	K70
31	1995	000031	3.75778e+08	K70
31	1996	000031	1.24826e+08	K70
31	1997	000031	4.22662e+08	K70
31	1998	000031	3.78961e+08	K70
31	1999	000031	3.11822e+08	K70
31	2000	000031	3.1373e+08	K70
31	2001	000031	3.12453e+08	K70
31	2002	000031	4.11921e+08	K70
31	2003	000031	3.30851e+08	K70
31	2004	000031	3.44811e+08	K70
31	2005	000031	3.65548e+08	K70
31	2006	000031	3.45795e+08	K70
31	2007	000031	8.2377e+08	K70
31	2008	000031	1.08685e+09	K70
31	2009	000031	2.01354e+09	K70
31	2010	000031	2.11357e+09	K70
31	2011	000031	5.54107e+09	K70
31	2012	000031	7.94489e+09	K70
31	2013	000031	1.01786e+10	K70
31	2014	000031	9.04083e+09	K70
31	2015	000031	1.34995e+10	K70
31	2016	000031	1.80252e+10	K70
31	2017	000031	1.40424e+10	K70
31	2018	000031	1.41196e+10	K70
31	2019	000031	3.37866e+10	K70
31	2020	000031	3.84453e+10	K70
31	2021	000031	4.26145e+10	K70
31	2022	000031	3.95787e+10	K70
32	1993	000032	2.7569e+08	C39
32	1994	000032	2.76803e+08	C39
32	1995	000032	3.03395e+08	C39
32	1996	000032	2.6233e+08	C39
32	1997	000032	3.13733e+08	C39
32	1998	000032	4.97732e+08	C39
32	1999	000032	8.51657e+08	C39
32	2000	000032	1.1526e+09	C39
32	2001	000032	1.69181e+09	C39
32	2002	000032	1.38835e+09	C39
32	2003	000032	1.27897e+09	C39
32	2004	000032	1.52354e+09	C39
32	2005	000032	1.4764e+09	C39
32	2006	000032	1.69452e+09	C39
32	2007	000032	1.91149e+09	C39
32	2008	000032	1.70309e+09	C39
32	2009	000032	1.24669e+09	C39
32	2010	000032	1.49485e+09	C39
32	2011	000032	1.72203e+09	C39
32	2012	000032	1.51687e+09	C39
32	2013	000032	1.62544e+09	C39
32	2014	000032	3.07082e+09	C39
32	2015	000032	1.97006e+09	F51
32	2016	000032	1.9873e+09	F51
32	2017	000032	1.72106e+09	F51
32	2018	000032	1.60067e+09	F51
32	2019	000032	1.50113e+09	F51
32	2020	000032	1.5208e+09	F51
32	2021	000032	4.27036e+10	E49
32	2022	000032	5.10519e+10	E49
33	1994	000033	1.72712e+08	H61
33	1995	000033	1.58356e+08	H61
33	1996	000033	1.46285e+08	H61
33	1997	000033	1.32062e+08	H61
33	1998	000033	1.16413e+08	H61
33	1999	000033	1.02234e+08	H61
33	2000	000033	1.09973e+08	H61
33	2001	000033	1.02246e+08	H61
33	2002	000033	9.34197e+07	H61
33	2003	000033	6.96e+07	H61
33	2004	000033	7.44549e+07	H61
33	2005	000033	7.98854e+07	H61
33	2006	000033	7.64199e+07	H61
33	2007	000033	7.03944e+07	H61
33	2008	000033	6.86404e+07	H61
33	2009	000033	6.19572e+07	H61
33	2010	000033	7.14999e+07	H61
33	2011	000033	7.248e+07	H61
33	2012	000033	6.70097e+07	H61
33	2013	000033	8.02833e+07	H61
33	2014	000033	6.43797e+07	H61
33	2015	000033	1.17171e+08	H61
33	2016	000033	1.1475e+08	H61
34	1994	000034	6.40569e+08	S90
34	1995	000034	6.00446e+08	S90
34	1996	000034	5.59137e+08	S90
34	1997	000034	6.57363e+08	S90
34	1998	000034	5.91103e+08	S90
34	1999	000034	6.08704e+08	S90
34	2000	000034	4.15887e+08	S90
34	2001	000034	1.24767e+09	S90
34	2002	000034	6.90556e+08	S90
34	2003	000034	9.59519e+08	S90
34	2004	000034	3.69663e+08	S90
34	2005	000034	4.30221e+08	S90
34	2006	000034	3.42189e+08	S90
34	2007	000034	3.80575e+08	S90
34	2008	000034	2.79719e+08	S90
34	2009	000034	3.39366e+08	S90
34	2010	000034	4.02163e+08	S90
34	2011	000034	4.33687e+08	S90
34	2012	000034	4.57289e+08	S90
34	2013	000034	5.33059e+08	S90
34	2014	000034	5.09056e+08	S90
34	2015	000034	4.58063e+08	S90
34	2016	000034	4.05311e+10	F51
34	2017	000034	6.2216e+10	F51
34	2018	000034	8.18581e+10	F51
34	2019	000034	8.68034e+10	F51
34	2020	000034	9.20604e+10	F51
34	2021	000034	1.22385e+11	F51
34	2022	000034	1.1588e+11	F51
35	1994	000035	1.10075e+08	C39
35	1995	000035	7.51236e+07	C39
35	1996	000035	6.11058e+07	C39
35	1997	000035	2.45268e+08	C39
35	1998	000035	3.43737e+08	C39
35	1999	000035	6.14289e+08	C39
35	2000	000035	8.66152e+08	C39
35	2001	000035	1.44483e+09	C39
35	2002	000035	3.129e+09	C39
35	2003	000035	2.706e+09	C39
35	2004	000035	1.72744e+09	C39
35	2005	000035	8.04883e+07	C39
35	2006	000035	2.51642e+07	C39
35	2007	000035	1.05695e+07	C39
35	2008	000035	8.31459e+06	C39
35	2009	000035	5.64771e+06	C39
35	2010	000035	5284747	C39
35	2011	000035	5.52939e+06	C39
35	2012	000035	9.58947e+07	C39
35	2013	000035	4.09228e+07	C39
35	2014	000035	5.509e+08	N77
35	2015	000035	8.25399e+08	N77
35	2016	000035	9.805e+08	N77
35	2017	000035	1.61181e+09	N77
35	2018	000035	1.84688e+09	N77
35	2019	000035	1.85871e+10	N77
35	2020	000035	2.18675e+10	N77
35	2021	000035	2.05927e+10	N77
35	2022	000035	6.7067e+09	N77
36	1994	000036	1.13609e+08	C17
36	1995	000036	1.3491e+08	C17
36	1996	000036	1.45593e+08	C17
36	1997	000036	1.66273e+08	C17
36	1998	000036	4.63367e+08	C17
36	1999	000036	1.18631e+09	C17
36	2000	000036	2.4388e+09	C17
36	2001	000036	3.16412e+09	C17
36	2002	000036	3.74074e+09	C17
36	2003	000036	2.7218e+09	C17
36	2004	000036	9.41562e+08	C17
36	2005	000036	2.38508e+09	C17
36	2006	000036	5.36142e+09	C17
36	2007	000036	8.20514e+09	C17
36	2008	000036	1.28425e+08	C17
36	2009	000036	1.91966e+09	C17
36	2010	000036	1.11539e+09	K70
36	2011	000036	5.06729e+08	K70
36	2012	000036	3.4812e+08	K70
36	2013	000036	1.92608e+08	K70
36	2014	000036	2.05269e+08	K70
36	2015	000036	4.09028e+08	K70
36	2016	000036	2.17174e+09	K70
36	2017	000036	3.97175e+09	K70
36	2018	000036	3.33457e+09	K70
36	2019	000036	3.16862e+09	K70
36	2020	000036	2.70506e+09	K70
36	2021	000036	1.88193e+09	K70
36	2022	000036	2.34395e+09	K70
37	1994	000037	6.16958e+08	D44
37	1995	000037	4.10542e+08	D44
37	1996	000037	4.28069e+08	D44
37	1997	000037	4.2923e+08	D44
37	1998	000037	3.92831e+08	D44
37	1999	000037	6.0071e+08	D44
37	2000	000037	8.89714e+08	D44
37	2001	000037	1.08409e+09	D44
37	2002	000037	1.6229e+09	D44
37	2003	000037	1.86394e+09	D44
37	2004	000037	2.43271e+09	D44
37	2005	000037	3.03068e+09	D44
37	2006	000037	3.86175e+09	D44
37	2007	000037	3620124000	D44
37	2008	000037	3.15655e+09	D44
37	2009	000037	1.86783e+09	D44
37	2010	000037	1.60173e+09	D44
37	2011	000037	2.41582e+09	D44
37	2012	000037	1.26545e+09	D44
37	2013	000037	1.11043e+09	D44
37	2014	000037	1.2341e+09	D44
37	2015	000037	1.34502e+09	D44
37	2016	000037	1.57409e+09	D44
37	2017	000037	2.04577e+09	D44
37	2018	000037	1884937109	D44
37	2019	000037	1.22258e+09	D44
37	2020	000037	9.85254e+08	D44
37	2021	000037	7.57176e+08	D44
37	2022	000037	6.94228e+08	D44
38	1994	000038	1.36687e+08	I64
38	1995	000038	1.7124e+08	I64
38	1996	000038	1.66659e+08	I64
38	1997	000038	1.89419e+08	I64
38	1998	000038	1.69398e+08	I64
38	1999	000038	1.05478e+08	I64
38	2000	000038	5.86554e+07	I64
38	2001	000038	3.28009e+07	I64
38	2002	000038	1.61031e+08	I64
38	2003	000038	4.99889e+08	I64
38	2004	000038	6.4545e+07	I64
38	2005	000038	3.47508e+07	I64
38	2006	000038	47687.2	I64
38	2007	000038	1.78158e+06	I64
38	2008	000038	0	I64
38	2009	000038	1.10044e+08	I64
38	2010	000038	3.01294e+08	K70
38	2011	000038	9.90399e+07	K70
38	2012	000038	2.06237e+08	K70
38	2013	000038	1.68436e+08	K70
38	2014	000038	2.13193e+08	K70
38	2015	000038	3.05431e+08	K70
38	2016	000038	1.0292e+09	L72
38	2017	000038	1.51037e+09	L72
38	2018	000038	2.56933e+09	L72
38	2019	000038	1.83485e+09	L72
38	2020	000038	2.13024e+09	L72
38	2021	000038	2.2591e+09	L72
39	1994	000039	1.34197e+09	C33
39	1995	000039	2.35685e+09	C33
39	1996	000039	3.47799e+09	C33
39	1997	000039	4.29268e+09	C33
39	1998	000039	4.91304e+09	C33
39	1999	000039	5.19685e+09	C33
39	2000	000039	8.95416e+09	C33
39	2001	000039	6.76551e+09	C33
39	2002	000039	9.07867e+09	C33
39	2003	000039	1.38002e+10	C33
39	2004	000039	2.65678e+10	C33
39	2005	000039	3.09593e+10	C33
39	2006	000039	3.31678e+10	C33
39	2007	000039	48760826000	C33
39	2008	000039	47327281000	C33
39	2009	000039	20475507000	C33
39	2010	000039	51768316000	C33
39	2011	000039	64125053000	C33
39	2012	000039	54334057000	C33
39	2013	000039	57874411000	C33
39	2014	000039	70070855000	C33
39	2015	000039	58685804000	C33
39	2016	000039	51111652000	C33
39	2017	000039	76299930000	C33
39	2018	000039	93497622000	C33
39	2019	000039	85815341000	C33
39	2020	000039	94159083000	C33
39	2021	000039	163695980000	C33
39	2022	000039	141536654000	C33
40	1994	000040	2.4404e+08	S90
40	1995	000040	2.99679e+08	S90
40	1996	000040	2.67123e+08	S90
40	1997	000040	3.47335e+08	S90
40	1998	000040	3.16029e+08	S90
40	1999	000040	590004773	S90
40	2000	000040	374323531	S90
40	2001	000040	314770398	S90
40	2002	000040	230997781	S90
40	2003	000040	736527032	S90
40	2004	000040	8.50792e+08	S90
40	2005	000040	5.19913e+08	S90
40	2006	000040	5.72307e+08	S90
40	2007	000040	5.33091e+08	S90
40	2008	000040	3.18848e+08	S90
40	2009	000040	6.96718e+08	S90
40	2010	000040	7.77212e+08	K70
40	2011	000040	8.1737e+08	K70
40	2012	000040	8.60887e+08	K70
40	2013	000040	8.15111e+08	K70
40	2014	000040	1.03653e+09	K70
40	2015	000040	1.66573e+09	K70
40	2016	000040	3.7735e+09	K70
40	2017	000040	8.13103e+09	E48
40	2018	000040	8.67629e+09	D44
40	2019	000040	6.80576e+09	D44
40	2020	000040	3.47143e+09	D44
40	2021	000040	3.87672e+09	D44
40	2022	000040	3.03621e+09	D44
42	1994	000042	3.54513e+08	K70
42	1995	000042	3.74977e+08	K70
42	1996	000042	3.23022e+08	K70
42	1997	000042	1.00179e+09	K70
42	1998	000042	9.71382e+08	K70
42	1999	000042	1.18964e+09	K70
42	2000	000042	1.44289e+09	K70
42	2001	000042	1.40758e+09	K70
42	2002	000042	1.76406e+09	K70
42	2003	000042	1.95206e+09	K70
42	2004	000042	3.48783e+09	K70
42	2005	000042	1.33797e+09	K70
42	2006	000042	8.31043e+08	K70
42	2007	000042	1.08283e+09	K70
42	2008	000042	1.13924e+09	K70
42	2009	000042	2.04073e+09	K70
42	2010	000042	1.44734e+09	K70
42	2011	000042	1.9168e+09	K70
42	2012	000042	2.69826e+09	K70
42	2013	000042	2.21298e+09	K70
42	2014	000042	3.0328e+09	K70
42	2015	000042	5.04782e+09	K70
42	2016	000042	8.11576e+09	K70
42	2017	000042	8.65423e+09	K70
42	2018	000042	7.94211e+09	K70
42	2019	000042	7.21317e+09	K70
42	2020	000042	1.0697e+10	K70
42	2021	000042	8.67614e+09	K70
42	2022	000042	7.08304e+09	K70
43	1994	000043	2.82809e+08	S90
43	1995	000043	2.86187e+08	S90
43	1996	000043	4.50986e+08	S90
43	1997	000043	5.86602e+08	S90
43	1998	000043	6.80467e+08	S90
43	1999	000043	7.19081e+08	S90
43	2000	000043	8.76758e+08	S90
43	2001	000043	6.5955e+08	S90
43	2002	000043	1.06076e+09	S90
43	2003	000043	6.50302e+08	S90
43	2004	000043	8.86638e+08	S90
43	2005	000043	1.36735e+09	S90
43	2006	000043	1.40895e+09	S90
43	2007	000043	2.26254e+09	S90
43	2008	000043	1796852589	S90
43	2009	000043	1.75174e+09	S90
43	2010	000043	3.91935e+09	K70
43	2011	000043	3.70592e+09	K70
43	2012	000043	4.18532e+09	K70
43	2013	000043	6.22457e+09	K70
43	2014	000043	6.22624e+09	K70
43	2015	000043	5.51876e+09	K70
43	2016	000043	6.32269e+09	K70
43	2017	000043	5.89349e+09	K70
43	2018	000043	6.65565e+09	K70
45	1994	000045	2.82551e+08	C17
45	1995	000045	2.7469e+08	C17
45	1996	000045	1.95093e+08	C17
45	1997	000045	2.10483e+08	C17
45	1998	000045	1.53294e+08	C17
45	1999	000045	2.0826e+08	C17
45	2000	000045	2.92896e+08	C17
45	2001	000045	3.43884e+08	C17
45	2002	000045	4.5748e+08	C17
45	2003	000045	4.51965e+08	C17
45	2004	000045	4.48393e+08	C17
45	2005	000045	3.9206e+08	C17
45	2006	000045	5.55784e+08	C17
45	2007	000045	4.8927e+08	C17
45	2008	000045	3.64153e+08	C17
45	2009	000045	4.88073e+08	C17
45	2010	000045	6.37802e+08	C17
45	2011	000045	7.12894e+08	S90
45	2012	000045	8.45114e+08	F51
45	2013	000045	1.1311e+09	F51
45	2014	000045	1.21095e+09	F51
45	2015	000045	1.22675e+09	C39
45	2016	000045	1.1982e+09	C39
45	2017	000045	1.47555e+09	C39
45	2018	000045	1.27236e+09	C39
45	2019	000045	2.15818e+09	C39
45	2020	000045	2.10896e+09	C39
45	2021	000045	2.29375e+09	C39
45	2022	000045	2.83799e+09	C39
46	1994	000046	2.0227e+08	K70
46	1995	000046	2.18706e+08	K70
46	1996	000046	2.47356e+08	K70
46	1997	000046	2.85279e+08	K70
46	1998	000046	2.80882e+08	K70
46	1999	000046	1.03186e+08	K70
46	2000	000046	2.75171e+08	K70
46	2001	000046	3.4528e+08	K70
46	2002	000046	4.61319e+08	K70
46	2003	000046	5.76043e+08	K70
46	2004	000046	1.00194e+09	K70
46	2005	000046	5.53084e+08	K70
46	2006	000046	1.3377e+09	K70
46	2007	000046	4.16267e+09	K70
46	2008	000046	1.41955e+09	K70
46	2009	000046	2.379e+09	K70
46	2010	000046	1.62514e+09	K70
46	2011	000046	2.00269e+09	K70
46	2012	000046	4.4454e+09	K70
46	2013	000046	5.93751e+09	K70
46	2014	000046	6062469286	K70
46	2015	000046	9.44738e+09	K70
46	2016	000046	1.86216e+10	K70
46	2017	000046	8.3848e+09	K70
46	2018	000046	5.0073e+09	K70
46	2019	000046	3.02544e+09	K70
46	2020	000046	2197010318	J69
46	2021	000046	8.43991e+09	J69
46	2022	000046	7.14092e+09	J69
47	1994	000047	2.40587e+08	K70
47	1995	000047	1.24536e+08	K70
47	1996	000047	3.37874e+08	K70
47	1997	000047	2.06799e+08	K70
47	1998	000047	2.18289e+08	K70
47	1999	000047	1.32411e+08	K70
47	2000	000047	7.58452e+07	K70
47	2001	000047		K70
48	1994	000048	5.32319e+08	C13
48	1995	000048	6.78139e+08	C13
48	1996	000048	6.61439e+08	C13
48	1997	000048	8.31135e+08	C13
48	1998	000048	879759496	C13
48	1999	000048	835056515	C13
48	2000	000048	937695288	C13
48	2001	000048	814193974	C13
48	2002	000048	889413377	C13
48	2003	000048	8.5623e+08	C13
48	2004	000048	9.75818e+08	C13
48	2005	000048	7.86666e+08	C13
48	2006	000048	7.45865e+08	C13
48	2007	000048	8.51117e+08	C13
48	2008	000048	9.38872e+08	C13
48	2009	000048	1.43062e+09	C13
48	2010	000048	1.16221e+09	C13
48	2011	000048	1.32979e+09	C13
48	2012	000048	1.45335e+09	C13
48	2013	000048	1.56531e+09	C13
48	2014	000048	2.14441e+09	C13
48	2015	000048	2.30202e+09	C13
48	2016	000048	1.56123e+09	C13
48	2017	000048	1.54961e+09	C13
48	2018	000048	3.43694e+09	C13
48	2019	000048	4.91872e+09	C13
48	2020	000048	4.0715e+09	C13
48	2021	000048	3.22147e+09	C13
48	2022	000048	5.99566e+09	C13
49	1995	000049	3.31839e+07	C38
49	1996	000049	2.56427e+07	C38
49	1997	000049	2.8899e+07	C38
49	1998	000049	3.74475e+07	C38
49	1999	000049	1.61262e+08	C38
49	2000	000049	2.82574e+07	C38
49	2001	000049	4.71125e+07	C38
49	2002	000049	6.60763e+07	C38
49	2003	000049	2.87581e+07	C38
49	2004	000049	1.78126e+08	C38
49	2005	000049	6.76105e+08	C38
49	2006	000049	8.69202e+08	C38
49	2007	000049	7.62417e+08	C38
49	2008	000049	7.92677e+08	C38
49	2009	000049	9.16292e+08	C38
49	2010	000049	1.31602e+09	C38
49	2011	000049	2.24632e+09	C38
49	2012	000049	3.19523e+09	C38
49	2013	000049	4.4025e+09	C38
49	2014	000049	6.3896e+09	C38
49	2015	000049	8.43419e+09	C38
49	2016	000049	8.72441e+09	C38
49	2017	000049	1.2486e+10	C38
49	2018	000049	1.72492e+10	C38
49	2019	000049	1.84427e+10	C38
49	2020	000049	1.93978e+10	C38
49	2021	000049	1.94709e+10	C38
49	2022	000049	2.17491e+10	C38
50	1995	000050	1.50278e+08	C39
50	1996	000050	1.53767e+08	C39
50	1997	000050	2.19024e+08	C39
50	1998	000050	1.7236e+08	C39
50	1999	000050	2.69059e+08	C39
50	2000	000050	3.17614e+08	C39
50	2001	000050	2.78936e+08	C39
50	2002	000050	3.25574e+08	C39
50	2003	000050	6.3578e+08	C39
50	2004	000050	1.07091e+09	C39
50	2005	000050	1.10247e+09	C39
50	2006	000050	1.51118e+09	C39
50	2007	000050	1.72397e+09	C39
50	2008	000050	1.37625e+09	C39
50	2009	000050	2.19045e+09	C39
50	2010	000050	3454211508	C39
50	2011	000050	4614967219	C39
50	2012	000050	4333544367	C39
50	2013	000050	4519377681	C39
50	2014	000050	9322363339	C39
50	2015	000050	10530002724	C39
50	2016	000050	1.07368e+10	C39
50	2017	000050	1.40125e+10	C39
50	2018	000050	2.89115e+10	C39
50	2019	000050	3.0282e+10	C39
50	2020	000050	2.92327e+10	C39
50	2021	000050	3.18292e+10	C39
50	2022	000050	3.14475e+10	C39
55	1996	000055	3.27133e+08	C33
55	1997	000055	4.04949e+08	C33
55	1998	000055	500682171	C33
55	1999	000055	453909674	C33
55	2000	000055	431492778	C33
55	2001	000055	406956626	C33
55	2002	000055	437473890	C33
55	2003	000055	5.14003e+08	C33
55	2004	000055	6.23579e+08	C33
55	2005	000055	6.06499e+08	C33
55	2006	000055	6.71359e+08	C33
55	2007	000055	6.40247e+08	C33
55	2008	000055	7.84721e+08	C33
55	2009	000055	9.12979e+08	C33
55	2010	000055	1.16193e+09	C33
55	2011	000055	1.34878e+09	C33
55	2012	000055	1.3979e+09	C33
55	2013	000055	1.74762e+09	C33
55	2014	000055	1.93832e+09	C33
55	2015	000055	2.55047e+09	C33
55	2016	000055	4.20387e+09	C33
55	2017	000055	2.94747e+09	C33
55	2018	000055	3.04868e+09	C33
55	2019	000055	3.00575e+09	C33
55	2020	000055	2.9793e+09	C33
55	2021	000055	3.55772e+09	C33
55	2022	000055	3.84698e+09	C33
56	1996	000056	2.01848e+08	F52
56	1997	000056	2.14125e+08	F52
56	1998	000056	9.48885e+07	F52
56	1999	000056	3.14429e+08	F52
56	2000	000056	4.69563e+08	F52
56	2001	000056	3.0145e+08	F52
56	2002	000056	1.87833e+08	F52
56	2003	000056	1.14629e+08	F52
56	2004	000056	8.66713e+07	F52
56	2005	000056	1.88947e+08	F52
56	2006	000056	7.10308e+07	F52
56	2007	000056	42587072	F52
56	2008	000056	2.70533e+07	F52
56	2009	000056	2.2694e+07	F52
56	2010	000056	1.8312e+07	K70
56	2011	000056	1.94638e+07	K70
56	2012	000056	8.06225e+07	K70
56	2013	000056	3.52928e+07	K70
56	2014	000056	9.89387e+07	K70
56	2015	000056	2.68288e+08	K70
56	2016	000056	3.2584e+08	K70
56	2017	000056	7.02272e+08	K70
56	2018	000056	9.49111e+08	K70
56	2019	000056	9.48964e+08	L72
56	2020	000056	6.8573e+08	L72
56	2021	000056	7.5441e+08	L72
56	2022	000056	6.63175e+08	L72
58	1996	000058	1.65671e+09	C39
58	1997	000058	1.69792e+09	C39
58	1998	000058	1.73219e+09	C39
58	1999	000058	1.88245e+09	C39
58	2000	000058	2.30649e+09	C39
58	2001	000058	1.92225e+09	C39
58	2002	000058	2.20647e+09	C39
58	2003	000058	2.3217e+09	C39
58	2004	000058	2.58791e+09	C39
58	2005	000058	1.81579e+09	C39
58	2006	000058	1.90567e+09	C39
58	2007	000058	7.11081e+08	C39
58	2008	000058	3.18005e+08	L71
58	2009	000058	2.89691e+08	L71
58	2010	000058	3.92386e+08	L71
58	2011	000058	4.36844e+08	L71
58	2012	000058	4.63808e+08	L72
58	2013	000058	5.97358e+08	L72
58	2014	000058	6.81344e+08	L72
58	2015	000058	7.41534e+08	L72
58	2016	000058	6.72384e+08	L72
58	2017	000058	1.98131e+09	L72
58	2018	000058	1.60579e+09	L72
58	2019	000058	1.49323e+09	L72
58	2020	000058	1.40367e+09	L72
58	2021	000058	1.99465e+09	L72
58	2022	000058	1.8288e+09	L72
59	1997	000059	1.35539e+09	C25
59	1998	000059	1.2535e+09	C25
59	1999	000059	1.3969e+09	C25
59	2000	000059	1.12097e+09	C25
59	2001	000059	1.06703e+09	C25
59	2002	000059	1.36121e+09	C25
59	2003	000059	1.56401e+09	C25
59	2004	000059	1.66271e+09	C25
59	2005	000059	1.85646e+09	C25
59	2006	000059	2.48036e+09	C25
59	2007	000059	3.35214e+09	C25
59	2008	000059	3.6688e+09	C25
59	2009	000059	2.8855e+09	C25
59	2010	000059	2.39273e+10	C25
59	2011	000059	3.7557e+10	C25
59	2012	000059	3.60087e+10	C25
59	2013	000059	4.15579e+10	C25
59	2014	000059	4.39452e+10	C25
59	2015	000059	3.09093e+10	C25
59	2016	000059	2.91039e+10	C25
59	2017	000059	3.37138e+10	C25
59	2018	000059	3.66833e+10	C25
59	2019	000059	3.96083e+10	C25
59	2020	000059	3.04374e+10	C25
59	2021	000059	3.85523e+10	C25
59	2022	000059	4.90621e+10	C25
60	1997	000060	8.51252e+08	C32
60	1998	000060	1.1374e+08	C32
60	1999	000060	2870467000	C32
60	2000	000060	2.85031e+09	C32
60	2001	000060	2.78915e+09	C32
60	2002	000060	2.68498e+09	C32
60	2003	000060	2.83558e+09	C32
60	2004	000060	3.54842e+09	C32
60	2005	000060	4.23725e+09	C32
60	2006	000060	6.24023e+09	C32
60	2007	000060	8.25712e+09	C32
60	2008	000060	7.44174e+09	C32
60	2009	000060	7.55115e+09	C32
60	2010	000060	9.62069e+09	C32
60	2011	000060	1.8634e+10	C32
60	2012	000060	1.83995e+10	C32
60	2013	000060	2.11177e+10	C32
60	2014	000060	2.45741e+10	C32
60	2015	000060	1.69379e+10	C32
60	2016	000060	1.50591e+10	C32
60	2017	000060	1.89666e+10	C32
60	2018	000060	1.99634e+10	C32
60	2019	000060	2.28005e+10	C32
60	2020	000060	3.02261e+10	C32
60	2021	000060	4.44492e+10	C32
60	2022	000060	5.53395e+10	C32
61	1997	000061	1.55823e+08	F51
61	1998	000061	3.58348e+08	F51
61	1999	000061	6.06109e+08	F51
61	2000	000061	1.27159e+09	F51
61	2001	000061	1.51892e+09	F51
61	2002	000061	1.96911e+09	F51
61	2003	000061	2.50055e+09	F51
61	2004	000061	2.27104e+09	F51
61	2005	000061	2.40823e+09	F51
61	2006	000061	1.70047e+09	F51
61	2007	000061	1.4257e+09	F51
61	2008	000061	1.28e+09	F51
61	2009	000061	1.24595e+09	F51
61	2010	000061	1.37082e+09	F51
61	2011	000061	1.79568e+09	F51
61	2012	000061	1.68198e+09	L72
61	2013	000061	2.16863e+09	L72
61	2014	000061	1.64825e+09	L72
61	2015	000061	1.73665e+09	L72
61	2016	000061	2.02008e+09	L72
61	2017	000061	2.44628e+09	L72
61	2018	000061	2.30206e+09	L72
61	2019	000061	2.85296e+09	L72
61	2020	000061	3.17445e+09	L72
61	2021	000061	4.09218e+09	L72
61	2022	000061	4.35358e+09	L72
62	1997	000062	9.90001e+08	L71
62	1998	000062	7.85138e+08	L71
62	1999	000062	8.3393e+08	L71
62	2000	000062	4.68815e+08	L71
62	2001	000062	286420091	L71
62	2002	000062	3.55628e+08	L71
62	2003	000062	3.67789e+08	L71
62	2004	000062	2.00961e+09	L71
62	2005	000062	2.67753e+09	L71
62	2006	000062	2.10514e+09	L71
62	2007	000062	2.30402e+09	L71
62	2008	000062	1.79469e+09	L71
62	2009	000062	2.19691e+09	L71
62	2010	000062	4.4679e+08	L71
62	2011	000062	6.83337e+08	L71
62	2012	000062	1.55897e+09	L72
62	2013	000062	2.07584e+09	L72
62	2014	000062	2.66829e+09	L72
62	2015	000062	2.03365e+09	L72
62	2016	000062	5.5446e+09	L72
62	2017	000062	8.29788e+09	F51
62	2018	000062	1.17997e+10	F51
62	2019	000062	1.43553e+10	F51
62	2020	000062	1.6331e+10	F51
62	2021	000062	2.28406e+10	F51
62	2022	000062	2.39413e+10	F51
63	1997	000063	6.31234e+08	C39
63	1998	000063	1.96844e+09	C39
63	1999	000063	2.53891e+09	C39
63	2000	000063	4.52343e+09	C39
63	2001	000063	9.33202e+09	C39
63	2002	000063	1.10092e+10	C39
63	2003	000063	1.6036e+10	C39
63	2004	000063	22698153000	C39
63	2005	000063	21575920000	C39
63	2006	000063	23031684000	C39
63	2007	000063	34777181000	C39
63	2008	000063	44293427000	C39
63	2009	000063	60272563000	C39
63	2010	000063	70263874000	C39
63	2011	000063	86254456000	C39
63	2012	000063	84219358000	C39
63	2013	000063	75233724000	C39
63	2014	000063	81471275000	C39
63	2015	000063	100186389000	C39
63	2016	000063	101233182000	C39
63	2017	000063	108815273000	C39
63	2018	000063	85513150000	C39
63	2019	000063	90736582000	C39
63	2020	000063	101450670000	C39
63	2021	000063	114521641000	C39
63	2022	000063	122954418000	C39
65	1998	000065	1.6681e+08	E48
65	1999	000065	2.38393e+08	E48
65	2000	000065	3.2142e+08	E48
65	2001	000065	6.71383e+08	E48
65	2002	000065	7.92298e+08	E48
65	2003	000065	1.03362e+09	E48
65	2004	000065	1.72115e+09	E48
65	2005	000065	1.2462e+09	E48
65	2006	000065	1.49387e+09	E48
65	2007	000065	1.04069e+09	E48
65	2008	000065	1.10503e+09	E48
65	2009	000065	1.87409e+09	E48
65	2010	000065	1.82916e+09	E48
65	2011	000065	2.63236e+09	E48
65	2012	000065	1.66036e+09	E48
65	2013	000065	2.95826e+09	E48
65	2014	000065	3.0241e+09	E48
65	2015	000065	4.28557e+09	E48
65	2016	000065	8.76192e+09	E48
65	2017	000065	9.73003e+09	E48
65	2018	000065	9.98141e+09	E48
65	2019	000065	1.10602e+10	E48
65	2020	000065	1.28507e+10	E48
65	2021	000065	1.305e+10	E48
65	2022	000065	1.34333e+10	E48
66	1997	000066	7.36649e+08	C39
66	1998	000066	9.5032e+08	C39
66	1999	000066	1.67564e+09	C39
66	2000	000066	2.25316e+09	C39
66	2001	000066	2.05916e+09	C39
66	2002	000066	1.53966e+09	C39
66	2003	000066	1.51439e+09	C39
66	2004	000066	1.82821e+09	C39
66	2005	000066	2.44324e+09	C39
66	2006	000066	3.1994e+09	C39
66	2007	000066	4.24687e+09	C39
66	2008	000066	3.95015e+09	C39
66	2009	000066	2.26731e+10	C39
66	2010	000066	8.34444e+10	C39
66	2011	000066	76467965366	C39
66	2012	000066	7.97516e+10	C39
66	2013	000066	7.78586e+10	C39
66	2014	000066	7.72054e+10	C39
66	2015	000066	7.29359e+10	C39
66	2016	000066	6.91282e+10	C39
66	2017	000066	9.50684e+09	C39
66	2018	000066	1.00095e+10	C39
66	2019	000066	1.08438e+10	C39
66	2020	000066	1.44461e+10	C39
66	2021	000066	1.77904e+10	C39
66	2022	000066	1.40273e+10	C39
68	1997	000068	7.21537e+08	C39
68	1998	000068	2.2871e+08	C39
68	1999	000068	8.53421e+08	C39
68	2000	000068	1.12978e+09	C39
68	2001	000068	9.77508e+08	C39
68	2002	000068	1.06563e+09	C39
68	2003	000068	9.92013e+08	C39
68	2004	000068	1.69884e+09	C39
68	2005	000068	2.0676e+09	C39
68	2006	000068	2.01471e+09	C39
68	2007	000068	1.83502e+09	C39
68	2008	000068	2.29541e+09	C39
68	2009	000068	5.35e+08	C39
68	2010	000068	6.84859e+07	C39
68	2011	000068	4.81382e+06	C39
68	2012	000068	1.04954e+08	C39
68	2013	000068	7.21757e+08	C39
68	2014	000068	6.71946e+07	C39
68	2015	000068	1.70619e+08	C39
68	2016	000068	2.97563e+08	C39
68	2017	000068	4.1293e+08	C39
68	2018	000068	2.05898e+08	C39
68	2019	000068	2.25086e+08	C39
68	2020	000068	2.28679e+08	M74
68	2021	000068	9.3584e+08	M74
68	2022	000068	1.10859e+09	M74
69	1997	000069	1.59714e+08	L72
69	1998	000069	1.67909e+08	L72
69	1999	000069	2.80624e+08	L72
69	2000	000069	1.50791e+08	L72
69	2001	000069	1.96178e+08	L72
69	2002	000069	5.93624e+08	L72
69	2003	000069	4.96603e+08	L72
69	2004	000069	5.63953e+08	L72
69	2005	000069	6.55794e+08	L72
69	2006	000069	1.78654e+09	L72
69	2007	000069	1.72914e+09	L72
69	2008	000069	3.49068e+09	L72
69	2009	000069	1.0957e+10	L72
69	2010	000069	1.73177e+10	L72
69	2011	000069	1.73242e+10	L72
69	2012	000069	2.22844e+10	N78
69	2013	000069	2.81564e+10	N78
69	2014	000069	3.07182e+10	N78
69	2015	000069	3.22363e+10	N78
69	2016	000069	3.54811e+10	N78
69	2017	000069	4.23412e+10	N78
69	2018	000069	4.81423e+10	K70
69	2019	000069	6.0025e+10	K70
69	2020	000069	8.18681e+10	K70
69	2021	000069	1.02584e+11	K70
69	2022	000069	7.67671e+10	K70
70	2000	000070	570810294	C39
70	2001	000070	6.59158e+08	C39
70	2002	000070	4.93246e+08	C39
70	2003	000070	4.66068e+08	C39
70	2004	000070	5.01176e+08	C39
70	2005	000070	4.03609e+08	C39
70	2006	000070	5.05623e+08	C39
70	2007	000070	5.35321e+08	C39
70	2008	000070	7.0298e+08	C39
70	2009	000070	8.71113e+08	C39
70	2010	000070	1.06372e+09	C39
70	2011	000070	1.24686e+09	C39
70	2012	000070	1.61009e+09	C38
70	2013	000070	1.57195e+09	C38
70	2014	000070	1.91325e+09	C38
70	2015	000070	2.4498e+09	C38
70	2016	000070	4.61242e+09	C38
70	2017	000070	5.47307e+09	C38
70	2018	000070	5.706e+09	C38
70	2019	000070	4.32836e+09	C38
70	2020	000070	4.72243e+09	C38
70	2021	000070	4.59084e+09	C38
70	2022	000070	4.19161e+09	C38
78	1998	000078	6.44767e+07	C27
78	1999	000078	8.83917e+07	C27
78	2000	000078	1.98977e+08	C27
78	2001	000078	7.65052e+08	C27
78	2002	000078	8.29428e+08	C27
78	2003	000078	1.45641e+09	C27
78	2004	000078	2.32195e+09	C27
78	2005	000078	2.65799e+09	C27
78	2006	000078	2.69078e+09	C27
78	2007	000078	2.495e+09	C27
78	2008	000078	2.2118e+09	C27
78	2009	000078	2.71004e+09	C27
78	2010	000078	3.99905e+09	C27
78	2011	000078	5.30503e+09	C27
78	2012	000078	6.41802e+09	F52
78	2013	000078	7.99343e+09	F52
78	2014	000078	9.80235e+09	F52
78	2015	000078	1.11177e+10	F52
78	2016	000078	1.36059e+10	F52
78	2017	000078	2.49396e+10	F52
78	2018	000078	3.83809e+10	F52
78	2019	000078	4.14927e+10	F52
78	2020	000078	4.00225e+10	F52
78	2021	000078	4.10536e+10	F52
78	2022	000078	3.78349e+10	F52
88	1997	000088	2.63215e+08	G58
88	1998	000088	2.75297e+08	G58
88	1999	000088	2.29047e+08	G58
88	2000	000088	2.47837e+08	G58
88	2001	000088	3.83405e+08	G58
88	2002	000088	5.07724e+08	G58
88	2003	000088	5.90285e+08	G58
88	2004	000088	6.15921e+08	G58
88	2005	000088	6.43578e+08	G58
88	2006	000088	7.17036e+08	G58
88	2007	000088	7.02706e+08	G58
88	2008	000088	4.29807e+08	G58
88	2009	000088	4.01422e+08	G58
88	2010	000088	4.16937e+08	G58
88	2011	000088	3.60758e+08	G58
88	2012	000088	3.16465e+08	G54
88	2013	000088	3.07695e+08	G54
88	2014	000088	3.00851e+08	G54
88	2015	000088	2.48912e+08	G54
88	2016	000088	2.83737e+08	G54
88	2017	000088	3.43779e+08	G54
88	2018	000088	4.03514e+08	G54
88	2019	000088	5.93358e+08	G54
88	2020	000088	5.31181e+08	G54
88	2021	000088	6.79868e+08	G54
88	2022	000088	7.9761e+08	G54
89	1998	000089	2.47189e+08	G58
89	1999	000089	3.66569e+08	G58
89	2000	000089	4.53901e+08	G58
89	2001	000089	6.02979e+08	G58
89	2002	000089	7.11985e+08	G58
89	2003	000089	7.47983e+08	G58
89	2004	000089	9.17153e+08	G58
89	2005	000089	1.01271e+09	G58
89	2006	000089	1.1421e+09	G58
89	2007	000089	1.24173e+09	G58
89	2008	000089	1.5158e+09	G58
89	2009	000089	1.66272e+09	G58
89	2010	000089	1899466194	G58
89	2011	000089	2.33334e+09	G58
89	2012	000089	2.4733e+09	G56
89	2013	000089	2.54643e+09	G56
89	2014	000089	2.9733e+09	G56
89	2015	000089	2.95255e+09	G56
89	2016	000089	3.03631e+09	G56
89	2017	000089	3.32081e+09	G56
89	2018	000089	3.59924e+09	G56
89	2019	000089	3.80656e+09	G56
89	2020	000089	2.99674e+09	G56
89	2021	000089	3.30564e+09	G56
89	2022	000089	2.67118e+09	G56
90	1999	000090	1.35409e+09	E47
90	2000	000090	1.54687e+09	E47
90	2001	000090	1.45951e+09	E47
90	2002	000090	1.54612e+09	E47
90	2003	000090	1611586196	E47
90	2004	000090	1.66744e+09	E47
90	2005	000090	1.82474e+09	E47
90	2006	000090	1.97193e+09	E47
90	2007	000090	2.83514e+09	E47
90	2008	000090	2.84708e+09	E47
90	2009	000090	2.66647e+09	E47
90	2010	000090	3.54645e+09	E47
90	2011	000090	3.54721e+09	E47
90	2012	000090	3.08058e+09	E48
90	2013	000090	4.51391e+09	E48
90	2014	000090	5.29872e+09	E48
90	2015	000090	6.31778e+09	E48
90	2016	000090	6.20902e+09	E48
90	2017	000090	6.74959e+09	E48
90	2018	000090	1.02095e+10	E48
90	2019	000090	1.46653e+10	E48
90	2020	000090	1.71247e+10	E48
90	2021	000090	2.32693e+10	E48
90	2022	000090	2.6464e+10	E48
96	2000	000096	1.11815e+09	F51
96	2001	000096	1.12816e+09	F51
96	2002	000096	1.33009e+09	F51
96	2003	000096	1.69873e+09	F51
96	2004	000096	1.87837e+09	F51
96	2005	000096	2.06124e+09	F51
96	2006	000096	2.29788e+09	F51
96	2007	000096	2029975868	F51
96	2008	000096	1.80207e+09	F51
96	2009	000096	9.26829e+08	F51
96	2010	000096	1.38032e+09	F51
96	2011	000096	1.46159e+09	F51
96	2012	000096	9.65169e+08	F51
96	2013	000096	8.68284e+08	F51
96	2014	000096	1.00788e+09	F51
96	2015	000096	9.97837e+08	F51
96	2016	000096	9.05096e+08	F51
96	2017	000096	1.24317e+09	F51
96	2018	000096	1.6542e+09	F51
96	2019	000096	1.62309e+09	F51
96	2020	000096	1.22882e+09	F51
96	2021	000096	1.61971e+09	F51
96	2022	000096	2.10025e+09	F51
99	2000	000099	2.97264e+08	G56
99	2001	000099	3.15124e+08	G56
99	2002	000099	3.31e+08	G56
99	2003	000099	3.85483e+08	G56
99	2004	000099	4.35475e+08	G56
99	2005	000099	4.69818e+08	G56
99	2006	000099	4.88138e+08	G56
99	2007	000099	5.26912e+08	G56
99	2008	000099	6.7898e+08	G56
99	2009	000099	8.07504e+08	G56
99	2010	000099	8.79127e+08	G56
99	2011	000099	9.86654e+08	G56
99	2012	000099	1.0914e+09	G56
99	2013	000099	1.18719e+09	G56
99	2014	000099	1.33911e+09	G56
99	2015	000099	1.2894e+09	G56
99	2016	000099	1.17193e+09	G56
99	2017	000099	1.26976e+09	G56
99	2018	000099	1.42588e+09	G56
99	2019	000099	1.56725e+09	G56
99	2020	000099	1.55836e+09	G56
99	2021	000099	1.68073e+09	G56
99	2022	000099	1.79811e+09	G56
100	2003	000100	28254258408	C39
100	2004	000100	40282232711	C39
100	2005	000100	51675606107	C39
100	2006	000100	46855233469	C39
100	2007	000100	39062607000	C39
100	2008	000100	38413783000	C39
100	2009	000100	44287216000	C39
100	2010	000100	51833566000	C39
100	2011	000100	60751550000	C39
100	2012	000100	69448351000	C39
100	2013	000100	85324086000	C39
100	2014	000100	101028675000	C39
100	2015	000100	104579482000	C39
100	2016	000100	106473500000	C39
100	2017	000100	111577362000	C39
100	2018	000100	113360076000	C39
100	2019	000100	74933086000	C39
100	2020	000100	76677238000	C39
100	2021	000100	163540560000	C39
100	2022	000100	166552786000	C39
150	2000	000150	2.9286e+08	K70
150	2001	000150	1.43867e+08	K70
150	2002	000150	3.57944e+07	K70
150	2003	000150	1.4425e+08	K70
150	2004	000150	4.96816e+08	K70
150	2005	000150	4.05375e+08	K70
150	2006	000150	2.24277e+08	K70
150	2007	000150	2.50336e+08	K70
150	2008	000150	4.93289e+08	K70
150	2009	000150	362469677	K70
150	2010	000150	7.89176e+07	K70
150	2011	000150	105114953	K70
150	2012	000150	8.49045e+07	K70
150	2013	000150	7.2926e+08	K70
150	2014	000150	1.57673e+08	K70
150	2015	000150	1.03123e+09	K70
150	2016	000150	1.29646e+09	Q83
150	2017	000150	2.11617e+09	Q83
150	2018	000150	2204000845	Q83
150	2019	000150	1.79224e+09	Q83
150	2020	000150	1.56164e+09	Q83
150	2021	000150	1.33441e+09	Q83
150	2022	000150	9.84653e+08	Q83
151	2000	000151	3.97643e+08	O81
151	2001	000151	6.75887e+08	O81
151	2002	000151	5.23106e+08	O81
151	2003	000151	5.84224e+08	O81
151	2004	000151	7.97078e+08	O81
151	2005	000151	1.42343e+09	O81
151	2006	000151	1.0934e+09	O81
151	2007	000151	7.18168e+08	O81
151	2008	000151	6.41112e+08	O81
151	2009	000151	7.06012e+08	O81
151	2010	000151	9.35868e+08	F52
151	2011	000151	1.03839e+09	F52
151	2012	000151	1.67426e+09	F51
151	2013	000151	1.55512e+09	F51
151	2014	000151	2.53796e+09	F51
151	2015	000151	1.21243e+09	F51
151	2016	000151	1.76736e+09	F51
151	2017	000151	2.2286e+09	F51
151	2018	000151	1.27073e+09	F51
151	2019	000151	1.1836e+09	F51
151	2020	000151	7.80847e+08	F51
151	2021	000151	2.15961e+09	F51
151	2022	000151	4.22202e+09	F51
153	2000	000153	1.14146e+08	C27
153	2001	000153	1.59211e+08	C27
153	2002	000153	1.57938e+08	C27
153	2003	000153	1.79124e+08	C27
153	2004	000153	2.80542e+08	C27
153	2005	000153	4.41215e+08	C27
153	2006	000153	5.21295e+08	C27
153	2007	000153	703778687	C27
153	2008	000153	8.73808e+08	C27
153	2009	000153	9.55695e+08	C27
153	2010	000153	1.07418e+09	C27
153	2011	000153	1.51649e+09	C27
153	2012	000153	1.65776e+09	C27
153	2013	000153	1.5299e+09	C27
153	2014	000153	1.69895e+09	C27
153	2015	000153	1.55429e+09	C27
153	2016	000153	2.03368e+09	C27
153	2017	000153	2.57811e+09	C27
153	2018	000153	3.0134e+09	C27
153	2019	000153	3.23806e+09	C27
153	2020	000153	3.32118e+09	C27
153	2021	000153	3.50167e+09	C27
153	2022	000153	4.00402e+09	C27
155	2000	000155	1.04251e+09	C26
155	2001	000155	9.49947e+08	C26
155	2002	000155	1.00416e+09	C26
155	2003	000155	1.09964e+09	C26
155	2004	000155	9.69669e+08	C26
155	2005	000155	1.6279e+09	C26
155	2006	000155	1.51287e+09	C26
155	2007	000155	2.0343e+09	C26
155	2008	000155	2.64215e+09	C26
155	2009	000155	2.25133e+09	C26
155	2010	000155	2.00577e+09	C26
155	2011	000155	1.98702e+09	C26
155	2012	000155	2.11982e+09	C26
155	2013	000155	1.81092e+09	C26
155	2014	000155	8.42147e+08	C26
155	2015	000155	3.19629e+08	C26
155	2016	000155	1.8124e+09	C26
155	2017	000155	6.50912e+09	C26
155	2018	000155	4.27204e+09	C26
155	2019	000155	2.05111e+09	C26
155	2020	000155	1.99651e+09	D44
155	2021	000155	4.40801e+09	D44
155	2022	000155	3.80142e+09	D44
156	2000	000156	1.33875e+08	C29
156	2001	000156	1.32612e+08	C29
156	2002	000156	2.46508e+08	C29
156	2003	000156	4.14442e+08	C29
156	2004	000156	3.57693e+08	C29
156	2005	000156	3.60874e+08	C29
156	2006	000156	3.39627e+08	C29
156	2007	000156	4.55511e+08	C29
156	2008	000156	5.66299e+08	C29
156	2009	000156	7.51898e+08	C29
156	2010	000156	8.73449e+08	C33
156	2011	000156	1.03767e+09	C33
156	2012	000156	1.50861e+09	R86
156	2013	000156	1.80118e+09	R86
156	2014	000156	2.41162e+09	R86
156	2015	000156	2.85857e+09	R86
156	2016	000156	3.08118e+09	R86
156	2017	000156	3.20931e+09	R86
156	2018	000156	3.43599e+09	R86
156	2019	000156	3.71066e+09	R86
156	2020	000156	7.57765e+09	R86
156	2021	000156	8.48366e+09	R86
156	2022	000156	9.38605e+09	R86
157	2000	000157	2.4485e+08	C35
157	2001	000157	3.88329e+08	C35
157	2002	000157	6.65442e+08	C35
157	2003	000157	1.17333e+09	C35
157	2004	000157	3.38046e+09	C35
157	2005	000157	3.27889e+09	C35
157	2006	000157	4.62534e+09	C35
157	2007	000157	8.97356e+09	C35
157	2008	000157	1.35488e+10	C35
157	2009	000157	2.07622e+10	C35
157	2010	000157	3.21927e+10	C35
157	2011	000157	4.63226e+10	C35
157	2012	000157	48071170000	C35
157	2013	000157	3.85418e+10	C35
157	2014	000157	2.58512e+10	C35
157	2015	000157	2.07533e+10	C35
157	2016	000157	2.00225e+10	C35
157	2017	000157	2.32729e+10	C35
157	2018	000157	2.86965e+10	C35
157	2019	000157	4.33074e+10	C35
157	2020	000157	6.51089e+10	C35
157	2021	000157	6.71306e+10	C35
157	2022	000157	4.16315e+10	C35
158	2000	000158	1.83213e+09	C17
158	2001	000158	1.72516e+09	C17
158	2002	000158	1.89724e+09	C17
158	2003	000158	2.0614e+09	C17
158	2004	000158	2.3065e+09	C17
158	2005	000158	2.32612e+09	C17
158	2006	000158	2.64585e+09	C17
158	2007	000158	2.92783e+09	C17
158	2008	000158	3.00414e+09	C17
158	2009	000158	3.09591e+09	C17
158	2010	000158	3.70081e+09	C17
158	2011	000158	4.70488e+09	C17
158	2012	000158	5.02251e+09	C17
158	2013	000158	5857395314	C17
158	2014	000158	6.56852e+09	C17
158	2015	000158	8.90194e+09	C17
158	2016	000158	1.09743e+10	C17
158	2017	000158	1.12545e+10	C17
158	2018	000158	9.65611e+09	C17
158	2019	000158	9.44662e+09	I65
158	2020	000158	9.8838e+09	I65
158	2021	000158	1.08816e+10	I65
158	2022	000158	9.66347e+09	I65
159	2000	000159	3.49994e+08	C25
159	2001	000159	3.1001e+08	C25
159	2002	000159	5.13387e+08	C25
[truncated: 59,639 more rows]
