# Supplementary material for: Corporate internal control, capacity utilization and total factor productivity
Source: PLoS One. 2025 Feb 11;20(2):e0318669. doi: 10.1371/journal.pone.0318669 (PMC11813102; doi:10.1371/journal.pone.0318669)
Supplement: S1 Dataset — (ZIP) [file pone.0318669.s001.zip › S1 Dataset/Model regression analysis/Code.do]

* Main regression.

* Model 2.

xtreg LnTFP_LP IC L.LEV L.TAT L.ROA L.TQ L.RD ShrZ L.ManaHold L.LnSALARY L.LnASSET SOE dum_yr* dum_ind*, fe r


* Model 3.

xtreg CAUT IC L.LEV L.TAT L.ROA L.TQ L.RD ShrZ L.ManaHold L.LnSALARY L.LnASSET SOE dum_yr* dum_ind*, fe r


* Model 4.

xtreg LnTFP_LP IC CAUT L.LEV L.TAT L.ROA L.TQ L.RD ShrZ L.ManaHold L.LnSALARY L.LnASSET SOE dum_yr* dum_ind*, fe r


* Confidence interval of θ1×δ2 at 95% confidence.

bootstrap r(ind_eff) r(dir_eff), reps(5000): sgmediation LnTFP_LP, mv(CAUT) iv(IC) cv(LEV1 TAT1 ROA1 TQ1 RD1 ShrZ ManaHold1 LnSALARY1 LnASSET1 SOE dum_yr* dum_ind*)

estat bootstrap, percentile bc


* Sobel test.

sgmediation LnTFP_LP, mv(CAUT) iv(IC) cv(LEV1 TAT1 ROA1 TQ1 RD1 ShrZ ManaHold1 LnSALARY1 LnASSET1 SOE dum_yr* dum_ind*)
