# Supplementary material for: Corporate internal control, capacity utilization and total factor productivity
Source: PLoS One. 2025 Feb 11;20(2):e0318669. doi: 10.1371/journal.pone.0318669 (PMC11813102; doi:10.1371/journal.pone.0318669)
Supplement: S1 Dataset — (ZIP) [file pone.0318669.s001.zip › S1 Dataset/Robust test/Analyses based on PSM sample/Code.do]

* Heckman Heckman two-step test.

* bysort code: gen IC4= IC[_n-1]  
* gen DIC =(IC > IC4)
xtset code1 year

* gen t= DIC
set seed 10101 
* gen ranorder = runiform( )
sort ranorder

* Model 7. 

psmatch2  t  LEV1 TAT1 ROA1 TQ1 RD1 ShrZ ManaHold1 LnSALARY1 LnASSET1  STATE dum_yr* dum_ind*,  n(1)  ate  ties logit common noreplacement

xtset code1 year

* Model 2.

xtreg LnTFP_LP IC L.LEV L.TAT L.ROA L.TQ L.RD ShrZ L.ManaHold L.LnSALARY L.LnASSET  STATE dum_yr* dum_ind* if _support==1, fe r

* Model 3.

xtreg CAUT IC L.LEV L.TAT L.ROA L.TQ L.RD ShrZ L.ManaHold L.LnSALARY L.LnASSET  STATE dum_yr* dum_ind* if _support==1, fe r

* Model 4.

xtreg LnTFP_LP IC CAUT L.LEV L.TAT L.ROA L.TQ L.RD ShrZ L.ManaHold L.LnSALARY L.LnASSET STATE dum_yr* dum_ind* if _support==1, fe r
