# Supplementary material for: Corporate internal control, capacity utilization and total factor productivity
Source: PLoS One. 2025 Feb 11;20(2):e0318669. doi: 10.1371/journal.pone.0318669 (PMC11813102; doi:10.1371/journal.pone.0318669)
Supplement: S1 Dataset — (ZIP) [file pone.0318669.s001.zip › S1 Dataset/Robust test/Grouping test for Model 2, and constructing Model 8/Code.do]

* Grouping test for Model 2

* bysort ind year: egen CAUT50=pctile(CAUT),p(50)
* gen DCAUT =(CAUT> CAUT50)
xtset code1 year

xtreg LnTFP_LP IC L.LEV L.TAT L.ROA L.TQ L.RD ShrZ L.ManaHold L.LnSALARY L.LnASSET SOE dum_yr* dum_ind* if DCAUT ==1, fe r

xtreg LnTFP_LP IC L.LEV L.TAT L.ROA L.TQ L.RD ShrZ L.ManaHold L.LnSALARY L.LnASSET SOE dum_yr* dum_ind* if DCAUT==0, fe r


* Fisher's Permutation test

global xx "IC LEV1 TAT1 ROA1 TQ1 RD1 ShrZ ManaHold1 LnSALARY1 LnASSET1  SOE dum_yr* dum_ind*"
bdiff, group(DCAUT) model(reg LnTFP_LP $xx, r) reps(100) detail

* Model 8

* bysort ind year: egen MMIC=mean(IC)
* gen ICA=IC-MMIC
* gen IC_DCAUT=ICA*DCAUT

xtreg LnTFP_LP IC DCAUT IC_DCAUT L.LEV L.TAT L.ROA L.TQ L.RD ShrZ L.ManaHold L.LnSALARY L.LnASSET  SOE dum_yr* dum_ind*, fe r
