# Supplementary material for: Corporate internal control, capacity utilization and total factor productivity
Source: PLoS One. 2025 Feb 11;20(2):e0318669. doi: 10.1371/journal.pone.0318669 (PMC11813102; doi:10.1371/journal.pone.0318669)
Supplement: S1 Dataset — (ZIP) [file pone.0318669.s001.zip › S1 Dataset/Robust test/Instrumental variable method/Code.do]

* Instrumental variable method

* bysort indcd CITY year: egen MIC=mean(IC)
xtset code1 year

* Model 2.

ivreg2 LnTFP_LP L.LEV L.TAT L.ROA L.TQ L.RD ShrZ L.ManaHold L.LnSALARY L.LnASSET STATE dum_yr* dum_ind* (IC = L.MIC L.AUDIT), first r 


* Model 3.

ivreg2 CAUT L.LEV L.TAT L.ROA L.TQ L.RD ShrZ L.ManaHold L.LnSALARY L.LnASSET STATE dum_yr* dum_ind* (IC = L.MIC L.AUDIT), first r 


* Model 4.

ivreg2 LnTFP_LP CAUT L.LEV L.TAT L.ROA L.TQ L.RD ShrZ L.ManaHold L.LnSALARY L.LnASSET STATE dum_yr* dum_ind* (IC = L.MIC L.AUDIT), first r 
