# Supplementary material for: Corporate internal control, capacity utilization and total factor productivity
Source: PLoS One. 2025 Feb 11;20(2):e0318669. doi: 10.1371/journal.pone.0318669 (PMC11813102; doi:10.1371/journal.pone.0318669)
Supplement: S1 Dataset — (ZIP) [file pone.0318669.s001.zip › S1 Dataset/Robust test/Regression for remeasuring total factor productivity/Code.do]

* Regression after re-measuring total factor productivity

* 1. With TFP_Fe

* Model 2.

xtreg TFP_Fe IC L.LEV L.TAT L.ROA L.TQ L.RD ShrZ L.ManaHold L.LnSALARY L.LnASSET STATE dum_yr* dum_ind*, fe r


* Model 4.

xtreg TFP_Fe IC CAUT L.LEV L.TAT L.ROA L.TQ L.RD ShrZ L.ManaHold L.LnSALARY L.LnASSET STATE dum_yr* dum_ind*, fe r


* 2. With TFP_OP

* Model 2.

xtreg TFP_OP IC L.LEV L.TAT L.ROA L.TQ L.RD ShrZ L.ManaHold L.LnSALARY L.LnASSET STATE dum_yr* dum_ind*, fe r


* Model 4.

xtreg TFP_OP IC CAUT L.LEV L.TAT L.ROA L.TQ L.RD ShrZ L.ManaHold L.LnSALARY L.LnASSET STATE dum_yr* dum_ind*, fe r
